# Supplementary material for: Transcriptome analysis reveals potential mechanisms for different grain size between natural and resynthesized allohexaploid wheats with near-identical AABB genomes
Source: BMC Plant Biol. 2018 Feb 5;18:28. doi: 10.1186/s12870-018-1248-y (PMC5799976; doi:10.1186/s12870-018-1248-y)
Supplement: Supplementary file 1 — Correlation coefficients among the three biological replicates of TAA10 and XX329 by Pearson correlation analysis. (XLSX 2028 kb) [file 12870_2018_1248_MOESM1_ESM.xlsx]

## Sheet: Sheet1
Additional file 1: Table S1. Detail information of the 8891 differentially expressed genes between the natural and resynthesized allohexaploid wheats (TAA10 and XX329).
Chr	Gene ID	FPKM						Differentially Expression Analysis			Blast against Arabidopsis Protein Database						Blast against Rice Protein Database
		T-1	T-2	T-3	X-1	X-2	X-3	Fold Change	FDR	Profile	At Gene ID	Identity	Alignment Length	E-value	Gene Name	Annotation	Os Gene ID	Identity	Alignment Length	E-value	Annotation
1AL	TRIAE_CS42_1AL_TGACv1_000051_AA0001350	2.40605	3.78658	3.21484	1.08206	1.36317	1.65961	0.439898	2.53151e-05	down	AT5G51600	50.35	705	0	PLE, ATMAP65-3, MAP65-3	Microtubule associated protein (MAP65/ASE1) family protein	LOC_Os01g49200	71.58	679	0	microtubule associated protein, putative, expressed
1AL	TRIAE_CS42_1AL_TGACv1_000089_AA0002930	1.74375	1.28225	1.57025	0.520715	0.817658	0.795645	0.473466	0.00274621	down	AT2G20830	43.39	295	1e-88		transferases;folic acid binding	LOC_Os03g38540	75.91	303	3e-176	folic acid binding protein, putative, expressed
1AL	TRIAE_CS42_1AL_TGACv1_000178_AA0005490	1.95489	2.37324	2.04476	1.03179	1.04202	0.835612	0.463144	0.000183661	down	AT3G16520	37.34	466	8e-83	UGT88A1	UDP-glucosyl transferase 88A1	LOC_Os05g45180	58.61	476	1e-175	anthocyanidin 5,3-O-glucosyltransferase, putative, expressed
1AL	TRIAE_CS42_1AL_TGACv1_000188_AA0005650	2.25991	1.08736	1.89617	0.21545	0.506861	0.654	0.271337	9.01136e-06	down	AT3G06880	50.72	625	0		Transducin/WD40 repeat-like superfamily protein	LOC_Os05g30010	84.59	623	0	WD domain, G-beta repeat domain containing protein, expressed
1AL	TRIAE_CS42_1AL_TGACv1_000260_AA0007590	0.764167	1.11628	1.31123	0.341521	0.727023	0.444129	0.488737	0.0401357	down	AT1G77670	38.61	373	4e-80		Pyridoxal phosphate (PLP)-dependent transferases superfamily protein	LOC_Os10g34350	86.19	391	0	aminotransferase, classes I and II, domain containing protein, expressed
1AL	TRIAE_CS42_1AL_TGACv1_000266_AA0007740	1.46692	0.0174782	0.797002	0.0550339	0.05188	0.13409	0.15418	0.0145125	down	AT3G11430	64.02	264	2e-111	ATGPAT5, GPAT5	glycerol-3-phosphate acyltransferase 5	LOC_Os10g27330	87.5	272	6e-162	glycerol-3-phosphate acyltransferase, putative, expressed
1AL	TRIAE_CS42_1AL_TGACv1_000266_AA0007750	0.706368	0.0220503	0.11484	0.000593681	0.000436305	0.038277	0.158676	0.0184036	down	AT2G38110	47.8	205	4e-54	ATGPAT6, GPAT6	glycerol-3-phosphate acyltransferase 6	LOC_Os10g27330	83.41	205	2e-98	glycerol-3-phosphate acyltransferase, putative, expressed
1AL	TRIAE_CS42_1AL_TGACv1_000303_AA0008380	1.18571	0.729696	0.511384	0.0521811	0.174029	0.158894	0.197075	0.000102413	down	AT1G63830	75	216	2e-118		PLAC8 family protein	LOC_Os10g39100	84.86	218	5e-135	uncharacterized Cys-rich domain containing protein, putative, expressed
1AL	TRIAE_CS42_1AL_TGACv1_000306_AA0008490	0.549653	0.506985	0.830332	0.292731	0.259995	0.340322	0.487469	0.0206103	down	AT3G56040	56.07	774	0	UGP3	UDP-glucose pyrophosphorylase 3	LOC_Os05g39230	81.01	811	0	low photochemical bleaching 1 protein, putative, expressed
1AL	TRIAE_CS42_1AL_TGACv1_000339_AA0009350	8.01242	14.4508	17.3698	3.81321	2.79359	3.94216	0.271839	1.64803e-07	down
1AL	TRIAE_CS42_1AL_TGACv1_000403_AA0011200	2.45159	1.25881	2.1066	0.725809	1.23157	0.761653	0.476922	0.0132987	down							LOC_Os03g48220	27	200	1e-12	expressed protein
1AL	TRIAE_CS42_1AL_TGACv1_000467_AA0012810	9.05329	7.79096	9.75113	2.51319	4.15106	4.16543	0.412466	1.03942e-05	down							LOC_Os05g40890	65.15	66	3e-13	expressed protein
1AL	TRIAE_CS42_1AL_TGACv1_000526_AA0013930	5.28794	2.50508	3.24209	0.000831291	0.0577723	0.000136684	0.0192839	3.11066e-23	down
1AL	TRIAE_CS42_1AL_TGACv1_000538_AA0014160	2.60095	4.46566	4.76576	1.81611	2.19216	1.61327	0.481955	0.00399925	down	AT5G36710	55.56	135	9e-40		unknown protein; FUNCTIONS IN: molecular_function unknown; INVOLVED IN: biological_process unknown; LOCATED IN: endomembrane system; BEST Arabidopsis thaliana protein match is: unknown protein (TAIR:AT5G36800.1); Has 35333 Blast hits to 34131 proteins in 2444 species: Archae - 798; Bacteria - 22429; Metazoa - 974; Fungi - 991; Plants - 531; Viruses - 0; Other Eukaryotes - 9610 (source: NCBI BLink…	LOC_Os01g67110	76.69	133	3e-49	expressed protein
1AL	TRIAE_CS42_1AL_TGACv1_000571_AA0014890	1.09384	1.12138	0.593813	0.154133	0.236176	0.214514	0.248773	0.000230553	down							LOC_Os05g42240	55.17	145	1e-26	hypothetical protein
1AL	TRIAE_CS42_1AL_TGACv1_000707_AA0017420	3.89051	2.92368	3.14408	1.12408	1.51911	1.17002	0.401537	0.00241676	down
1AL	TRIAE_CS42_1AL_TGACv1_000826_AA0019890	7.09917	10.0778	9.84767	0	0	0	0.011333	9.87101e-36	down
1AL	TRIAE_CS42_1AL_TGACv1_000837_AA0020010	19.9829	24.147	20.5375	5.22145	6.92551	6.05673	0.284923	3.40464e-15	down
1AL	TRIAE_CS42_1AL_TGACv1_000906_AA0021580	3.98019	2.52866	2.85801	1.26964	1.50879	1.83546	0.494541	0.000114108	down	AT4G18820	48.75	839	0		AAA-type ATPase family protein	LOC_Os01g53070	67.91	991	0	ATP binding protein, putative, expressed
1AL	TRIAE_CS42_1AL_TGACv1_001021_AA0023600	1.31421	0.819998	1.44263	0.390697	0.334671	0.475507	0.345147	1.78382e-05	down	AT3G04260	72.06	340	1e-155	PTAC3	plastid transcriptionally active 3	LOC_Os10g32540	92.35	340	0	SAP domain containing protein, expressed
1AL	TRIAE_CS42_1AL_TGACv1_001123_AA0025430	2.14729	1.40934	2.42631	0.10163	0.444472	0.555976	0.191776	3.39626e-08	down	AT5G24910	43.31	501	2e-139	CYP714A1	cytochrome P450, family 714, subfamily A, polypeptide 1	LOC_Os05g40384	74.35	542	0	cytochrome P450, putative, expressed
1AL	TRIAE_CS42_1AL_TGACv1_001129_AA0025520	2.05934	1.25432	1.79591	0.0890788	0.00252054	0.150996	0.0870158	5.52107e-09	down							LOC_Os02g35810	39.71	68	2e-11	hypothetical protein
1AL	TRIAE_CS42_1AL_TGACv1_001153_AA0026180	6.63726	8.29349	4.43608	2.5028	2.73788	3.50598	0.45612	0.00040051	down	AT1G14870	64.96	137	1e-61	PCR2	PLANT CADMIUM RESISTANCE 2	LOC_Os02g36940	83.82	136	2e-82	uncharacterized Cys-rich domain containing protein, putative, expressed
1AL	TRIAE_CS42_1AL_TGACv1_001188_AA0026700	0.394079	0.187493	0.290267	0.113442	0.0740201	0.114337	0.380063	0.0176999	down	AT5G22470	56.69	822	0		NAD+ ADP-ribosyltransferases;NAD+ ADP-ribosyltransferases	LOC_Os02g32860	81.01	832	0	poly synthetase 3, putative, expressed
1AL	TRIAE_CS42_1AL_TGACv1_001202_AA0026890	0.494916	0.919923	0.257746	0.00167936	0.0415318	0.0739139	0.126588	0.000121898	down							LOC_Os10g34700	58.91	129	1e-22	expressed protein
1AL	TRIAE_CS42_1AL_TGACv1_001308_AA0028400	2.97669	1.06198	1.89316	0.496636	0.977377	0.822203	0.407078	0.0259452	down							LOC_Os10g08780	56.58	76	1e-25	expressed protein
1AL	TRIAE_CS42_1AL_TGACv1_001397_AA0029990	6.11151	9.48211	8.53876	0.739449	3.70185	1.6574	0.261401	2.43018e-05	down							LOC_Os11g03870	41.03	117	8e-19	LTPL31 - Protease inhibitor/seed storage/LTP family protein precursor
1AL	TRIAE_CS42_1AL_TGACv1_001400_AA0030120	1.50285	1.29741	1.40871	0.46837	0.761131	0.787365	0.487919	0.00310581	down	AT1G70160	72.56	492	0		unknown protein; FUNCTIONS IN: molecular_function unknown; INVOLVED IN: biological_process unknown; LOCATED IN: endomembrane system; EXPRESSED IN: 24 plant structures; EXPRESSED DURING: 15 growth stages; BEST Arabidopsis thaliana protein match is: unknown protein (TAIR:AT4G27020.1); Has 108 Blast hits to 108 proteins in 20 species: Archae - 0; Bacteria - 0; Metazoa - 0; Fungi - 0; Plants - 89; Vi…	LOC_Os08g32910	83.7	503	0	expressed protein
1AL	TRIAE_CS42_1AL_TGACv1_001408_AA0030180	0.797863	2.53586	0.865934	0.280886	0.40332	0.7455	0.352035	0.01128	down	AT3G03190	34.75	236	8e-45	ATGSTF11, ATGSTF6, GSTF11	glutathione S-transferase F11	LOC_Os10g39740	74.82	278	3e-144	glutathione S-transferase, putative, expressed
1AL	TRIAE_CS42_1AL_TGACv1_001652_AA0033610	0.411709	0.225847	0.310766	0.0906344	0.0021319	0.11759	0.305862	0.0377143	down
1AL	TRIAE_CS42_1AL_TGACv1_001661_AA0033730	1.02938	1.64605	0.953489	0.355969	0.553087	0.402948	0.371703	0.000182061	down	AT2G27920	51.7	294	5e-74	SCPL51	serine carboxypeptidase-like 51	LOC_Os03g27590	78.47	288	5e-127	OsSCP18 - Putative Serine Carboxypeptidase homologue, expressed
1AL	TRIAE_CS42_1AL_TGACv1_001753_AA0034680	14.9831	18.9518	24.7438	9.08303	11.0979	8.03455	0.482831	6.17511e-05	down
1AL	TRIAE_CS42_1AL_TGACv1_001912_AA0036600	8.97393	3.67855	7.64688	2.26467	3.40412	3.60916	0.465217	0.0124447	down
1AL	TRIAE_CS42_1AL_TGACv1_002074_AA0038450	6.85955	4.21105	6.21007	2.84797	2.4191	2.45204	0.448782	3.43363e-06	down	AT5G55230	46.33	559	1e-153	ATMAP65-1, MAP65-1	microtubule-associated proteins 65-1	LOC_Os05g33890	79.18	562	0	microtubule associated protein, putative, expressed
1AL	TRIAE_CS42_1AL_TGACv1_002088_AA0038630	6.70921	4.45608	4.71845	1.85125	2.54166	3.0941	0.473455	7.83881e-05	down	AT5G47380	48.81	504	2e-125		Protein of unknown function, DUF547	LOC_Os10g41040	82.93	492	0	ternary complex factor MIP1, putative, expressed
1AL	TRIAE_CS42_1AL_TGACv1_002147_AA0039110	0.673014	0.522728	0.564895	0.00201439	0.11644	0.027586	0.122573	1.42098e-07	down	AT3G52600	54.41	408	9e-146	AtcwINV2, CWINV2	cell wall invertase 2	LOC_Os02g33110	71.36	398	0	glycosyl hydrolases, putative, expressed
1AL	TRIAE_CS42_1AL_TGACv1_002147_AA0039120	4.09945	3.26509	3.64878	0.994704	2.05765	0.980448	0.377676	0.000303148	down							LOC_Os01g15610	52.46	61	2e-12	conserved hypothetical protein
1AL	TRIAE_CS42_1AL_TGACv1_002261_AA0040170	90.6348	110.574	80.5448	26.036	53.096	31.6887	0.393676	1.36875e-06	down	AT4G31840	45.05	111	4e-28	ENODL15, AtENODL15	early nodulin-like protein 15	LOC_Os08g17160	61.17	103	4e-40	plastocyanin-like domain containing protein, putative, expressed
1AL	TRIAE_CS42_1AL_TGACv1_002399_AA0041560	3.18151	2.76276	3.14578	1.37389	1.34898	1.41979	0.458936	6.29612e-07	down	AT1G04020	47.06	119	3e-25	ATBARD1, BARD1	breast cancer associated RING 1	LOC_Os05g40810	44.9	392	3e-84	BRCA1 C Terminus domain containing protein, expressed
1AL	TRIAE_CS42_1AL_TGACv1_002471_AA0042220	0.925046	1.89687	1.04695	0.574217	0.679179	0.445128	0.449265	0.00912682	down	AT1G14720	56.23	265	3e-105	XTR2, EXGT-A2, ATXTH28, XTH28	xyloglucan endotransglucosylase/hydrolase 28	LOC_Os10g42670	67.74	279	7e-130	glycosyl hydrolases family 16, putative, expressed
1AL	TRIAE_CS42_1AL_TGACv1_002521_AA0042750	0.68392	0.837729	0.985642	0.276389	0.465817	0.277189	0.420899	0.00280484	down	AT1G71710	47.39	555	4e-171		DNAse I-like superfamily protein	LOC_Os01g51890	62.87	571	0	endonuclease/exonuclease/phosphatase family domain containing protein, expressed
1AL	TRIAE_CS42_1AL_TGACv1_002729_AA0044800	10.8729	5.51484	7.80912	0.088238	0.233184	0.0728158	0.024752	1.48981e-30	down
1AL	TRIAE_CS42_1AL_TGACv1_002863_AA0045650	1.68152	2.08738	0.803077	0.496128	0.24613	0.844711	0.36149	0.00815416	down	AT1G68840	57.96	314	2e-100	RAV2, RAP2.8, TEM2, EDF2, AtRAV2	related to ABI3/VP1 2	LOC_Os05g47650	66.59	413	3e-151	B3 DNA binding domain containing protein, expressed
1AL	TRIAE_CS42_1AL_TGACv1_002880_AA0045830	0.19084	0.407737	0.277877	0.0615961	0.145268	0.132388	0.419095	0.0407919	down	AT3G22400	49.28	828	0	LOX5	PLAT/LH2 domain-containing lipoxygenase family protein	LOC_Os05g23880	77.99	854	0	lipoxygenase, putative, expressed
1AL	TRIAE_CS42_1AL_TGACv1_002902_AA0046070	0.746524	0.454699	0.651027	0.225576	0.330611	0.165891	0.415165	0.0188884	down							LOC_Os05g16140	41.74	436	4e-78	hypothetical protein
1AL	TRIAE_CS42_1AL_TGACv1_003176_AA0048480	0.415334	0.713411	0.528957	0	0	0	0.0631142	1.13474e-08	down							LOC_Os02g04850	38.96	326	8e-51	expressed protein
1AL	TRIAE_CS42_1AL_TGACv1_003183_AA0048530	1.54026	1.88532	1.05665	0.46153	0.783396	0.584107	0.420293	0.00282616	down	AT1G17020	41.48	364	9e-92	SRG1, ATSRG1	senescence-related gene 1	LOC_Os10g41020	65.56	392	3e-178	flavonol synthase/flavanone 3-hydroxylase, putative, expressed
1AL	TRIAE_CS42_1AL_TGACv1_003210_AA0048710	11.4622	33.762	7.50954	6.61781	7.9468	4.53984	0.363634	0.00444904	down	AT5G16080	32.44	336	2e-54	AtCXE17, CXE17	carboxyesterase 17	LOC_Os05g33940	82.88	333	0	alpha/beta hydrolase fold, putative, expressed
1AL	TRIAE_CS42_1AL_TGACv1_003252_AA0048950	7.49911	7.44576	12.8907	4.91306	1.84971	4.86057	0.42369	0.00389945	down
1AL	TRIAE_CS42_1AL_TGACv1_003323_AA0049190	0.153726	0.906133	0.595131	0	0	0	0.117341	0.000359752	down
1AL	TRIAE_CS42_1AL_TGACv1_003382_AA0049440	1.61801	0.40832	0.593955	0.267123	0.0591494	0.368266	0.301022	0.0363215	down	AT1G65620	88.12	101	4e-50	AS2	Lateral organ boundaries (LOB) domain family protein	LOC_Os01g66590	70.51	234	5e-85	DUF260 domain containing protein, putative, expressed
1AL	TRIAE_CS42_1AL_TGACv1_003433_AA0049750	1.75297	2.32022	2.00763	0.175231	1.062	0.395739	0.290872	0.00096083	down							LOC_Os11g32070	38.58	127	7e-24	conserved hypothetical protein
1AL	TRIAE_CS42_1AL_TGACv1_003885_AA0051840	2.63756	0.344938	0.633537	0.00456552	0.0905788	0.238544	0.120664	0.000823978	down	AT3G09270	39.34	211	4e-59	ATGSTU8, GSTU8	glutathione S-transferase TAU 8	LOC_Os05g34150	87.21	219	5e-140	glutathione S-transferase, putative, expressed
1AL	TRIAE_CS42_1AL_TGACv1_003993_AA0052140	0.638168	0.678894	0.830192	0.249315	0.458735	0.211576	0.450716	0.0274432	down							LOC_Os05g43860	38.73	519	5e-25	expressed protein
1AL	TRIAE_CS42_1AL_TGACv1_004512_AA0053720	12.1575	5.33349	5.29039	0.00969749	0.611425	0.0974889	0.0432641	7.11895e-16	down
1AL	TRIAE_CS42_1AL_TGACv1_005255_AA0054660	6.5129	1.43986	2.82879	0.0832593	0.20655	0.485107	0.0869342	3.11532e-08	down	AT3G21770	57.02	235	1e-89		Peroxidase superfamily protein	LOC_Os05g41990	86.75	234	1e-139	peroxidase precursor, putative, expressed
1AL	TRIAE_CS42_1AL_TGACv1_005638_AA0054920	2.66359	0.830169	1.90043	0.543345	1.18812	0.666937	0.454952	0.0420293	down	AT1G17020	35.69	367	1e-67	SRG1, ATSRG1	senescence-related gene 1	LOC_Os03g32470	55.18	386	1e-130	leucoanthocyanidin dioxygenase, putative, expressed
1AL	TRIAE_CS42_1AL_TGACv1_007300_AA0055300	5.66725	0.948037	2.18168	0.226095	0.406666	0.459394	0.150086	0.000197411	down	AT1G05260	56.25	112	5e-29	RCI3, RCI3A	Peroxidase superfamily protein	LOC_Os05g41990	77.12	118	9e-52	peroxidase precursor, putative, expressed
1AS	TRIAE_CS42_1AS_TGACv1_019035_AA0058480	2.32246	2.27937	1.78726	0.902929	1.11776	0.932891	0.468744	0.000267754	down	AT5G08030	71.51	351	0		PLC-like phosphodiesterases superfamily protein	LOC_Os03g40670	78.63	379	0	glycerophosphoryl diester phosphodiesterase family protein, putative, expressed
1AS	TRIAE_CS42_1AS_TGACv1_019062_AA0059450	2.26621	2.67745	2.24413	0.559664	1.16896	0.890346	0.370677	4.05947e-06	down	AT5G13620	37.93	87	3e-12		unknown protein; BEST Arabidopsis thaliana protein match is: unknown protein (TAIR:AT1G49290.1); Has 1807 Blast hits to 1807 proteins in 277 species: Archae - 0; Bacteria - 0; Metazoa - 736; Fungi - 347; Plants - 385; Viruses - 0; Other Eukaryotes - 339 (source: NCBI BLink).	LOC_Os07g17300	53.39	221	6e-62	conserved hypothetical protein
1AS	TRIAE_CS42_1AS_TGACv1_019089_AA0060430	0.973782	0.592645	0.442408	0.127858	0.0926735	0.36673	0.318395	0.00703431	down	AT3G46530	23.05	334	7e-18	RPP13	NB-ARC domain-containing disease resistance protein	LOC_Os04g12830	42.94	489	1e-103	conserved hypothetical protein
1AS	TRIAE_CS42_1AS_TGACv1_019129_AA0061090	3.58014	4.98714	3.82731	0.204238	1.34717	0.583299	0.179717	2.95743e-08	down	AT5G19040	56.76	185	3e-66	ATIPT5, IPT5	isopentenyltransferase 5	LOC_Os03g24240	61.48	283	6e-103	IPP transferase, putative, expressed
1AS	TRIAE_CS42_1AS_TGACv1_019153_AA0061740	0.450681	0.663785	0.513848	0.0506072	0.188149	0.093727	0.222778	2.71074e-06	down	AT5G56040	51.64	1067	0		Leucine-rich receptor-like protein kinase family protein	LOC_Os05g07740	82.1	1134	0	receptor-like protein kinase 2 precursor, putative, expressed
1AS	TRIAE_CS42_1AS_TGACv1_019179_AA0062240	7.08929	7.94476	7.14294	0.0050749	0.260888	0.134716	0.0215311	3.16241e-68	down	AT4G33840	48.75	558	0		Glycosyl hydrolase family 10 protein	LOC_Os10g21110	64.48	580	0	glycosyl hydrolase family 10 protein, putative, expressed
1AS	TRIAE_CS42_1AS_TGACv1_019285_AA0064340	4.89793	1.91733	3.38897	0.491681	2.02423	1.61628	0.408366	0.0127486	down	AT2G37080	37.65	648	8e-69	RIP3	ROP interactive partner 3	LOC_Os05g03120	74.12	622	0	retrotransposon protein, putative, unclassified, expressed
1AS	TRIAE_CS42_1AS_TGACv1_019414_AA0066290	27.5386	59.9529	39.2404	6.21164	28.6207	9.65229	0.351461	0.00457683	down	AT2G44550	56.9	478	3e-174	AtGH9B10, GH9B10	glycosyl hydrolase 9B10	LOC_Os05g03840	62.15	502	0	endoglucanase, putative
1AS	TRIAE_CS42_1AS_TGACv1_019457_AA0066770	0.136125	1.12817	0.347921	0.00227198	0.0561878	0.099997	0.173415	0.00560566	down	AT1G48330	34.69	98	5e-13		unknown protein; BEST Arabidopsis thaliana protein match is: unknown protein (TAIR:AT3G17580.1); Has 40 Blast hits to 40 proteins in 11 species: Archae - 0; Bacteria - 0; Metazoa - 0; Fungi - 0; Plants - 40; Viruses - 0; Other Eukaryotes - 0 (source: NCBI BLink).	LOC_Os05g04680	47.01	117	2e-20	expressed protein
1AS	TRIAE_CS42_1AS_TGACv1_019512_AA0067510	12.4049	11.7815	12.964	2.6565	7.02351	5.1505	0.402805	4.53534e-05	down	AT1G73360	52.83	53	4e-14	HDG11, EDT1, ATHDG11	homeodomain GLABROUS 11	LOC_Os06g10600	60.38	53	9e-17	homeobox and START domains containing protein, putative, expressed
1AS	TRIAE_CS42_1AS_TGACv1_019522_AA0067640	0.971401	1.74481	1.91642	0.72928	0.870996	0.594354	0.484427	0.0160615	down	AT1G78440	51.5	301	3e-102	ATGA2OX1, GA2OX1	Arabidopsis thaliana gibberellin 2-oxidase 1	LOC_Os01g11150	61.19	353	7e-118	gibberellin 2-beta-dioxygenase, putative, expressed
1AS	TRIAE_CS42_1AS_TGACv1_019531_AA0067660	0.633375	0.288048	0.544263	0.000607784	0.00044667	0.0391863	0.0982046	2.65351e-06	down	AT5G18460	35.86	237	2e-39		Protein of Unknown Function (DUF239)	LOC_Os12g29370	41.92	260	7e-70	ZmEBE-1 protein, putative
1AS	TRIAE_CS42_1AS_TGACv1_019662_AA0069700	1.48799	2.19161	1.66771	0.169019	0.622733	0.271446	0.213333	2.6814e-07	down							LOC_Os09g03210	40.73	302	2e-62	expressed protein
1AS	TRIAE_CS42_1AS_TGACv1_019677_AA0069790	134.466	49.7157	93.5559	18.4128	50.1736	39.067	0.387999	0.00135664	down	AT2G02100	56.45	62	4e-15	LCR69, PDF2.2	low-molecular-weight cysteine-rich 69	LOC_Os02g41904	70.97	62	2e-26	DEF7 - Defensin and Defensin-like DEFL family
1AS	TRIAE_CS42_1AS_TGACv1_019698_AA0070170	11.1578	12.1321	10.4362	1.64995	3.97557	4.81595	0.313866	3.17661e-07	down
1AS	TRIAE_CS42_1AS_TGACv1_019763_AA0071160	1.92252	1.30045	1.36434	0.553546	0.52761	0.576254	0.367098	4.90435e-07	down	AT5G49810	65.55	1019	0	MMT	methionine S-methyltransferase	LOC_Os05g01470	89.58	1027	0	methionine S-methyltransferase, putative, expressed
1AS	TRIAE_CS42_1AS_TGACv1_019979_AA0073480	4.59422	2.64146	1.83584	0.386781	0.921832	0.433706	0.197643	2.23028e-08	down	AT1G21270	35.85	675	3e-117	WAK2	wall-associated kinase 2	LOC_Os10g07556	59.66	652	0	wall-associated receptor kinase-like 22 precursor, putative, expressed
1AS	TRIAE_CS42_1AS_TGACv1_020126_AA0074920	1.38507	0.834882	1.44704	0.432055	0.541027	0.550224	0.429288	0.00406576	down	AT3G58690	67.64	377	4e-160		Protein kinase superfamily protein	LOC_Os05g11750	87.2	414	0	protein kinase, putative, expressed
1AS	TRIAE_CS42_1AS_TGACv1_020140_AA0075110	0.943403	0.627322	0.909131	0.346281	0.364878	0.362331	0.454025	0.0179193	down	AT4G10630	56.71	164	1e-38		Glutaredoxin family protein	LOC_Os02g01200	51.37	329	1e-52	glutaredoxin, putative, expressed
1AS	TRIAE_CS42_1AS_TGACv1_020275_AA0076240	0.408336	0.0883774	0.304631	0.045353	0.0431971	0.0387722	0.262551	0.0350076	down
1AS	TRIAE_CS42_1AS_TGACv1_020292_AA0076380	16.083	21.8969	18.3653	2.08762	6.10198	2.91433	0.200509	2.81741e-12	down
1AS	TRIAE_CS42_1AS_TGACv1_020292_AA0076390	6.94324	10.663	9.86674	1.69236	2.17559	1.58178	0.203929	1.55814e-15	down
1AS	TRIAE_CS42_1AS_TGACv1_020345_AA0076800	0.292634	0.311165	0.243703	0	0	0	0.175098	0.0040452	down	AT1G80120	35.08	191	4e-15		Protein of unknown function (DUF567)	LOC_Os05g06250	56.1	164	2e-40	conserved hypothetical protein
1AS	TRIAE_CS42_1AS_TGACv1_020413_AA0077330	1.24828	1.05049	1.98793	0.137292	0.791395	0.00198842	0.26987	0.0130975	down
1AS	TRIAE_CS42_1AS_TGACv1_020550_AA0078300	0.835733	0.772684	0.799155	0.26954	0.396476	0.489152	0.491413	0.00944751	down	AT3G25500	45.43	394	5e-99	AFH1, FH1, AHF1, ATFH1	formin homology 1	LOC_Os05g01350	72.28	469	0	retrotransposon protein, putative, unclassified, expressed
1AS	TRIAE_CS42_1AS_TGACv1_020651_AA0079120	7.03115	6.64718	9.32998	1.54562	4.8952	4.05314	0.461521	0.00673113	down	AT1G73360	52.83	53	5e-14	HDG11, EDT1, ATHDG11	homeodomain GLABROUS 11	LOC_Os06g10600	60.38	53	1e-16	homeobox and START domains containing protein, putative, expressed
1AS	TRIAE_CS42_1AS_TGACv1_020688_AA0079290	6.66299	2.49181	4.62443	0.393314	0.914634	0.770252	0.162209	8.63327e-09	down							LOC_Os05g44120	48.45	97	2e-22	expressed protein
1AS	TRIAE_CS42_1AS_TGACv1_020723_AA0079480	3.75009	3.68588	0.634925	0.496621	0.361718	0.63605	0.215277	0.00272132	down
1AS	TRIAE_CS42_1AS_TGACv1_020763_AA0079810	19.4425	23.8992	22.8929	1.79552	2.85791	2.80523	0.116807	1.64653e-32	down
1AS	TRIAE_CS42_1AS_TGACv1_021210_AA0081340	0.370977	0.120552	0.149142	0.000775452	0.0538917	0.000127502	0.255754	0.0373353	down	AT4G14660	50	174	4e-62	NRPE7	RNA polymerase Rpb7-like, N-terminal domain	LOC_Os05g06490	76.57	175	5e-102	RNA polymerase Rpb7, N-terminal domain containing protein, expressed
1BL	TRIAE_CS42_1BL_TGACv1_030243_AA0083360	0.448151	0.303264	0.385214	0.000744441	0.0267714	0.0243866	0.101906	5.85654e-07	down	AT3G52600	55.66	548	0	AtcwINV2, CWINV2	cell wall invertase 2	LOC_Os02g33110	70.91	550	0	glycosyl hydrolases, putative, expressed
1BL	TRIAE_CS42_1BL_TGACv1_030277_AA0084920	24.3065	31.2277	53.749	4.92295	13.0456	7.59282	0.235788	2.31807e-08	down
1BL	TRIAE_CS42_1BL_TGACv1_030287_AA0085480	11.0781	5.09005	11.5093	4.19945	4.24509	2.88619	0.413947	0.000558958	down	AT5G59970	98.78	82	8e-53		Histone superfamily protein	LOC_Os10g39410	98.78	82	2e-52	Core histone H2A/H2B/H3/H4 domain containing protein, putative, expressed
1BL	TRIAE_CS42_1BL_TGACv1_030301_AA0086000	0.810547	1.54589	1.58847	0.229677	0.159682	0.254078	0.180235	2.87203e-08	down	AT3G20475	66.4	506	0	ATMSH5, MSH5	MUTS-homologue 5	LOC_Os05g41880	88.97	145	7e-83	mutS domain V family protein, expressed
1BL	TRIAE_CS42_1BL_TGACv1_030343_AA0087440	0.401141	0.566159	0.105761	0.0646108	0.144333	0.0799088	0.318356	0.048395	down	AT4G20820	46.58	511	3e-133		FAD-binding Berberine family protein	LOC_Os06g35550	64.33	541	0	retrotransposon protein, putative, Ty1-copia subclass, expressed
1BL	TRIAE_CS42_1BL_TGACv1_030348_AA0087680	6.91901	3.13754	5.56154	1.08576	1.88012	2.23663	0.338231	2.67405e-05	down	AT1G44760	67.97	153	8e-66		Adenine nucleotide alpha hydrolases-like superfamily protein	LOC_Os05g35380	72.22	234	3e-90	universal stress protein domain containing protein, putative, expressed
1BL	TRIAE_CS42_1BL_TGACv1_030387_AA0089100	15.8908	19.9108	17.9613	6.36688	10.4294	9.98328	0.498693	2.71991e-05	down	AT2G04160	41.39	633	2e-140	AIR3	Subtilisin-like serine endopeptidase family protein	LOC_Os07g48650	60.46	612	0	OsSub54 - Putative Subtilisin homologue, expressed
1BL	TRIAE_CS42_1BL_TGACv1_030451_AA0091000	4.76768	4.04979	2.72375	0.066285	0.17325	0.106388	0.042806	8.94597e-23	down
1BL	TRIAE_CS42_1BL_TGACv1_030467_AA0091660	3.0333	1.54958	3.13201	0.315189	0.0404576	0.48222	0.113671	5.63104e-10	down	AT4G38180	30.88	638	2e-90	FRS5	FAR1-related sequence 5	LOC_Os06g36970	41.8	787	0	transposon protein, putative, unclassified
1BL	TRIAE_CS42_1BL_TGACv1_030467_AA0091670	1.2526	1.2155	0.671462	0.156195	0.281587	0.338886	0.275936	0.000346043	down	AT3G10330	50.51	297	6e-89		Cyclin-like family protein	LOC_Os05g47480	70.55	309	1e-136	transcription initiation factor IIB, putative, expressed
1BL	TRIAE_CS42_1BL_TGACv1_030499_AA0092380	0.294255	0.265719	0.198035	0.0878743	0.0721651	0.178785	0.468573	0.0460309	down							LOC_Os01g43010	75.93	162	2e-52	transposon protein, putative, unclassified, expressed
1BL	TRIAE_CS42_1BL_TGACv1_030547_AA0093670	4.95367	0.711183	1.46517	0.00127078	0.0883155	0.000208946	0.0447662	1.605e-07	down	AT5G26594	39.25	107	3e-20	ARR24, RR24	response regulator 24	LOC_Os04g13480	61.79	123	1e-46	response regulator receiver domain containing protein, expressed
1BL	TRIAE_CS42_1BL_TGACv1_030567_AA0094200	46.7967	20.0746	34.1061	8.52194	13.9579	14.1142	0.363263	5.5716e-06	down	AT1G32540	86.07	122	3e-58	LOL1	lsd one like 1	LOC_Os08g06280	95.16	124	1e-66	LSD1 zinc finger domain containing protein, expressed
1BL	TRIAE_CS42_1BL_TGACv1_030594_AA0095080	24.4433	25.6494	25.1731	6.95358	11.4185	9.83404	0.37526	6.58321e-11	down	AT3G12670	75.25	598	0	emb2742	CTP synthase family protein	LOC_Os05g49770	87.77	605	0	CTP synthase, putative, expressed
1BL	TRIAE_CS42_1BL_TGACv1_030610_AA0095660	2.24031	0.128825	1.22179	0.0349528	0.165528	0.151366	0.116128	0.000387774	down	AT4G02290	72	425	0	AtGH9B13, GH9B13	glycosyl hydrolase 9B13	LOC_Os01g21070	88.24	425	0	endoglucanase, putative, expressed
1BL	TRIAE_CS42_1BL_TGACv1_030612_AA0095770	3.18575	6.99035	2.81062	0.806021	1.16568	2.08004	0.326339	0.00226368	down							LOC_Os11g03870	41.03	117	5e-19	LTPL31 - Protease inhibitor/seed storage/LTP family protein precursor
1BL	TRIAE_CS42_1BL_TGACv1_030620_AA0096020	1.2362	1.00448	1.27486	0.159818	0.198731	0.289073	0.199026	4.0463e-10	down	AT3G06880	50.24	625	0		Transducin/WD40 repeat-like superfamily protein	LOC_Os05g30010	84.59	623	0	WD domain, G-beta repeat domain containing protein, expressed
1BL	TRIAE_CS42_1BL_TGACv1_030643_AA0096790	1.95264	0.815219	2.67215	0.590429	0.894629	0.381028	0.364519	0.0181368	down
1BL	TRIAE_CS42_1BL_TGACv1_030765_AA0100260	1.08673	0.140509	2.2985	0	0	0	0.0807661	0.000131369	down
1BL	TRIAE_CS42_1BL_TGACv1_030773_AA0100480	6.13078	8.24933	7.14691	2.20604	4.42706	3.3003	0.463789	9.28008e-05	down	AT3G05330	47.39	287	1e-58	ATN, ATTAN	cyclin family	LOC_Os02g26140	71.71	410	8e-141	microtubule-binding protein TANGLED1, putative, expressed
1BL	TRIAE_CS42_1BL_TGACv1_030892_AA0103320	0.787229	1.33324	1.1188	0.472075	0.450272	0.486208	0.454725	0.0165403	down	AT1G32250	75	152	2e-65		Calcium-binding EF-hand family protein	LOC_Os01g32120	89.33	150	2e-79	OsCML11 - Calmodulin-related calcium sensor protein, expressed
1BL	TRIAE_CS42_1BL_TGACv1_030906_AA0103510	1.87662	4.25275	1.74306	0.78794	0.509965	0.62687	0.252383	2.87999e-06	down	AT4G10380	73.74	278	1e-130	NIP5;1, NLM6, NLM8	NOD26-like intrinsic protein 5;1	LOC_Os10g36924	91.03	290	2e-178	aquaporin protein, putative, expressed
1BL	TRIAE_CS42_1BL_TGACv1_030927_AA0103920	6.6119	9.24889	9.20409	1.63998	3.58143	2.63136	0.318266	8.97054e-08	down							LOC_Os05g16395	55.84	77	4e-27	expressed protein
1BL	TRIAE_CS42_1BL_TGACv1_030978_AA0104970	1.23295	0.3543	0.743423	0.255098	0.294588	0.219254	0.349701	0.00845096	down	AT4G28950	84.43	212	8e-133	ARAC7, ATROP9, ATRAC7, RAC7, ROP9	RHO-related protein from plants 9	LOC_Os05g43820	92.31	208	4e-146	ras-related protein, putative, expressed
1BL	TRIAE_CS42_1BL_TGACv1_031099_AA0107600	11.731	9.46488	14.3706	0.646334	3.87146	8.2939	0.361909	0.0345582	down	AT4G18550	53.05	394	2e-134		alpha/beta-Hydrolases superfamily protein	LOC_Os05g49840	70.02	407	0	phospholipase, putative, expressed
1BL	TRIAE_CS42_1BL_TGACv1_031160_AA0108950	0.779132	0.727336	1.01213	0.142289	0.380581	0.251991	0.322844	0.000107641	down	AT5G46050	64.09	543	0	ATPTR3, PTR3	peptide transporter 3	LOC_Os10g33210	81.54	531	0	peptide transporter PTR3-A, putative, expressed
1BL	TRIAE_CS42_1BL_TGACv1_031210_AA0109710	1.51112	0.947152	1.55448	0.693642	0.5167	0.706431	0.487789	0.0079845	down
1BL	TRIAE_CS42_1BL_TGACv1_031277_AA0110800	0.931582	0.457095	0.942413	0.124857	0.146745	0.132901	0.2001	6.07194e-06	down	AT1G03470	39.06	233	2e-41		Kinase interacting (KIP1-like) family protein	LOC_Os07g47090	56.54	306	1e-98	KIP1, putative, expressed
1BL	TRIAE_CS42_1BL_TGACv1_031387_AA0112950	0.780756	0.416505	0.457156	0.0567374	0.141808	0.293069	0.345693	0.0247547	down	AT3G09270	39.34	211	4e-59	ATGSTU8, GSTU8	glutathione S-transferase TAU 8	LOC_Os05g34150	86.76	219	6e-139	glutathione S-transferase, putative, expressed
1BL	TRIAE_CS42_1BL_TGACv1_031389_AA0112980	0.384725	1.47497	0.396398	0.139167	0.310882	0.172118	0.325611	0.0474264	down	AT5G49170	30.46	197	8e-12		unknown protein; BEST Arabidopsis thaliana protein match is: unknown protein (TAIR:AT3G06840.1); Has 1807 Blast hits to 1807 proteins in 277 species: Archae - 0; Bacteria - 0; Metazoa - 736; Fungi - 347; Plants - 385; Viruses - 0; Other Eukaryotes - 339 (source: NCBI BLink).
1BL	TRIAE_CS42_1BL_TGACv1_031467_AA0114660	1.12261	1.2189	1.05864	0.653111	0.423783	0.473945	0.470442	0.00675882	down	AT3G01060	83.2	363	0		unknown protein; Has 637 Blast hits to 635 proteins in 201 species: Archae - 0; Bacteria - 291; Metazoa - 0; Fungi - 72; Plants - 72; Viruses - 0; Other Eukaryotes - 202 (source: NCBI BLink).	LOC_Os05g43650	90.63	363	0	expressed protein
1BL	TRIAE_CS42_1BL_TGACv1_031653_AA0117980	1.69527	1.74875	0.792714	0.758355	0.724407	0.384579	0.447685	0.00742552	down	AT1G34300	35.65	777	9e-111		lectin protein kinase family protein	LOC_Os01g47900	66.79	810	0	S-locus-like receptor protein kinase, putative, expressed
1BL	TRIAE_CS42_1BL_TGACv1_031674_AA0118500	2.04844	0.342673	1.12047	0.0033745	0.109844	0.133062	0.0952327	5.29844e-06	down	AT1G05260	56.68	307	8e-111	RCI3, RCI3A	Peroxidase superfamily protein	LOC_Os05g41990	82.89	304	2e-179	peroxidase precursor, putative, expressed
1BL	TRIAE_CS42_1BL_TGACv1_031694_AA0119000	2.67619	1.41111	2.07104	0.08639	0.000882422	0.000197425	0.0492157	1.39844e-11	down							LOC_Os12g39900	45.12	82	1e-16	transposon protein, putative, Mariner sub-class
1BL	TRIAE_CS42_1BL_TGACv1_031702_AA0119200	0.466527	0.350797	0.415092	0.144679	0.301953	0.133448	0.484201	0.0295052	down	AT3G55350	41.93	353	2e-81		PIF / Ping-Pong family of plant transposases	LOC_Os05g16200	56.96	618	0	blight resistance protein T118, putative
1BL	TRIAE_CS42_1BL_TGACv1_031815_AA0121070	0.712445	0.264151	0.335153	0.0416795	0.0749669	0.0846869	0.184258	6.79248e-05	down	AT1G17840	80.27	664	0	WBC11, ABCG11, DSO, COF1, ATWBC11	white-brown complex homolog protein 11	LOC_Os10g35180	87.23	705	0	white-brown complex homolog protein 11, putative, expressed
1BL	TRIAE_CS42_1BL_TGACv1_031869_AA0122040	14.1135	7.28753	10.7567	3.1589	5.73176	5.31804	0.443543	0.000166052	down	AT1G71691	61.98	334	7e-153		GDSL-like Lipase/Acylhydrolase superfamily protein	LOC_Os05g34700	80	385	0	GDSL-like lipase/acylhydrolase, putative, expressed
1BL	TRIAE_CS42_1BL_TGACv1_031917_AA0122760	1.78004	1.80442	0.736632	0.297327	0.643322	0.34241	0.311357	0.0007194	down	AT2G38290	68.7	246	5e-105	ATAMT2, AMT2;1, AMT2	ammonium transporter 2	LOC_Os05g39240	88.57	245	3e-140	ammonium transporter protein, putative, expressed
1BL	TRIAE_CS42_1BL_TGACv1_031933_AA0123030	1.30815	0.534	0.654297	0.104899	0.260931	0.237682	0.25651	7.58171e-05	down							LOC_Os10g31250	52.29	698	0	expressed protein
1BL	TRIAE_CS42_1BL_TGACv1_032012_AA0124160	1.6503	2.36378	1.69685	1.16964	0.984947	0.576341	0.494627	0.0385131	down
1BL	TRIAE_CS42_1BL_TGACv1_032018_AA0124290	24.3395	48.9859	17.8106	15.0322	15.2153	8.16037	0.422153	0.00167476	down	AT1G69530	75.56	225	1e-117	ATEXPA1, EXP1, AT-EXP1, ATEXP1, ATHEXP ALPHA 1.2, EXPA1	expansin A1	LOC_Os05g39990	90.56	233	1e-145	expansin precursor, putative, expressed
1BL	TRIAE_CS42_1BL_TGACv1_032120_AA0125640	0.728865	0.533423	0.535007	0.213438	0.267232	0.32498	0.458837	0.00280563	down	AT5G18980	22.33	497	7e-11		ARM repeat superfamily protein	LOC_Os12g36270	36.9	561	4e-82	expressed protein
1BL	TRIAE_CS42_1BL_TGACv1_032140_AA0125900	0.615721	0.160308	0.406656	0	0	0	0.144878	0.00120847	down
1BL	TRIAE_CS42_1BL_TGACv1_032227_AA0127100	0.758342	1.01062	1.0707	0.301925	0.313088	0.260088	0.324545	3.17682e-05	down	AT1G70190	52.69	167	3e-35		Ribosomal protein L7/L12, oligomerisation;Ribosomal protein L7/L12, C-terminal/adaptor protein ClpS-like	LOC_Os05g48050	78.24	170	1e-48	ribosomal protein L7/L12 C-terminal domain containing protein, expressed
1BL	TRIAE_CS42_1BL_TGACv1_032327_AA0128450	3.78328	2.33542	3.71084	1.36252	1.19869	1.53682	0.420852	1.08037e-05	down	AT5G55230	46.25	560	2e-151	ATMAP65-1, MAP65-1	microtubule-associated proteins 65-1	LOC_Os05g33890	79.65	565	0	microtubule associated protein, putative, expressed
1BL	TRIAE_CS42_1BL_TGACv1_032328_AA0128480	8.0261	13.7309	15.8775	2.60822	3.59079	3.89312	0.275452	9.51399e-08	down
1BL	TRIAE_CS42_1BL_TGACv1_032451_AA0130060	0.191634	0.132279	0.293509	0.00161662	0.0590852	0.0540747	0.278273	0.0295816	down							LOC_Os05g47680	37.4	377	3e-24	conserved hypothetical protein
1BL	TRIAE_CS42_1BL_TGACv1_032508_AA0130680	0.394673	0.210578	0.252366	0.0490511	0.0469497	0.0215558	0.195365	0.000316591	down	AT4G34100	30.87	554	2e-62		RING/U-box superfamily protein	LOC_Os06g43210	31.65	553	8e-60	zinc finger, C3HC4 type domain containing protein, expressed
1BL	TRIAE_CS42_1BL_TGACv1_032702_AA0133080	1.78375	1.622	2.04036	0.798824	0.295892	1.06277	0.415769	0.0128239	down	AT3G04260	71.83	71	5e-31	PTAC3	plastid transcriptionally active 3	LOC_Os10g32540	87.8	82	5e-42	SAP domain containing protein, expressed
1BL	TRIAE_CS42_1BL_TGACv1_033070_AA0136730	16.4784	20.9509	20.561	7.20295	9.01113	7.01449	0.401694	3.21159e-10	down	AT3G22080	26.78	295	5e-17		TRAF-like family protein	LOC_Os10g33830	44.22	303	2e-59	MATH domain containing protein
1BL	TRIAE_CS42_1BL_TGACv1_033120_AA0137150	4.56868	3.29858	3.45126	0.612843	1.43598	1.36654	0.307426	1.93916e-07	down	AT1G68840	55.17	348	3e-101	RAV2, RAP2.8, TEM2, EDF2, AtRAV2	related to ABI3/VP1 2	LOC_Os05g47650	67.73	406	2e-152	B3 DNA binding domain containing protein, expressed
1BL	TRIAE_CS42_1BL_TGACv1_033149_AA0137370	17.4428	11.0006	13.6641	0.704799	4.99206	1.05162	0.164297	3.44432e-06	down	AT5G26594	38.66	119	4e-22	ARR24, RR24	response regulator 24	LOC_Os04g13480	63.11	122	1e-47	response regulator receiver domain containing protein, expressed
1BL	TRIAE_CS42_1BL_TGACv1_033228_AA0137930	0.331681	0.221091	0.174706	0.00108732	0.0477332	0.029473	0.157388	3.76179e-05	down	AT1G06840	56.21	934	0		Leucine-rich repeat protein kinase family protein	LOC_Os05g40270	75.79	954	0	expressed protein
1BL	TRIAE_CS42_1BL_TGACv1_033319_AA0138740	0.635742	0.172793	1.36752	0.135063	0.128872	0.116134	0.23411	0.0154674	down	AT2G28370	52.75	91	2e-16		Uncharacterised protein family (UPF0497)	LOC_Os03g10870	61.29	93	7e-21	membrane associated DUF588 domain containing protein, putative, expressed
1BL	TRIAE_CS42_1BL_TGACv1_033328_AA0138790	0.434383	0.338972	0.100083	0.00102202	0.0367537	0.0334797	0.173996	0.00173366	down	AT1G68840	62.04	274	1e-95	RAV2, RAP2.8, TEM2, EDF2, AtRAV2	related to ABI3/VP1 2	LOC_Os05g47650	66.26	412	3e-145	B3 DNA binding domain containing protein, expressed
1BL	TRIAE_CS42_1BL_TGACv1_033598_AA0140580	1.57216	2.75665	1.43996	0.513357	1.094	0.568644	0.385595	0.00146022	down	AT5G08380	68.63	373	0	AtAGAL1, AGAL1	alpha-galactosidase 1	LOC_Os10g35070	83.8	389	0	alpha-galactosidase precursor, putative, expressed
1BL	TRIAE_CS42_1BL_TGACv1_034301_AA0144100	0.275933	0.332602	0.435498	0.122655	0.163194	0.191225	0.478412	0.0427803	down	AT1G09410	37.21	782	0		pentatricopeptide (PPR) repeat-containing protein	LOC_Os02g05720	80.33	859	0	pentatricopeptide repeat protein PPR986-12, putative, expressed
1BL	TRIAE_CS42_1BL_TGACv1_034541_AA0144800	0.373727	0.311256	0.546149	0.182256	0.11184	0.158369	0.395849	0.0131144	down	AT4G34100	30	630	9e-60		RING/U-box superfamily protein	LOC_Os08g01040	42.92	452	3e-91	zinc finger, C3HC4 type domain containing protein, expressed
1BL	TRIAE_CS42_1BL_TGACv1_034664_AA0145205	1.40772	0.588782	0.890376	0.284376	0.584658	0.122492	0.381067	0.0468116	down							LOC_Os07g38650	50.48	105	3e-29	ubiquitin-like protein SMT3, putative
1BL	TRIAE_CS42_1BL_TGACv1_034752_AA0145490	91.783	92.531	66.8955	29.1559	49.2711	33.9745	0.447793	3.56697e-06	down	AT4G30590	46.3	108	2e-27	ENODL12, AtENODL12	early nodulin-like protein 12	LOC_Os08g17160	61.17	103	3e-39	plastocyanin-like domain containing protein, putative, expressed
1BL	TRIAE_CS42_1BL_TGACv1_034902_AA0145780	4.13717	4.7385	3.94881	0	0	0	0.0115346	8.65299e-37	down
1BL	TRIAE_CS42_1BL_TGACv1_035265_AA0146370	8.79537	2.32818	4.56013	0.404785	2.20397	1.42419	0.260353	0.000987636	down	AT1G03440	62.86	377	7e-164		Leucine-rich repeat (LRR) family protein	LOC_Os05g33690	88.53	375	0	receptor-like protein kinase precursor, putative, expressed
1BL	TRIAE_CS42_1BL_TGACv1_036163_AA0147280	34.5425	63.6402	47.5121	13.6111	14.8297	15.5185	0.302912	2.31728e-12	down							LOC_Os11g03870	41.88	117	1e-20	LTPL31 - Protease inhibitor/seed storage/LTP family protein precursor
1BL	TRIAE_CS42_1BL_TGACv1_039208_AA0148130	2.06406	1.45569	1.65162	0.185224	0.413767	0.22908	0.194682	6.25801e-06	down							LOC_Os07g38650	47.37	114	7e-28	ubiquitin-like protein SMT3, putative
1BL	TRIAE_CS42_1BL_TGACv1_726241_AA2170250	1.89546	1.34209	2.53242	0.311737	0.921608	0.174451	0.275361	0.00297658	down							LOC_Os07g38650	55.79	95	5e-32	ubiquitin-like protein SMT3, putative
1BS	TRIAE_CS42_1BS_TGACv1_049375_AA0151110	1.9386	0.6917	1.27219	0.255986	0.410363	0.682366	0.358226	0.00452481	down	AT5G26770	54.88	328	4e-101		unknown protein; BEST Arabidopsis thaliana protein match is: unknown protein (TAIR:AT3G05830.1); Has 35333 Blast hits to 34131 proteins in 2444 species: Archae - 798; Bacteria - 22429; Metazoa - 974; Fungi - 991; Plants - 531; Viruses - 0; Other Eukaryotes - 9610 (source: NCBI BLink).	LOC_Os05g04530	79.42	345	7e-166	IF, putative, expressed
1BS	TRIAE_CS42_1BS_TGACv1_049375_AA0151120	13.722	5.99396	9.02519	2.41271	6.22839	3.96969	0.443344	0.00688365	down	AT5G59970	100	82	9e-54		Histone superfamily protein	LOC_Os10g39410	100	82	2e-53	Core histone H2A/H2B/H3/H4 domain containing protein, putative, expressed
1BS	TRIAE_CS42_1BS_TGACv1_049398_AA0152070	0.481273	0.656017	0.270544	0.124659	0.166763	0.10674	0.304712	0.000986094	down	AT2G34930	38.28	896	7e-125		disease resistance family protein / LRR family protein	LOC_Os01g41770	47.04	946	0	leucine rich repeat protein, putative, expressed
1BS	TRIAE_CS42_1BS_TGACv1_049399_AA0152220	5.31022	9.08593	7.3218	0.0477842	1.35856	0.411162	0.0868255	4.81915e-08	down	AT4G33830	48.76	566	2e-179		Glycosyl hydrolase family 10 protein	LOC_Os10g21110	64.83	580	0	glycosyl hydrolase family 10 protein, putative, expressed
1BS	TRIAE_CS42_1BS_TGACv1_049414_AA0152820	0.72807	0.771286	0.36174	0.0704348	0.201709	0.255377	0.303416	0.00121741	down	AT3G15730	71.41	815	0	PLDALPHA1, PLD	phospholipase D alpha 1	LOC_Os05g07880	84.24	825	0	phospholipase D, putative, expressed
1BS	TRIAE_CS42_1BS_TGACv1_049441_AA0153840	0.676024	0.194599	0.292676	0.0436957	0.0415728	0.0555041	0.160008	0.000111947	down
1BS	TRIAE_CS42_1BS_TGACv1_049467_AA0154290	1.42925	4.52171	3.00525	0.920895	2.29828	1.14035	0.489043	0.0392748	down	AT2G44550	61.29	279	3e-100	AtGH9B10, GH9B10	glycosyl hydrolase 9B10	LOC_Os05g03840	62.31	329	8e-111	endoglucanase, putative
1BS	TRIAE_CS42_1BS_TGACv1_049477_AA0154510	0.528963	0.899212	1.01605	0.056724	0.455364	0.305295	0.363415	0.0242796	down	AT4G18770	47.06	136	2e-30	MYB98, AtMYB98	myb domain protein 98	LOC_Os07g12130	48.5	200	7e-41	MYB family transcription factor, putative, expressed
1BS	TRIAE_CS42_1BS_TGACv1_049483_AA0154580	2.77668	1.31487	0.806469	0.601405	0.817375	0.721515	0.443264	0.0171443	down	AT4G03500	27.76	526	3e-38		Ankyrin repeat family protein	LOC_Os09g16160	45.8	714	0	ankyrin repeat family protein, putative
1BS	TRIAE_CS42_1BS_TGACv1_049498_AA0155050	0.213891	0.107362	0.498336	0.00140495	0.0505244	0.0460237	0.243509	0.018817	down	AT1G24735	48.55	138	1e-33		S-adenosyl-L-methionine-dependent methyltransferases superfamily protein	LOC_Os08g38900	53.52	142	3e-39	caffeoyl-CoA O-methyltransferase, putative, expressed
1BS	TRIAE_CS42_1BS_TGACv1_049627_AA0158430	0.509909	0.0695985	0.256262	0.0371833	0.0830628	0.0459872	0.239437	0.0156368	down	AT2G47680	44.08	996	0		zinc finger (CCCH type) helicase family protein	LOC_Os01g15300	63.23	998	0	zinc finger helicase family protein, putative, expressed
1BS	TRIAE_CS42_1BS_TGACv1_049696_AA0159960	2.97145	2.25246	2.05182	0.772759	0.937241	0.70993	0.345008	2.217e-05	down	AT3G62020	71.5	200	1e-103	GLP10	germin-like protein 10	LOC_Os05g19670	84.55	220	5e-130	Cupin domain containing protein, expressed
1BS	TRIAE_CS42_1BS_TGACv1_049735_AA0160600	2.8884	2.52315	2.97413	0.196014	1.29581	0.533363	0.248131	2.45815e-05	down	AT3G15570	42.45	384	4e-56		Phototropic-responsive NPH3 family protein	LOC_Os05g08530	69.6	500	2e-125	phototropic-responsive NPH3 family protein, putative, expressed
1BS	TRIAE_CS42_1BS_TGACv1_049786_AA0161430	16.7266	21.7161	20.5633	1.11916	3.89977	2.89482	0.137644	2.43531e-19	down
1BS	TRIAE_CS42_1BS_TGACv1_049818_AA0162070	1.41829	1.33048	0.860034	0.0547123	0.217841	0.276037	0.178294	9.80993e-07	down							LOC_Os04g54759	43.01	279	2e-63	expressed protein
1BS	TRIAE_CS42_1BS_TGACv1_050152_AA0168200	0.680685	1.39169	1.21627	0.166787	0.229662	0.341681	0.26888	0.00263558	down	AT2G20450	72.73	44	8e-14		Ribosomal protein L14	LOC_Os02g40880	85	40	1e-16	ribosomal protein L14, putative, expressed
1BS	TRIAE_CS42_1BS_TGACv1_050336_AA0170840	2.79202	2.25077	2.83704	1.2108	1.3549	1.1513	0.475315	1.4569e-05	down	AT1G19880	67.33	401	0		Regulator of chromosome condensation (RCC1) family protein	LOC_Os04g56720	77.97	395	0	RCC2, putative, expressed
1BS	TRIAE_CS42_1BS_TGACv1_050385_AA0171430	0.338996	0.234137	0.422012	0.00263712	0.152436	0.0361139	0.268622	0.0165022	down
1BS	TRIAE_CS42_1BS_TGACv1_050397_AA0171580	2.8089	2.86516	1.7466	0.484391	0.0566476	0.259129	0.122705	4.4623e-11	down	AT3G49000	31.85	135	8e-18		RNA polymerase III subunit RPC82 family protein	LOC_Os01g48720	74.69	162	4e-83	RNA polymerase III subunit RPC82 family protein, putative, expressed
1BS	TRIAE_CS42_1BS_TGACv1_050406_AA0171740	0.310085	0.408132	0.259776	0.0486835	0.000497273	0.000111255	0.160147	0.000558455	down
1BS	TRIAE_CS42_1BS_TGACv1_050697_AA0174530	6.17928	3.3285	2.31384	1.21003	2.2344	2.27711	0.491924	0.0405829	down	AT2G30230	49.71	175	2e-50		unknown protein; FUNCTIONS IN: molecular_function unknown; INVOLVED IN: biological_process unknown; LOCATED IN: endomembrane system; BEST Arabidopsis thaliana protein match is: unknown protein (TAIR:AT1G06980.1); Has 167 Blast hits to 167 proteins in 14 species: Archae - 0; Bacteria - 0; Metazoa - 0; Fungi - 0; Plants - 167; Viruses - 0; Other Eukaryotes - 0 (source: NCBI BLink).	LOC_Os05g07240	67.4	181	8e-67	expressed protein
1BS	TRIAE_CS42_1BS_TGACv1_050812_AA0175830	3.83123	2.52772	3.11979	1.90719	1.03156	1.4918	0.469517	0.000109561	down	AT2G31320	59.18	882	0	PARP2, ATPARP2	poly(ADP-ribose) polymerase 2	LOC_Os07g23110	79.44	861	0	poly synthetase 1, putative, expressed
1BS	TRIAE_CS42_1BS_TGACv1_051180_AA0178390	0.243696	0.323111	0.259812	0.0841912	0.080218	0.0957098	0.368042	0.0328565	down	AT5G27680	48.11	557	5e-153	RECQSIM	RECQ helicase SIM	LOC_Os05g05810	70.46	562	0	DEAD-box ATP-dependent RNA helicase, putative, expressed
1DL	TRIAE_CS42_1DL_TGACv1_061061_AA0183500	0.763882	1.48681	0.465716	0.0511616	0.261923	0.501723	0.324341	0.0287729	down							LOC_Os10g34700	58.91	129	3e-23	expressed protein
1DL	TRIAE_CS42_1DL_TGACv1_061061_AA0183520	1.57023	2.2331	2.30402	0.516077	1.15846	0.744717	0.425273	0.0280029	down
1DL	TRIAE_CS42_1DL_TGACv1_061063_AA0183600	0.303607	0.0455079	0.151896	0.0352166	0.00068982	0.0307448	0.264732	0.0356604	down	AT3G09140	25	492	4e-24		Protein of unknown function (DUF674)	LOC_Os04g50800	29.05	327	2e-27	expressed protein
1DL	TRIAE_CS42_1DL_TGACv1_061068_AA0184030	0.873574	1.00696	1.12561	0.455766	0.402522	0.540257	0.480372	0.0121768	down	AT1G77670	39.41	373	2e-81		Pyridoxal phosphate (PLP)-dependent transferases superfamily protein	LOC_Os10g34350	87.27	385	0	aminotransferase, classes I and II, domain containing protein, expressed
1DL	TRIAE_CS42_1DL_TGACv1_061082_AA0184430	5.16521	5.09904	5.08794	0.162061	0.666833	0.92383	0.120897	7.11218e-19	down	AT4G05400	58.76	177	6e-67		copper ion binding	LOC_Os01g32790	83.33	258	7e-127	expressed protein
1DL	TRIAE_CS42_1DL_TGACv1_061083_AA0184520	18.5547	15.1582	19.5129	6.89805	5.7446	6.74567	0.364678	8.12965e-14	down	AT2G27170	62.2	1201	0	TTN7, SMC3	Structural maintenance of chromosomes (SMC) family protein	LOC_Os02g04080	71.63	860	0	chromosome segregation protein sudA, putative
1DL	TRIAE_CS42_1DL_TGACv1_061085_AA0184570	3.04863	2.95857	2.93597	1.17382	1.32835	1.57177	0.457815	1.72109e-07	down	AT2G38410	40.62	352	2e-65		ENTH/VHS/GAT family protein	LOC_Os05g39760	74.07	513	0	VHS and GAT domain containing protein, expressed
1DL	TRIAE_CS42_1DL_TGACv1_061085_AA0184600	3.56423	3.70236	3.03933	0.621826	0.750606	0.534202	0.191779	2.38327e-17	down	AT3G08860	76.26	438	0	PYD4	PYRIMIDINE 4	LOC_Os05g39770	91.99	437	0	aminotransferase, putative, expressed
1DL	TRIAE_CS42_1DL_TGACv1_061088_AA0184640	0.221158	0.695064	0.225399	0.0972027	0.0802715	0.0840841	0.252039	0.00136582	down	AT3G07040	23.74	910	8e-42	RPM1, RPS3	NB-ARC domain-containing disease resistance protein	LOC_Os11g27430	46.23	967	0	NB-ARC domain containing protein
1DL	TRIAE_CS42_1DL_TGACv1_061089_AA0184670	1.406	1.03549	1.55136	0.321422	0.460195	0.303628	0.279393	5.32671e-09	down	AT5G56850	35.71	140	8e-18		unknown protein; EXPRESSED IN: 21 plant structures; EXPRESSED DURING: 13 growth stages; Has 35333 Blast hits to 34131 proteins in 2444 species: Archae - 798; Bacteria - 22429; Metazoa - 974; Fungi - 991; Plants - 531; Viruses - 0; Other Eukaryotes - 9610 (source: NCBI BLink).	LOC_Os05g14270	43.16	468	5e-91	expressed protein
1DL	TRIAE_CS42_1DL_TGACv1_061089_AA0184680	0.811024	1.18733	1.1078	0.206491	0.165105	0.458972	0.286684	8.20341e-05	down	AT5G56850	29.23	195	7e-16		unknown protein; EXPRESSED IN: 21 plant structures; EXPRESSED DURING: 13 growth stages; Has 35333 Blast hits to 34131 proteins in 2444 species: Archae - 798; Bacteria - 22429; Metazoa - 974; Fungi - 991; Plants - 531; Viruses - 0; Other Eukaryotes - 9610 (source: NCBI BLink).	LOC_Os05g14270	42.22	469	1e-87	expressed protein
1DL	TRIAE_CS42_1DL_TGACv1_061089_AA0184690	20.5933	22.1303	19.3483	8.90623	6.53324	5.89431	0.345312	9.10636e-13	down							LOC_Os05g51540	61.21	116	1e-21	expressed protein
1DL	TRIAE_CS42_1DL_TGACv1_061089_AA0184700	10.2089	10.2207	10.2546	4.15953	3.94232	3.94954	0.393226	2.18183e-14	down	AT3G24870	40.77	1035	8e-177		Helicase/SANT-associated, DNA binding protein	LOC_Os08g08000	54.28	818	0	DNA binding protein, putative, expressed
1DL	TRIAE_CS42_1DL_TGACv1_061094_AA0184880	3.57505	2.4419	3.41564	0.000460194	0.000338204	0.0296706	0.0123465	7.05476e-39	down
1DL	TRIAE_CS42_1DL_TGACv1_061103_AA0185390	1.66018	1.96282	1.97656	0.397319	0.37723	0.66616	0.297999	0.00190536	down							LOC_Os10g07606	45.21	73	3e-12	hypothetical protein
1DL	TRIAE_CS42_1DL_TGACv1_061105_AA0185510	0.963666	0.845026	1.18228	0.0242742	0.0231203	0.0207519	0.0420934	1.76731e-19	down	AT3G09360	34.84	244	1e-25		Cyclin/Brf1-like TBP-binding protein	LOC_Os05g23940	65.41	292	2e-100	transcription initiation factor IIB, putative, expressed
1DL	TRIAE_CS42_1DL_TGACv1_061111_AA0185690	246.705	135.376	182.64	3.70911	9.78115	7.15949	0.0366661	4.79745e-41	down	AT4G10520	44.97	567	4e-126		Subtilase family protein	LOC_Os01g58240	67.51	554	0	OsSub6 - Putative Subtilisin homologue, expressed
1DL	TRIAE_CS42_1DL_TGACv1_061111_AA0185700	2.61705	1.26212	2.10736	0.0566345	0.255117	0.493506	0.150305	5.20699e-08	down
1DL	TRIAE_CS42_1DL_TGACv1_061111_AA0185750	3.71357	2.96546	3.3095	0.847424	0.841906	0.823352	0.25841	1.23543e-12	down	AT5G66470	73.03	330	0		RNA binding;GTP binding	LOC_Os05g49220	89.83	236	5e-156	GTP-binding protein, putative, expressed
1DL	TRIAE_CS42_1DL_TGACv1_061111_AA0185760	15.7311	13.2671	13.875	4.45996	4.86438	4.42608	0.321486	1.59263e-18	down	AT4G25730	53.71	808	0		FtsJ-like methyltransferase family protein	LOC_Os05g49230	80.53	796	0	ribosomal RNA large subunit methyltransferase J, putative, expressed
1DL	TRIAE_CS42_1DL_TGACv1_061115_AA0185920	0.707773	1.15747	1.07109	0.000881255	0.000647648	0.056818	0.0725329	3.43219e-08	down	AT3G22590	43.48	92	2e-17	PHP, CDC73	PLANT HOMOLOGOUS TO PARAFIBROMIN	LOC_Os03g46190	85.87	92	2e-50	parafibromin, putative, expressed
1DL	TRIAE_CS42_1DL_TGACv1_061118_AA0185990	2.45661	2.26507	2.33593	0.0677218	0.122946	0.05683	0.0570372	2.32684e-17	down
1DL	TRIAE_CS42_1DL_TGACv1_061136_AA0186520	1.5436	1.16154	1.45986	0.503311	0.326696	0.493101	0.331263	1.54163e-05	down	AT1G75130	46.12	490	6e-142	CYP721A1	cytochrome P450, family 721, subfamily A, polypeptide 1	LOC_Os05g33600	80.25	486	0	cytochrome P450 72A1, putative, expressed
1DL	TRIAE_CS42_1DL_TGACv1_061137_AA0186570	0.158894	0.40985	0.177305	0.00178114	0.0340005	0.0890906	0.25448	0.0252657	down	AT3G03360	28.87	194	3e-13		F-box/RNI-like superfamily protein	LOC_Os07g18560	53.76	452	6e-153	OsFBLD6 - F-box, LRR and FBD domain containing protein, expressed
1DL	TRIAE_CS42_1DL_TGACv1_061137_AA0186580	733.53	609.434	610.287	297.618	326.946	233.042	0.439084	7.77481e-09	down	AT1G11910	71.01	483	0	APA1, ATAPA1	aspartic proteinase A1	LOC_Os05g49200	83.14	510	0	aspartic proteinase oryzasin-1 precursor, putative, expressed
1DL	TRIAE_CS42_1DL_TGACv1_061147_AA0186920	11.9339	7.81927	5.97713	1.97461	1.43149	2.22841	0.228275	1.23062e-08	down
1DL	TRIAE_CS42_1DL_TGACv1_061147_AA0186940	5.98693	5.95432	6.65601	2.33191	1.61278	2.47154	0.350258	1.11158e-08	down	AT2G18290	79.55	176	2e-100	APC10	anaphase promoting complex 10	LOC_Os05g50360	90.5	179	7e-112	anaphase-promoting complex subunit 10, putative, expressed
1DL	TRIAE_CS42_1DL_TGACv1_061154_AA0187240	0.661515	1.82337	0.856233	0.523436	0.199591	0.289709	0.336579	0.0242207	down	AT5G36710	50.57	174	2e-41		unknown protein; FUNCTIONS IN: molecular_function unknown; INVOLVED IN: biological_process unknown; LOCATED IN: endomembrane system; BEST Arabidopsis thaliana protein match is: unknown protein (TAIR:AT5G36800.1); Has 35333 Blast hits to 34131 proteins in 2444 species: Archae - 798; Bacteria - 22429; Metazoa - 974; Fungi - 991; Plants - 531; Viruses - 0; Other Eukaryotes - 9610 (source: NCBI BLink…	LOC_Os05g43140	76.33	169	2e-56	expressed protein
1DL	TRIAE_CS42_1DL_TGACv1_061159_AA0187500	2.82784	3.62835	2.55446	1.10762	0.731111	1.59344	0.389427	0.000178381	down
1DL	TRIAE_CS42_1DL_TGACv1_061159_AA0187550	13.6031	12.2371	16.0272	8.06902	9.31329	3.50586	0.49949	0.00371679	down	AT1G64110	59.51	820	0		P-loop containing nucleoside triphosphate hydrolases superfamily protein	LOC_Os05g50750	79.61	824	0	AAA family ATPase, putative, expressed
1DL	TRIAE_CS42_1DL_TGACv1_061176_AA0187790	1.20294	1.43972	1.21816	0.10365	0.229584	0.451199	0.211351	7.60383e-09	down	AT5G65700	50.2	984	0	BAM1	Leucine-rich receptor-like protein kinase family protein	LOC_Os05g51740	68.38	1009	0	receptor protein kinase CLAVATA1 precursor, putative, expressed
1DL	TRIAE_CS42_1DL_TGACv1_061176_AA0187860	24.5083	17.2566	19.6751	7.36503	8.62434	4.72407	0.337596	4.67754e-10	down	AT5G53420	45.6	250	3e-64		CCT motif family protein	LOC_Os05g51690	75.47	265	6e-139	CCT motif family protein, expressed
1DL	TRIAE_CS42_1DL_TGACv1_061182_AA0188070	0.333678	0.448028	0.293109	0.0537776	0.0952671	0.18995	0.35264	0.0130041	down	AT2G45590	32.41	617	7e-73		Protein kinase superfamily protein	LOC_Os08g17320	71.81	557	0	protein kinase family protein, putative, expressed
1DL	TRIAE_CS42_1DL_TGACv1_061202_AA0188580	1.0073	1.54264	0.421929	0	0	0	0.0943973	2.78457e-05	down
1DL	TRIAE_CS42_1DL_TGACv1_061207_AA0188780	3.71654	0.2459	0.603904	0	0	0	0.0414203	1.23051e-05	down	AT5G26594	37.96	108	5e-18	ARR24, RR24	response regulator 24	LOC_Os04g13480	60.98	123	2e-43	response regulator receiver domain containing protein, expressed
1DL	TRIAE_CS42_1DL_TGACv1_061207_AA0188800	20.9482	18.2438	19.1785	6.60831	8.58415	6.82007	0.378198	2.15896e-12	down	AT4G10960	78	350	0	UGE5	UDP-D-glucose/UDP-D-galactose 4-epimerase 5	LOC_Os05g51670	89.55	354	0	NAD dependent epimerase/dehydratase family protein, putative, expressed
1DL	TRIAE_CS42_1DL_TGACv1_061207_AA0188840	16.3519	15.6797	14.651	3.98739	4.36208	4.50826	0.276655	1.36605e-22	down	AT5G52820	76.6	423	0		WD-40 repeat family protein / notchless protein, putative	LOC_Os10g01540	92.74	427	0	notchless protein, putative, expressed
1DL	TRIAE_CS42_1DL_TGACv1_061215_AA0189120	2.05256	2.92962	4.50042	0.00163737	0.00120333	0.105568	0.0427055	5.93277e-12	down
1DL	TRIAE_CS42_1DL_TGACv1_061228_AA0189240	0.428355	0.34243	0.343005	0	0	0	0.0764069	1.38581e-07	down							LOC_Os05g39120	44.01	434	6e-89	expressed protein
1DL	TRIAE_CS42_1DL_TGACv1_061232_AA0189370	55.399	52.1366	55.2903	8.0074	10.7422	7.94812	0.164376	2.77736e-40	down	AT1G12840	72.03	379	0	DET3, ATVHA-C	vacuolar ATP synthase subunit C (VATC) / V-ATPase C subunit / vacuolar proton pump C subunit (DET3)	LOC_Os05g51530	85	380	0	vacuolar ATP synthase subunit C, putative, expressed
1DL	TRIAE_CS42_1DL_TGACv1_061236_AA0189500	11.5948	10.8197	11.6296	4.77252	5.83817	3.98907	0.43022	7.24636e-09	down	AT3G52940	73.46	324	1e-166	FK, HYD2, ELL1	Ergosterol biosynthesis ERG4/ERG24 family	LOC_Os09g39220	89.23	325	0	delta14-sterol reductase, putative, expressed
1DL	TRIAE_CS42_1DL_TGACv1_061236_AA0189550	5.87728	3.87264	5.19871	1.18782	1.69346	1.33295	0.285948	1.19082e-11	down	AT5G50000	72.44	312	3e-169		Protein kinase superfamily protein	LOC_Os05g50190	82.51	303	0	protein kinase domain containing protein, expressed
1DL	TRIAE_CS42_1DL_TGACv1_061247_AA0189870	6.92469	5.94611	5.69409	2.86194	3.20482	3.194	0.499904	6.13997e-07	down	AT1G15240	42.68	1038	0		Phox-associated domain;Phox-like;Sorting nexin, C-terminal	LOC_Os05g50660	73.41	1068	0	PX domain containing protein, putative, expressed
1DL	TRIAE_CS42_1DL_TGACv1_061247_AA0189910	4.21251	3.42357	3.58296	0.526997	0.401511	0.38547	0.122606	3.03617e-28	down	AT5G10240	86.15	556	0	ASN3	asparagine synthetase 3	LOC_Os06g15420	90.2	592	0	asparagine synthetase, putative, expressed
1DL	TRIAE_CS42_1DL_TGACv1_061247_AA0189920	8.41798	10.051	8.99924	2.74784	2.56731	2.22134	0.27815	1.04339e-15	down	AT5G41685	65.12	43	6e-13		Mitochondrial outer membrane translocase complex, subunit Tom7	LOC_Os05g50654	61.36	44	2e-11	mitochondrial import receptor subunit TOM7-1, putative, expressed
1DL	TRIAE_CS42_1DL_TGACv1_061247_AA0189960	0.165289	0.134947	0.301967	0.0550166	0.0276619	0.0705986	0.330973	0.0419359	down	AT2G18390	90.27	185	1e-96	TTN5, HAL, ARL2, ATARLC1	ADP-ribosylation factor family protein	LOC_Os02g22140	89.73	185	1e-96	ADP-ribosylation factor, putative, expressed
1DL	TRIAE_CS42_1DL_TGACv1_061276_AA0190870	0.313392	0.265545	0.281173	0.0896303	0.0970031	0.0877867	0.343455	0.000644663	down	AT1G04110	38.5	774	8e-131	SDD1	Subtilase family protein	LOC_Os07g48650	54.22	747	0	OsSub54 - Putative Subtilisin homologue, expressed
1DL	TRIAE_CS42_1DL_TGACv1_061277_AA0190930	12.7137	11.396	12.3915	3.8985	3.97182	4.49025	0.339327	1.66216e-17	down	AT5G15920	57.81	1050	0	SMC5	structural maintenance of chromosomes 5	LOC_Os05g51790	73.78	1064	0	RecF/RecN/SMC N terminal domain containing protein, expressed
1DL	TRIAE_CS42_1DL_TGACv1_061277_AA0190940	51.7593	41.4821	48.103	0.685237	8.63734	0.760554	0.0727705	7.59429e-07	down	AT5G26594	35.29	119	5e-20	ARR24, RR24	response regulator 24	LOC_Os04g13480	61.79	123	8e-46	response regulator receiver domain containing protein, expressed
1DL	TRIAE_CS42_1DL_TGACv1_061285_AA0191220	0.544549	0.588782	0.318666	0.0932685	0.0750316	0.0807138	0.193273	3.72527e-07	down	AT5G56310	36.29	474	4e-96		Pentatricopeptide repeat (PPR) superfamily protein	LOC_Os11g29360	75	456	0	pentatricopeptide, putative, expressed
1DL	TRIAE_CS42_1DL_TGACv1_061289_AA0191390	20.4534	29.4021	28.1837	1.66434	4.98456	2.13079	0.116013	1.06498e-20	down
1DL	TRIAE_CS42_1DL_TGACv1_061293_AA0191530	2.34698	3.44263	1.26966	0.378663	1.15624	0.533197	0.305669	0.00126248	down	AT1G10360	48.15	216	3e-60	ATGSTU18, GST29, GSTU18	glutathione S-transferase TAU 18	LOC_Os10g38470	71.36	220	3e-96	glutathione S-transferase, putative, expressed
1DL	TRIAE_CS42_1DL_TGACv1_061304_AA0191830	4.36766	3.5997	3.95986	0.29298	0.648763	0.406781	0.115725	7.68795e-33	down	AT3G46530	27.42	890	3e-68	RPP13	NB-ARC domain-containing disease resistance protein	LOC_Os08g10440	50	954	0	NBS-LRR disease resistance protein, putative, expressed
1DL	TRIAE_CS42_1DL_TGACv1_061305_AA0191930	3.62994	4.01798	4.09641	1.06554	1.31248	0.861145	0.279082	1.85138e-15	down	AT4G18570	69.15	201	8e-86		Tetratricopeptide repeat (TPR)-like superfamily protein	LOC_Os05g49820	87.62	202	7e-115	chloroplast unusual positioning protein, putative, expressed
1DL	TRIAE_CS42_1DL_TGACv1_061306_AA0192010	0.216711	0.108778	0.504904	0	0	0	0.140825	0.00117782	down	AT5G45470	33.33	81	2e-11		Protein of unknown function (DUF594)	LOC_Os07g02480	58.25	103	1e-30	expressed protein
1DL	TRIAE_CS42_1DL_TGACv1_061306_AA0192060	2.84999	3.25689	3.34077	0.49278	1.04379	1.0376	0.282469	7.15683e-08	down	AT3G23570	45.34	236	8e-71		alpha/beta-Hydrolases superfamily protein	LOC_Os05g33200	67.86	252	7e-124	endo-1,3;1,4-beta-D-glucanase precursor, putative, expressed
1DL	TRIAE_CS42_1DL_TGACv1_061339_AA0192600	13.5961	8.19503	10.1798	3.00832	5.09218	5.52066	0.427763	2.03655e-05	down	AT2G45050	94.37	71	1e-42	GATA2	GATA transcription factor 2	LOC_Os10g40810	67.1	389	2e-102	GATA zinc finger domain containing protein, expressed
1DL	TRIAE_CS42_1DL_TGACv1_061362_AA0193150	11.0288	11.7651	10.4905	0	0	0	0.0027251	3.47823e-104	down							LOC_Os02g04850	38.69	336	4e-51	expressed protein
1DL	TRIAE_CS42_1DL_TGACv1_061368_AA0193200	1.31288	2.01373	1.01531	0.450702	0.497156	0.450005	0.349985	0.0047679	down							LOC_Os01g15610	59.62	52	5e-14	conserved hypothetical protein
1DL	TRIAE_CS42_1DL_TGACv1_061368_AA0193220	0.368113	0.282743	0.214811	0.0276416	0.000541441	0.0241317	0.13113	5.66237e-05	down	AT3G52600	56.1	549	0	AtcwINV2, CWINV2	cell wall invertase 2	LOC_Os02g33110	71.79	553	0	glycosyl hydrolases, putative, expressed
1DL	TRIAE_CS42_1DL_TGACv1_061376_AA0193520	25.1159	29.0837	24.6464	1.13088	0.858122	1.047	0.040981	3.59779e-72	down
1DL	TRIAE_CS42_1DL_TGACv1_061376_AA0193530	5.03747	5.34569	5.02976	0.727968	0.363519	0.531609	0.122935	5.5457e-14	down
1DL	TRIAE_CS42_1DL_TGACv1_061388_AA0193890	8.45469	10.6936	10.7908	4.82377	5.17052	4.46479	0.488244	0.000224617	down
1DL	TRIAE_CS42_1DL_TGACv1_061400_AA0194220	0.727027	0.892735	0.467156	0.222121	0.213035	0.0567071	0.264278	0.000514475	down
1DL	TRIAE_CS42_1DL_TGACv1_061410_AA0194460	7.27578	3.31964	7.55078	3.22362	4.23544	1.03165	0.472044	0.046674	down							LOC_Os02g40590	49.19	185	2e-47	hypothetical protein
1DL	TRIAE_CS42_1DL_TGACv1_061419_AA0194670	1.37516	2.38109	0.991181	0.2585	0.180129	0.13021	0.136979	5.90312e-09	down	AT2G34420	86.14	267	3e-165	LHB1B2, LHCB1.5	photosystem II light harvesting complex gene B1B2	LOC_Os01g41710	88.72	266	1e-174	chlorophyll A-B binding protein, putative, expressed
1DL	TRIAE_CS42_1DL_TGACv1_061422_AA0194780	14.5129	16.1885	14.1711	7.12725	7.40309	5.7871	0.453885	1.54582e-08	down	AT1G33490	60.87	161	1e-72		unknown protein; CONTAINS InterPro DOMAIN/s: Protein of unknown function DUF2062 (InterPro:IPR018639); BEST Arabidopsis thaliana protein match is: unknown protein (TAIR:AT4G10140.1); Has 88 Blast hits to 88 proteins in 29 species: Archae - 0; Bacteria - 28; Metazoa - 0; Fungi - 0; Plants - 54; Viruses - 0; Other Eukaryotes - 6 (source: NCBI BLink).	LOC_Os05g01510	71.69	166	5e-87	cytoplasmic membrane protein, putative, expressed
1DL	TRIAE_CS42_1DL_TGACv1_061424_AA0194940	5.60702	4.20578	4.42303	0.27941	0.203257	0.300633	0.0608127	8.6048e-38	down							LOC_Os01g34630	62.29	419	1e-158	retrotransposon protein, putative, Ty1-copia subclass, expressed
1DL	TRIAE_CS42_1DL_TGACv1_061424_AA0194980	218.984	229.668	238.774	107.958	109.506	108.463	0.474227	1.11913e-09	down	AT2G34480	89.33	178	1e-118		Ribosomal protein L18ae/LX family protein	LOC_Os05g49030	93.82	178	2e-126	60S ribosomal protein L18a, putative, expressed
1DL	TRIAE_CS42_1DL_TGACv1_061434_AA0195270	0.123559	0.358662	0.198263	0.0832554	0.0608376	0.0368299	0.319148	0.0282888	down	AT1G72770	49.16	238	3e-53	HAB1	homology to ABI1	LOC_Os05g46040	74.54	271	4e-102	protein phosphatase 2C, putative, expressed
1DL	TRIAE_CS42_1DL_TGACv1_061450_AA0195620	0.751204	0.518532	1.15056	0	0	0	0.113469	7.37406e-05	down
1DL	TRIAE_CS42_1DL_TGACv1_061458_AA0195870	3.51041	2.12241	2.80167	0.0833765	0.153048	0.000527998	0.0513825	1.21128e-15	down
1DL	TRIAE_CS42_1DL_TGACv1_061461_AA0195930	7.29513	7.46915	8.90414	3.34184	2.95692	3.82228	0.435013	7.23756e-05	down
1DL	TRIAE_CS42_1DL_TGACv1_061461_AA0195950	2.83721	8.33545	2.40569	1.02776	1.3143	1.87716	0.315845	0.000812976	down	AT5G57550	51.16	258	9e-87	XTR3, XTH25	xyloglucan endotransglucosylase/hydrolase 25	LOC_Os08g13920	79.17	264	2e-148	glycosyl hydrolases family 16, putative, expressed
1DL	TRIAE_CS42_1DL_TGACv1_061472_AA0196260	5.05622	6.54246	5.59714	1.48437	2.37624	2.07095	0.347916	4.76562e-10	down	AT3G16520	47.09	327	1e-95	UGT88A1	UDP-glucosyl transferase 88A1	LOC_Os05g45080	82.44	467	0	anthocyanidin 5,3-O-glucosyltransferase, putative, expressed
1DL	TRIAE_CS42_1DL_TGACv1_061476_AA0196310	1.0837	1.43584	1.04864	0	0	0	0.0798823	3.70322e-07	down
1DL	TRIAE_CS42_1DL_TGACv1_061486_AA0196670	3.45041	2.8321	3.66611	0.121576	0.116518	0.000532903	0.0534592	1.9388e-14	down
1DL	TRIAE_CS42_1DL_TGACv1_061488_AA0196780	6.50343	5.81699	5.96792	2.38665	2.10409	2.05495	0.360194	3.67915e-13	down	AT3G01510	58.08	551	0	LSF1	like SEX4 1	LOC_Os08g29160	83.45	550	0	5-AMP-activated protein kinase beta-1 subunit-related, putative, expressed
1DL	TRIAE_CS42_1DL_TGACv1_061488_AA0196790	0.859754	0.434301	0.524518	0	0	0	0.145549	0.000800686	down
1DL	TRIAE_CS42_1DL_TGACv1_061495_AA0196870	62.806	57.0168	66.1227	7.62868	7.79049	6.94118	0.120912	2.15502e-56	down
1DL	TRIAE_CS42_1DL_TGACv1_061502_AA0197070	14.7567	18.9797	17.9164	0.00930146	0.346821	0.317832	0.0189316	1.29896e-51	down
1DL	TRIAE_CS42_1DL_TGACv1_061504_AA0197130	1.54863	1.88624	1.75976	1.00697	0.597107	0.625296	0.434829	7.65322e-05	down	AT4G23180	33.85	322	4e-46	CRK10, RLK4	cysteine-rich RLK (RECEPTOR-like protein kinase) 10	LOC_Os11g11890	39.93	601	2e-130	protein kinase domain containing protein, expressed
1DL	TRIAE_CS42_1DL_TGACv1_061515_AA0197450	0.540927	1.09297	1.08394	0.00564685	0.00414201	0.384691	0.200633	0.00158343	down	AT4G09960	41.67	156	2e-26	STK, AGL11	K-box region and MADS-box transcription factor family protein	LOC_Os06g45650	53.55	155	4e-37	OsMADS30 - MADS-box family gene with MIKCc type-box, expressed
1DL	TRIAE_CS42_1DL_TGACv1_061515_AA0197460	5.00981	3.61116	3.88149	1.45028	1.11487	1.08745	0.294859	7.50973e-14	down							LOC_Os06g49930	47.1	448	8e-114	OsFBX207 - F-box domain containing protein, expressed
1DL	TRIAE_CS42_1DL_TGACv1_061518_AA0197540	1.37804	1.44508	1.37124	0.562472	0.495289	0.768718	0.439076	2.68296e-06	down	AT4G23130	34.65	303	2e-45	CRK5, RLK6	cysteine-rich RLK (RECEPTOR-like protein kinase) 5	LOC_Os08g16460	48.63	364	3e-98	NBS-LRR disease resistance protein, putative
1DL	TRIAE_CS42_1DL_TGACv1_061523_AA0197710	23.3764	19.7432	23.2598	0.00163931	0.113927	0.00026954	0.00638207	1.1068e-70	down
1DL	TRIAE_CS42_1DL_TGACv1_061531_AA0197910	1.06016	0.500675	0.415489	0.00142511	0.0992849	0.000234019	0.112217	4.7456e-05	down	AT3G04850	45.53	123	7e-29		Tesmin/TSO1-like CXC domain-containing protein	LOC_Os05g51040	37.75	151	5e-30	tesmin/TSO1-like CXC domain containing protein, expressed
1DL	TRIAE_CS42_1DL_TGACv1_061541_AA0198340	52.1137	49.1234	51.6438	24.293	24.0331	24.5664	0.477008	1.70007e-09	down	AT5G42820	84.86	185	6e-115	ATU2AF35B, U2AF35B	Zinc finger C-x8-C-x5-C-x3-H type family protein	LOC_Os05g48960	97.84	185	9e-134	splicing factor U2AF, putative, expressed
1DL	TRIAE_CS42_1DL_TGACv1_061541_AA0198360	1.6635	1.1465	1.67035	0.038734	0.246111	0.0581122	0.0934869	1.58598e-13	down							LOC_Os07g35070	34.17	360	5e-44	OsFBX239 - F-box domain containing protein
1DL	TRIAE_CS42_1DL_TGACv1_061541_AA0198370	0.292761	0.261884	0.236142	0.0819899	0.00118552	0.0369011	0.205749	0.000245524	down	AT5G44170	48.92	231	2e-50		S-adenosyl-L-methionine-dependent methyltransferases superfamily protein	LOC_Os05g48950	90.62	224	3e-114	expressed protein
1DL	TRIAE_CS42_1DL_TGACv1_061541_AA0198380	1.66605	1.66018	1.53592	0.635181	0.552329	0.486328	0.349122	8.37002e-10	down	AT5G44150	34.87	195	3e-21		unknown protein; FUNCTIONS IN: molecular_function unknown; INVOLVED IN: biological_process unknown; LOCATED IN: chloroplast; EXPRESSED IN: 18 plant structures; EXPRESSED DURING: 13 growth stages; Has 35333 Blast hits to 34131 proteins in 2444 species: Archae - 798; Bacteria - 22429; Metazoa - 974; Fungi - 991; Plants - 531; Viruses - 0; Other Eukaryotes - 9610 (source: NCBI BLink).	LOC_Os05g48940	57.48	468	2e-108	expressed protein
1DL	TRIAE_CS42_1DL_TGACv1_061560_AA0198700	15.7108	19.5574	17.8526	0.454497	0.886905	0.753931	0.0422768	1.51086e-63	down
1DL	TRIAE_CS42_1DL_TGACv1_061584_AA0199160	0.5291	0.739313	0.644036	0.285264	0.272891	0.158461	0.395467	0.00443017	down	AT5G01210	53.67	477	2e-152		HXXXD-type acyl-transferase family protein	LOC_Os05g37660	82.19	466	0	transferase family protein, putative, expressed
1DL	TRIAE_CS42_1DL_TGACv1_061586_AA0199190	1.83362	0.0424063	0.486696	0	0	0	0.091872	0.00124517	down	AT5G15180	58.14	86	3e-22		Peroxidase superfamily protein	LOC_Os05g41990	80.23	86	2e-33	peroxidase precursor, putative, expressed
1DL	TRIAE_CS42_1DL_TGACv1_061592_AA0199370	8.63199	10.1556	10.2673	0.00480297	0.118781	0.211394	0.0219569	4.41326e-36	down
1DL	TRIAE_CS42_1DL_TGACv1_061596_AA0199520	94.6556	73.6257	73.2961	15.0685	36.1448	22.8929	0.306932	7.64157e-09	down	AT1G02205	58.21	603	0	CER1	Fatty acid hydroxylase superfamily	LOC_Os10g33250	82.42	603	0	WAX2, putative, expressed
1DL	TRIAE_CS42_1DL_TGACv1_061598_AA0199620	0.356531	0.692134	0.708919	0.316465	0.229681	0.274056	0.481398	0.0308672	down	AT1G77410	55.05	792	0	BGAL16	beta-galactosidase 16	LOC_Os05g35360	75.73	787	0	beta-galactosidase 7 precursor, putative, expressed
1DL	TRIAE_CS42_1DL_TGACv1_061598_AA0199640	9.20428	3.85124	8.63223	1.3644	2.07723	3.43672	0.321033	6.01258e-05	down	AT1G44760	67.32	153	3e-62		Adenine nucleotide alpha hydrolases-like superfamily protein	LOC_Os05g35380	69.7	231	2e-83	universal stress protein domain containing protein, putative, expressed
1DL	TRIAE_CS42_1DL_TGACv1_061600_AA0199690	0.0542946	1.10334	0.524188	0	0	0	0.155543	0.00616893	down
1DL	TRIAE_CS42_1DL_TGACv1_061607_AA0199860	5.52534	2.92527	4.32021	0.387228	0.875027	0.505436	0.141608	5.42359e-18	down	AT3G13690	80.73	384	0		Protein kinase protein with adenine nucleotide alpha hydrolases-like domain	LOC_Os01g41870	71.35	548	0	protein kinase, putative, expressed
1DL	TRIAE_CS42_1DL_TGACv1_061613_AA0199950	0.814427	1.62385	1.1529	0.00634414	0.341271	0.107067	0.195968	0.00149659	down
1DL	TRIAE_CS42_1DL_TGACv1_061625_AA0200300	11.7235	10.9804	12.6749	2.92683	3.45892	6.31531	0.361728	3.10386e-07	down							LOC_Os05g50100	67.5	160	3e-49	expressed protein
1DL	TRIAE_CS42_1DL_TGACv1_061625_AA0200310	0.550236	1.13869	0.388494	0.136972	0.00365964	0.234205	0.223238	0.00312702	down	AT1G52820	37.42	326	2e-64		2-oxoglutarate (2OG) and Fe(II)-dependent oxygenase superfamily protein	LOC_Os05g50090	65.79	190	6e-66	oxidoreductase, 2OG-FeII oxygenase domain containing protein, putative, expressed
1DL	TRIAE_CS42_1DL_TGACv1_061638_AA0200660	1.29263	0.922988	0.924791	0	0	0	0.0380473	8.85402e-13	down	AT3G04710	37.75	204	3e-30	TPR10	ankyrin repeat family protein	LOC_Os03g42350	51.85	243	6e-67	ankyrin, putative, expressed
1DL	TRIAE_CS42_1DL_TGACv1_061638_AA0200670	0.730117	0.540219	0.71118	0.352491	0.183912	0.306372	0.440172	0.00572434	down	AT3G56040	55.8	785	0	UGP3	UDP-glucose pyrophosphorylase 3	LOC_Os05g39230	80.89	811	0	low photochemical bleaching 1 protein, putative, expressed
1DL	TRIAE_CS42_1DL_TGACv1_061644_AA0200730	2.1064	3.08275	3.16995	1.36609	0.914656	1.78402	0.490801	0.00223278	down	AT3G50930	54.29	385	4e-132	BCS1	cytochrome BC1 synthesis	LOC_Os05g51130	73.82	424	0	mitochondrial chaperone BCS1, putative, expressed
1DL	TRIAE_CS42_1DL_TGACv1_061646_AA0200850	2.08029	2.58551	2.72327	0.972174	0.931763	0.323034	0.329497	0.00172229	down
1DL	TRIAE_CS42_1DL_TGACv1_061649_AA0200980	22.1055	26.673	21.6769	11.055	9.15596	10.2354	0.432708	5.55271e-10	down	AT4G23650	78.33	466	0	CDPK6, CPK3	calcium-dependent protein kinase 6	LOC_Os05g50810	93.8	468	0	CAMK_CAMK_like.5 - CAMK includes calcium/calmodulin depedent protein kinases, expressed
1DL	TRIAE_CS42_1DL_TGACv1_061649_AA0200990	12.8866	12.07	14.998	6.02457	5.30126	6.22814	0.440825	5.03597e-09	down	AT2G46225	44.16	317	5e-74	ABIL1	ABI-1-like 1	LOC_Os05g50800	64.24	316	8e-136	expressed protein
1DL	TRIAE_CS42_1DL_TGACv1_061663_AA0201250	1.81515	0.615838	0.622116	0.145014	0.294858	0.210017	0.23477	0.000607807	down	AT4G11070	47.06	119	4e-29	WRKY41, AtWRKY41	WRKY family transcription factor	LOC_Os05g49620	61.94	155	3e-52	OsWRKY19 - Superfamily of TFs having WRKY and zinc finger domains, expressed
1DL	TRIAE_CS42_1DL_TGACv1_061670_AA0201320	15.4253	12.3267	14.3327	7.39299	6.40243	6.70041	0.48795	2.48418e-07	down	AT4G18905	56.9	406	1e-138		Transducin/WD40 repeat-like superfamily protein	LOC_Os01g69970	79.35	397	0	WD domain, G-beta repeat domain containing protein, expressed
1DL	TRIAE_CS42_1DL_TGACv1_061670_AA0201340	4.04385	3.62894	2.98179	0	0	0	0.00371275	6.65499e-78	down	AT3G46730	29.84	372	5e-45		NB-ARC domain-containing disease resistance protein	LOC_Os08g10440	56.93	469	3e-150	NBS-LRR disease resistance protein, putative, expressed
1DL	TRIAE_CS42_1DL_TGACv1_061675_AA0201430	2.47773	3.10544	2.83417	0.705571	1.09049	1.03988	0.340942	1.19214e-09	down	AT4G01030	42.19	711	0		pentatricopeptide (PPR) repeat-containing protein	LOC_Os05g50950	77.34	715	0	pentatricopeptide repeat protein PPR986-12, putative, expressed
1DL	TRIAE_CS42_1DL_TGACv1_061695_AA0201870	0.359021	0.338676	0.234172	0.108065	0.0540768	0.0712521	0.302212	0.00757202	down	AT3G18040	74.76	511	0	MPK9	MAP kinase 9	LOC_Os05g50120	85.37	540	0	CGMC_MAPKCMGC_2.3 - CGMC includes CDA, MAPK, GSK3, and CLKC kinases, expressed
1DL	TRIAE_CS42_1DL_TGACv1_061714_AA0202230	0.277498	1.05594	0.554555	0.0428659	0.000839654	0.0374229	0.0953122	1.74056e-05	down							LOC_Os03g11370	45.45	209	2e-45	B3 DNA binding domain containing protein, expressed
1DL	TRIAE_CS42_1DL_TGACv1_061739_AA0202740	25.4489	15.6486	16.5425	0.0178623	1.58363	0.00286101	0.0305308	2.51757e-08	down	AT5G26594	39.25	107	2e-19	ARR24, RR24	response regulator 24	LOC_Os04g13480	61.98	121	2e-45	response regulator receiver domain containing protein, expressed
1DL	TRIAE_CS42_1DL_TGACv1_061739_AA0202750	116.076	100.65	109.751	6.83333	29.9381	7.47226	0.136052	1.74691e-09	down	AT5G26594	39.29	112	1e-20	ARR24, RR24	response regulator 24	LOC_Os04g13480	62.6	123	4e-48	response regulator receiver domain containing protein, expressed
1DL	TRIAE_CS42_1DL_TGACv1_061739_AA0202760	1.66383	0.504891	1.01232	0	0	0	0.0674687	5.13793e-07	down	AT5G26594	39.25	107	7e-21	ARR24, RR24	response regulator 24	LOC_Os04g13480	61.79	123	3e-47	response regulator receiver domain containing protein, expressed
1DL	TRIAE_CS42_1DL_TGACv1_061748_AA0202840	0.653775	1.83169	0.775053	0.470438	0.6119	0.460071	0.481928	0.0386691	down	AT5G45380	75.14	704	0	ATDUR3, DUR3	solute:sodium symporters;urea transmembrane transporters	LOC_Os10g42960	87.55	707	0	urea active transporter, putative, expressed
1DL	TRIAE_CS42_1DL_TGACv1_061759_AA0203000	0.637246	0.967878	1.98632	0	0	0	0.0794059	4.24344e-06	down
1DL	TRIAE_CS42_1DL_TGACv1_061785_AA0203400	1.25868	0.888372	1.00388	0	0	0	0.0449678	4.49207e-11	down
1DL	TRIAE_CS42_1DL_TGACv1_061791_AA0203440	0.484695	0.675946	0.610962	0.14124	0.327612	0.320752	0.465872	0.0322582	down	AT1G03440	63.66	377	2e-170		Leucine-rich repeat (LRR) family protein	LOC_Os05g33690	88.8	375	0	receptor-like protein kinase precursor, putative, expressed
1DL	TRIAE_CS42_1DL_TGACv1_061845_AA0204200	0.725743	0.547727	0.397916	0.0553001	0.000565224	0.000126346	0.074163	4.82009e-09	down							LOC_Os05g39150	55.47	256	9e-81	expressed protein
1DL	TRIAE_CS42_1DL_TGACv1_061867_AA0204810	6.39671	5.09417	5.55315	2.08031	1.92165	1.7073	0.338191	4.37328e-12	down	AT3G27930	56.79	405	7e-173		unknown protein; FUNCTIONS IN: molecular_function unknown; INVOLVED IN: N-terminal protein myristoylation; LOCATED IN: cellular_component unknown; EXPRESSED IN: 23 plant structures; EXPRESSED DURING: 14 growth stages; Has 35 Blast hits to 35 proteins in 12 species: Archae - 0; Bacteria - 0; Metazoa - 0; Fungi - 0; Plants - 35; Viruses - 0; Other Eukaryotes - 0 (source: NCBI BLink).	LOC_Os05g50200	81.68	404	0	expressed protein
1DL	TRIAE_CS42_1DL_TGACv1_061875_AA0205110	42.7645	27.2537	37.736	17.1908	17.9601	15.4412	0.469823	8.09796e-07	down	AT1G75220	72.89	402	0		Major facilitator superfamily protein	LOC_Os05g50280	90.55	402	0	transporter family protein, putative, expressed
1DL	TRIAE_CS42_1DL_TGACv1_061880_AA0205230	0.33702	0.484217	0.258677	0.00208366	0.0776928	0.0711988	0.191742	0.000253852	down	AT2G38470	60.91	243	5e-87	WRKY33, ATWRKY33	WRKY DNA-binding protein 33	LOC_Os05g39720	58.8	534	5e-139	OsWRKY70 - Superfamily of TFs having WRKY and zinc finger domains, expressed
1DL	TRIAE_CS42_1DL_TGACv1_061906_AA0205480	3.42856	3.68958	4.46694	1.36701	1.10379	1.21041	0.323041	4.44371e-10	down	AT1G22970	38.4	362	1e-75		unknown protein; BEST Arabidopsis thaliana protein match is: unknown protein (TAIR:AT1G71150.1); Has 134 Blast hits to 132 proteins in 48 species: Archae - 0; Bacteria - 0; Metazoa - 66; Fungi - 10; Plants - 48; Viruses - 0; Other Eukaryotes - 10 (source: NCBI BLink).	LOC_Os05g48070	74.51	357	2e-178	expressed protein
1DL	TRIAE_CS42_1DL_TGACv1_061906_AA0205490	5.14054	7.2574	14.6295	1.18924	0.530496	0.812576	0.104894	2.55118e-11	down	AT5G15230	47.06	102	1e-24	GASA4	GAST1 protein homolog 4	LOC_Os10g02625	65.38	104	9e-42	gibberellin regulated protein, putative
1DL	TRIAE_CS42_1DL_TGACv1_061918_AA0205670	1.55737	3.42504	2.36925	1.05307	1.23817	1.20107	0.480659	0.00433891	down	AT3G61610	63.71	350	6e-159		Galactose mutarotase-like superfamily protein	LOC_Os05g49430	73.39	357	0	aldose 1-epimerase, putative, expressed
1DL	TRIAE_CS42_1DL_TGACv1_061933_AA0205780	0.280029	0.309195	0.22833	0.0657991	0.0766247	0.149103	0.386363	0.0102369	down	AT1G09620	67.77	1083	0		ATP binding;leucine-tRNA ligases;aminoacyl-tRNA ligases;nucleotide binding;ATP binding;aminoacyl-tRNA ligases	LOC_Os09g32650	85.75	1095	0	leucyl-tRNA synthetase, cytoplasmic, putative, expressed
1DL	TRIAE_CS42_1DL_TGACv1_061936_AA0205850	0.455804	0.497548	0.630509	0	0	0	0.0266552	7.47503e-18	down	AT1G11800	46.6	309	4e-78		endonuclease/exonuclease/phosphatase family protein	LOC_Os12g22620	56.95	302	1e-106	endonuclease/Exonuclease/phosphatase family protein, expressed
1DL	TRIAE_CS42_1DL_TGACv1_061936_AA0205860	0.622733	0.440482	0.461157	0	0	0	0.0562429	5.53019e-10	down	AT4G18770	71.43	140	3e-67	MYB98, AtMYB98	myb domain protein 98	LOC_Os06g06740	69.42	291	6e-129	MYB family transcription factor, putative, expressed
1DL	TRIAE_CS42_1DL_TGACv1_061945_AA0206120	16.2147	7.09065	12.3939	2.84881	5.86994	6.66221	0.432386	0.00148868	down	AT1G71691	61.98	334	3e-153		GDSL-like Lipase/Acylhydrolase superfamily protein	LOC_Os05g34700	81.13	371	0	GDSL-like lipase/acylhydrolase, putative, expressed
1DL	TRIAE_CS42_1DL_TGACv1_061957_AA0206370	4.09599	4.16983	5.75966	0.12471	0.00352876	0.211395	0.0453018	5.31507e-18	down
1DL	TRIAE_CS42_1DL_TGACv1_061961_AA0206510	26.6539	23.6062	21.8846	8.83376	10.4168	10.3863	0.411114	1.23277e-11	down							LOC_Os05g51850	58.06	62	5e-11	AT hook-containing DNA-binding protein, putative, expressed
1DL	TRIAE_CS42_1DL_TGACv1_061961_AA0206530	4.2954	3.9551	3.66565	0.477138	0.613948	0.619177	0.147978	2.40132e-28	down
1DL	TRIAE_CS42_1DL_TGACv1_061966_AA0206570	0.323968	0.442893	0.627701	0.00163737	0.00120333	0.105568	0.245366	0.0215024	down
1DL	TRIAE_CS42_1DL_TGACv1_061978_AA0206750	0.895075	1.99053	1.15363	0	0	0	0.0712299	2.41061e-07	down
1DL	TRIAE_CS42_1DL_TGACv1_061982_AA0206780	0.518111	1.82297	0.801403	0.305915	0.325397	0.421491	0.354471	0.0135632	down							LOC_Os05g51440	58.82	119	4e-35	hsp20/alpha crystallin family protein, putative, expressed
1DL	TRIAE_CS42_1DL_TGACv1_061987_AA0206930	0.188375	0.814971	0.307558	0.0660994	0.00125135	0.0582118	0.133294	0.000161297	down	AT4G23180	37.76	617	2e-123	CRK10, RLK4	cysteine-rich RLK (RECEPTOR-like protein kinase) 10	LOC_Os07g35410	60.06	696	0	TKL_IRAK_DUF26-lc.18 - DUF26 kinases have homology to DUF26 containing loci, expressed
1DL	TRIAE_CS42_1DL_TGACv1_062012_AA0207400	0.813896	1.06007	1.77818	0	0	0	0.0781892	8.64374e-07	down
1DL	TRIAE_CS42_1DL_TGACv1_062017_AA0207450	3.828	6.81894	3.9841	0	0	0	0.0207338	3.49761e-19	down
1DL	TRIAE_CS42_1DL_TGACv1_062017_AA0207460	4.85616	5.97933	5.23933	0	0	0	0.0189068	3.82962e-25	down
1DL	TRIAE_CS42_1DL_TGACv1_062036_AA0207870	0.344763	0.442888	0.172128	0.00130942	0.0323831	0.0576319	0.168333	0.000774857	down	AT1G80170	42.9	317	4e-77		Pectin lyase-like superfamily protein	LOC_Os05g46520	57.81	320	5e-121	polygalacturonase, putative, expressed
1DL	TRIAE_CS42_1DL_TGACv1_062053_AA0208050	4.7473	6.03919	4.97129	2.51524	2.93545	2.2231	0.48893	4.42466e-06	down	AT5G07610	25.32	316	1e-13		F-box family protein	LOC_Os07g35050	38.17	372	3e-61	OsFBX237 - F-box domain containing protein, expressed
1DL	TRIAE_CS42_1DL_TGACv1_062056_AA0208130	0.138773	0.364175	0.060084	0.0344775	0.000675343	0.0300996	0.23523	0.0232584	down	AT5G62740	72.39	326	3e-171	HIR1, ATHIR1	SPFH/Band 7/PHB domain-containing membrane-associated protein family	LOC_Os10g32700	80.24	329	0	hypersensitive-induced response protein, putative, expressed
1DL	TRIAE_CS42_1DL_TGACv1_062056_AA0208160	1.44013	1.15125	1.15318	0.121576	0.116518	0.000532903	0.135264	3.75264e-05	down
1DL	TRIAE_CS42_1DL_TGACv1_062065_AA0208240	2.07827	1.30208	1.56514	0.398085	0.30167	0.487497	0.25085	1.55127e-08	down	AT5G05490	40.49	647	6e-113	SYN1, ATREC8, REC8	Rad21/Rec8-like family protein	LOC_Os05g50410	65.7	621	0	Rad21 / Rec8 like protein, putative, expressed
1DL	TRIAE_CS42_1DL_TGACv1_062068_AA0208250	3.72995	2.84083	2.51663	0	0	0	0.0329651	1.79387e-14	down
1DL	TRIAE_CS42_1DL_TGACv1_062133_AA0209210	0.457184	0.56592	0.683955	0.154612	0.243268	0.346056	0.452865	0.0147012	down							LOC_Os02g18720	39.76	327	2e-46	hypothetical protein
1DL	TRIAE_CS42_1DL_TGACv1_062158_AA0209620	34.8588	24.4054	28.6702	3.94376	6.15447	4.66055	0.168253	1.2043e-29	down	AT3G12670	73.77	549	0	emb2742	CTP synthase family protein	LOC_Os05g49770	87.05	556	0	CTP synthase, putative, expressed
1DL	TRIAE_CS42_1DL_TGACv1_062164_AA0209750	44.9869	48.688	52.1565	11.6591	12.6523	12.1299	0.250591	1.78238e-27	down	AT4G31300	76.96	230	1e-125	PBA1	N-terminal nucleophile aminohydrolases (Ntn hydrolases) superfamily protein	LOC_Os06g04800	90.57	244	3e-156	peptidase, T1 family, putative, expressed
1DL	TRIAE_CS42_1DL_TGACv1_062167_AA0209820	0.318916	0.338169	0.17999	0.0026819	0.0801549	0.108649	0.315507	0.0495991	down							LOC_Os01g66590	60.14	138	2e-31	DUF260 domain containing protein, putative, expressed
1DL	TRIAE_CS42_1DL_TGACv1_062176_AA0210010	3.33632	2.48365	3.33923	0.661255	0.817874	1.14663	0.293305	3.81236e-09	down	AT1G21230	34.38	288	2e-38	WAK5	wall associated kinase 5	LOC_Os10g17910	49.62	264	7e-84	OsWAK114 - OsWAK receptor-like cytoplasmic kinase OsWAK-RLCK
1DL	TRIAE_CS42_1DL_TGACv1_062188_AA0210230	0.233015	0.333782	0.0810348	0	0	0	0.0684073	1.37633e-06	down							LOC_Os11g40320	47.43	643	6e-173	expressed protein
1DL	TRIAE_CS42_1DL_TGACv1_062188_AA0210270	1.06092	0.564887	0.834884	0.120104	0.0601914	0.053321	0.148335	1.40309e-05	down
1DL	TRIAE_CS42_1DL_TGACv1_062188_AA0210280	1.38308	1.38334	1.72934	0.502285	0.794098	0.266937	0.361439	0.000642499	down	AT1G02170	49.6	375	7e-118	LOL3, ATMCPB1, MCP1B, ATMC1, MC1	metacaspase 1	LOC_Os03g27210	72.37	380	0	LOL3, putative, expressed
1DL	TRIAE_CS42_1DL_TGACv1_062212_AA0210540	22.2616	21.2621	25.5637	0	0	0	0.00446386	1.01728e-73	down
1DL	TRIAE_CS42_1DL_TGACv1_062222_AA0210760	2.95162	4.49259	4.04281	1.1867	1.99025	1.52913	0.414846	3.63e-05	down							LOC_Os05g50230	46.04	328	1e-43	DUF1645 domain containing protein, putative, expressed
1DL	TRIAE_CS42_1DL_TGACv1_062226_AA0210850	0.621661	0.555979	0.562163	0	0	0	0.0382744	1.55836e-13	down	AT1G03670	26.4	572	3e-41		ankyrin repeat family protein	LOC_Os11g14570	62.76	572	0	expressed protein
1DL	TRIAE_CS42_1DL_TGACv1_062226_AA0210860	0.620298	0.45204	0.627091	0	0	0	0.0222291	7.02485e-21	down	AT3G14470	28.54	841	2e-93		NB-ARC domain-containing disease resistance protein	LOC_Os02g18000	54.6	870	0	disease resistance protein RGA2, putative, expressed
1DL	TRIAE_CS42_1DL_TGACv1_062252_AA0211390	1.0537	0.261678	0.621061	0.000711929	0.0495989	0.000116907	0.0590798	6.43481e-08	down	AT1G30760	42.66	497	1e-116		FAD-binding Berberine family protein	LOC_Os08g06190	74.86	525	0	berberine and berberine like domain containing protein, expressed
1DL	TRIAE_CS42_1DL_TGACv1_062287_AA0211840	4.57258	6.27039	6.00254	1.37504	2.33424	1.95591	0.338095	1.11397e-10	down	AT2G33860	49.17	541	4e-149	ETT, ARF3	Transcriptional factor B3 family protein / auxin-responsive factor AUX/IAA-related	LOC_Os05g48870	70.05	738	0	auxin response factor 15, putative, expressed
1DL	TRIAE_CS42_1DL_TGACv1_062294_AA0211970	2.87459	3.34155	2.70795	0.846355	0.915626	1.23388	0.34307	1.55196e-07	down	AT3G05330	45.3	287	7e-56	ATN, ATTAN	cyclin family	LOC_Os02g26140	71.95	410	1e-135	microtubule-binding protein TANGLED1, putative, expressed
1DL	TRIAE_CS42_1DL_TGACv1_062300_AA0212060	1.23619	0.911294	1.25467	0.0986901	0.00115609	0.0181952	0.0492988	4.88294e-21	down	AT3G09740	64.58	48	3e-16	SYP71, ATSYP71	syntaxin of plants 71	LOC_Os05g48020	83.33	48	3e-22	SNARE domain containing protein, putative, expressed
1DL	TRIAE_CS42_1DL_TGACv1_062313_AA0212360	6.44458	5.69346	6.23581	2.05663	1.20909	1.71172	0.272062	3.15829e-17	down	AT1G76810	80.74	592	0		eukaryotic translation initiation factor 2 (eIF-2) family protein	LOC_Os05g51500	79.08	1104	0	eukaryotic translation initiation factor 5B, putative, expressed
1DL	TRIAE_CS42_1DL_TGACv1_062313_AA0212380	38.2246	33.8603	37.6628	0.173778	0.231604	0.230567	0.00634828	6.15782e-162	down
1DL	TRIAE_CS42_1DL_TGACv1_062315_AA0212410	0.913975	1.06849	1.15209	0	0	0	0.0899391	1.84067e-06	down
1DL	TRIAE_CS42_1DL_TGACv1_062321_AA0212510	0.824718	0.666279	0.510493	0.000606478	0.0218101	0.0198672	0.0486886	2.39869e-14	down	AT4G34100	38.79	281	6e-44		RING/U-box superfamily protein	LOC_Os08g01040	45.65	563	3e-104	zinc finger, C3HC4 type domain containing protein, expressed
1DL	TRIAE_CS42_1DL_TGACv1_062328_AA0212690	0.854629	0.908805	1.10487	0.235676	0.189594	0.203952	0.245424	7.94537e-06	down							LOC_Os05g47830	41.21	165	4e-13	expressed protein
1DL	TRIAE_CS42_1DL_TGACv1_062338_AA0212800	4.41671	1.6777	1.952	0.083253	0.756379	0.639936	0.199384	9.58362e-05	down	AT3G11600	81.82	33	9e-15		unknown protein; FUNCTIONS IN: molecular_function unknown; INVOLVED IN: response to karrikin; EXPRESSED IN: 21 plant structures; EXPRESSED DURING: 12 growth stages; BEST Arabidopsis thaliana protein match is: unknown protein (TAIR:AT5G06270.1); Has 171 Blast hits to 171 proteins in 15 species: Archae - 0; Bacteria - 0; Metazoa - 0; Fungi - 0; Plants - 171; Viruses - 0; Other Eukaryotes - 0 (sourc…	LOC_Os05g37030	73.21	56	3e-19	expressed protein
1DL	TRIAE_CS42_1DL_TGACv1_062342_AA0212880	0.984363	0.375724	0.366364	0	0	0	0.135172	0.000570612	down
1DL	TRIAE_CS42_1DL_TGACv1_062343_AA0212910	0.420711	0.364101	0.39993	0	0	0	0.0712955	3.30187e-08	down	AT2G17920	25.46	216	1e-16		nucleic acid binding;zinc ion binding	LOC_Os10g21850	40.14	279	4e-57	retrotransposon protein, putative, unclassified
1DL	TRIAE_CS42_1DL_TGACv1_062343_AA0212960	6.16522	4.88578	4.71656	0	0	0	0.0192681	4.03097e-24	down
1DL	TRIAE_CS42_1DL_TGACv1_062362_AA0213270	24.981	11.3579	16.6628	6.03778	8.32441	8.15835	0.425865	3.53687e-05	down	AT1G32540	92	75	8e-31	LOL1	lsd one like 1	LOC_Os08g06280	80.95	105	3e-35	LSD1 zinc finger domain containing protein, expressed
1DL	TRIAE_CS42_1DL_TGACv1_062392_AA0213690	2.06365	1.84813	2.22164	0.657573	0.818318	0.652556	0.351593	1.04853e-09	down	AT2G32730	72.83	1016	0		26S proteasome regulatory complex, non-ATPase subcomplex, Rpn2/Psmd1 subunit	LOC_Os08g12820	79.88	1004	0	proteasome/cyclosome repeat containing protein, expressed
1DL	TRIAE_CS42_1DL_TGACv1_062392_AA0213710	1.04053	2.39542	1.80599	0.75189	0.439938	0.596952	0.346177	2.17941e-05	down							LOC_Os08g16940	38.3	141	2e-18	ZOS8-01 - C2H2 zinc finger protein, expressed
1DL	TRIAE_CS42_1DL_TGACv1_062400_AA0213880	7.7037	7.16399	11.5357	4.36036	3.47786	4.25428	0.46171	0.00010368	down	AT3G57520	87.76	49	1e-24	AtSIP2, SIP2	seed imbibition 2	LOC_Os08g38710	88	50	3e-24	uncharacterized glycosyltransferase, putative, expressed
1DL	TRIAE_CS42_1DL_TGACv1_062404_AA0213950	0.742227	1.15432	1.07982	0.0910688	0.372151	0.273682	0.294871	0.00616277	down							LOC_Os07g38650	58.02	81	9e-28	ubiquitin-like protein SMT3, putative
1DL	TRIAE_CS42_1DL_TGACv1_062408_AA0214040	5.10742	1.27773	5.65444	1.49291	2.04639	1.5786	0.428556	0.0166701	down	AT3G26310	35.53	501	1e-90	CYP71B35	cytochrome P450, family 71, subfamily B, polypeptide 35	LOC_Os02g09220	50.63	474	2e-134	cytochrome P450, putative, expressed
1DL	TRIAE_CS42_1DL_TGACv1_062466_AA0214880	3.47603	2.55634	3.83022	0.511676	0.421814	0.442415	0.147467	5.43738e-18	down	AT1G53250	38.74	222	8e-36		unknown protein; BEST Arabidopsis thaliana protein match is: unknown protein (TAIR:AT1G53800.1); Has 11909 Blast hits to 7704 proteins in 757 species: Archae - 51; Bacteria - 1338; Metazoa - 4550; Fungi - 987; Plants - 464; Viruses - 24; Other Eukaryotes - 4495 (source: NCBI BLink).	LOC_Os10g12354	40.58	138	3e-18	endonuclease, putative, expressed
1DL	TRIAE_CS42_1DL_TGACv1_062466_AA0214890	8.71874	9.41651	9.04179	3.49519	3.98302	4.37375	0.437909	2.88254e-09	down	AT4G27610	46.31	352	9e-84		unknown protein; BEST Arabidopsis thaliana protein match is: unknown protein (TAIR:AT4G27620.2); Has 1304 Blast hits to 1173 proteins in 200 species: Archae - 14; Bacteria - 115; Metazoa - 628; Fungi - 104; Plants - 95; Viruses - 8; Other Eukaryotes - 340 (source: NCBI BLink).	LOC_Os05g51000	78.4	338	0	expressed protein
1DL	TRIAE_CS42_1DL_TGACv1_062487_AA0215120	10.8767	11.6184	10.6639	4.91174	6.28946	5.18566	0.495421	5.8171e-07	down	AT4G01037	74.77	333	5e-151	WTF1, AtWTF1	Ubiquitin carboxyl-terminal hydrolase family protein	LOC_Os05g49610	83.56	450	0	ubiquitin carboxyl-terminal hydrolase, family 1, putative, expressed
1DL	TRIAE_CS42_1DL_TGACv1_062488_AA0215170	48.5546	43.8724	46.0492	22.6393	19.3785	22.5856	0.466656	1.98531e-09	down	AT1G76810	80.74	592	0		eukaryotic translation initiation factor 2 (eIF-2) family protein	LOC_Os05g51500	79.64	1105	0	eukaryotic translation initiation factor 5B, putative, expressed
1DL	TRIAE_CS42_1DL_TGACv1_062493_AA0215270	45.1793	39.9699	44.1122	15.3829	17.8639	15.5367	0.377819	2.03193e-14	down	AT4G01100	80.62	356	0	ADNT1	adenine nucleotide transporter 1	LOC_Os05g50840	92.37	354	0	mitochondrial carrier protein, putative, expressed
1DL	TRIAE_CS42_1DL_TGACv1_062500_AA0215460	13.6174	15.4368	14.1842	5.69235	5.79054	4.89559	0.380355	7.17476e-13	down	AT1G29330	74.72	178	7e-92	ATERD2, AERD2, ERD2	ER lumen protein retaining receptor family protein	LOC_Os05g45310	92.13	178	1e-112	ER lumen protein retaining receptor, putative, expressed
1DL	TRIAE_CS42_1DL_TGACv1_062500_AA0215480	4.03473	2.84507	3.75734	1.38056	1.64892	1.75147	0.451652	9.30968e-07	down	AT4G18820	49.66	894	0		AAA-type ATPase family protein	LOC_Os01g53070	67.75	1048	0	ATP binding protein, putative, expressed
1DL	TRIAE_CS42_1DL_TGACv1_062506_AA0215560	1.65561	0.591384	1.23898	0.512056	0.290124	0.580777	0.408238	0.0101997	down	AT2G41450	50.42	236	8e-75		N-acetyltransferases;N-acetyltransferases	LOC_Os05g31254	70.99	617	0	acetyltransferase, GNAT family, putative, expressed
1DL	TRIAE_CS42_1DL_TGACv1_062512_AA0215700	2.36106	1.24254	1.78361	0.596785	0.463157	1.20258	0.427452	0.00535037	down	AT3G06150	59.92	484	0		unknown protein; BEST Arabidopsis thaliana protein match is: unknown protein (TAIR:AT5G19060.1); Has 61 Blast hits to 59 proteins in 10 species: Archae - 0; Bacteria - 0; Metazoa - 3; Fungi - 0; Plants - 58; Viruses - 0; Other Eukaryotes - 0 (source: NCBI BLink).	LOC_Os05g32960	75.53	609	0	expressed protein
1DL	TRIAE_CS42_1DL_TGACv1_062540_AA0216120	3.50681	2.68348	3.48083	0.0704174	0.157304	0.0870902	0.0409179	1.47324e-34	down							LOC_Os10g08450	68.66	201	2e-84	transposon protein, putative, CACTA, En/Spm sub-class
1DL	TRIAE_CS42_1DL_TGACv1_062540_AA0216130	0.316172	0.506652	0.458769	0.158478	0.151099	0.174404	0.403932	0.00869403	down	AT1G24190	36.4	272	2e-37	SIN3, ATSIN3, SNL3	SIN3-like 3	LOC_Os05g51110	37.7	878	3e-160	expressed protein
1DL	TRIAE_CS42_1DL_TGACv1_062556_AA0216370	1.25181	1.50134	1.36709	0.599206	0.595104	0.625981	0.450486	0.000278447	down	AT4G34880	50.41	484	5e-150		Amidase family protein	LOC_Os10g06710	80.88	523	0	amidase, putative, expressed
1DL	TRIAE_CS42_1DL_TGACv1_062556_AA0216380	0.912364	0.781941	0.817444	0.309002	0.379705	0.135015	0.348177	0.00104043	down	AT1G60590	63.25	419	1e-178		Pectin lyase-like superfamily protein	LOC_Os01g44970	79.26	405	0	polygalacturonase, putative, expressed
1DL	TRIAE_CS42_1DL_TGACv1_062561_AA0216530	2.01777	1.66313	2.24141	0.0765296	0.000781705	0.000174891	0.0454633	5.04881e-14	down
1DL	TRIAE_CS42_1DL_TGACv1_062569_AA0216680	0.589641	0.555085	0.933079	0.354227	0.279639	0.306576	0.473206	0.0350335	down	AT1G15110	75.13	394	0		phosphatidyl serine synthase family protein	LOC_Os05g48060	93.69	396	0	phosphatidylserine synthase, putative, expressed
1DL	TRIAE_CS42_1DL_TGACv1_062596_AA0216980	0.316084	0.0257805	0.113028	0	0	0	0.196309	0.0189643	down	AT5G10010	52.92	291	1e-105		unknown protein; FUNCTIONS IN: molecular_function unknown; INVOLVED IN: biological_process unknown; LOCATED IN: nucleolus; EXPRESSED IN: 25 plant structures; EXPRESSED DURING: 15 growth stages; BEST Arabidopsis thaliana protein match is: unknown protein (TAIR:AT5G64910.1); Has 33260 Blast hits to 16857 proteins in 1270 species: Archae - 88; Bacteria - 3040; Metazoa - 11915; Fungi - 3137; Plants -…	LOC_Os04g56590	77.05	292	4e-153	ATP/GTP binding protein, putative, expressed
1DL	TRIAE_CS42_1DL_TGACv1_062621_AA0217350	4.85023	3.3237	3.36455	1.21568	1.63747	1.39435	0.372816	3.6127e-07	down							LOC_Os05g16000	49.42	431	9e-109	hypothetical protein
1DL	TRIAE_CS42_1DL_TGACv1_062627_AA0217460	14.9799	9.32763	13.9899	5.89004	5.13738	4.91563	0.417419	6.9447e-08	down	AT1G19450	69.04	478	0		Major facilitator superfamily protein	LOC_Os05g49270	84.58	480	0	transporter family protein, putative, expressed
1DL	TRIAE_CS42_1DL_TGACv1_062652_AA0217800	0.404685	0.869551	0.664277	0	0	0	0.0273738	8.50234e-15	down							LOC_Os12g38040	28.88	232	4e-17	metallothionein family protein, expressed
1DL	TRIAE_CS42_1DL_TGACv1_062695_AA0218290	1.92228	1.97967	2.05805	0.747696	0.953969	0.965586	0.452148	7.53981e-06	down							LOC_Os01g34630	62.37	388	1e-142	retrotransposon protein, putative, Ty1-copia subclass, expressed
1DL	TRIAE_CS42_1DL_TGACv1_062695_AA0218300	2.64295	2.69451	2.82658	1.10006	0.779262	0.701891	0.323859	2.84048e-08	down							LOC_Os01g34630	62.28	403	1e-145	retrotransposon protein, putative, Ty1-copia subclass, expressed
1DL	TRIAE_CS42_1DL_TGACv1_062711_AA0218540	1.83255	2.1671	1.07786	0.154627	0.28061	0.192843	0.154836	9.61662e-07	down							LOC_Os05g38660	62.89	97	1e-27	expressed protein
1DL	TRIAE_CS42_1DL_TGACv1_062724_AA0218720	1.06675	0.413809	0.7816	0.396517	0.359415	0.324602	0.489509	0.0344958	down	AT5G05560	44.46	929	0	EMB2771	E3 ubiquitin ligase, putative
1DL	TRIAE_CS42_1DL_TGACv1_062731_AA0218830	0.468586	0.287534	0.394967	0	0	0	0.0327112	3.12151e-14	down	AT3G46530	27.54	759	2e-55	RPP13	NB-ARC domain-containing disease resistance protein	LOC_Os08g10440	47.56	1005	0	NBS-LRR disease resistance protein, putative, expressed
1DL	TRIAE_CS42_1DL_TGACv1_062733_AA0218890	14.3557	12.8669	14.3337	6.66343	5.87966	5.97509	0.446483	8.10078e-10	down	AT5G53140	78.52	270	2e-146		Protein phosphatase 2C family protein	LOC_Os05g50970	71.46	445	1e-180	protein phosphatase 2C, putative, expressed
1DL	TRIAE_CS42_1DL_TGACv1_062733_AA0218900	5.91311	8.68261	8.13531	1.8694	1.73373	1.932	0.245606	1.5285e-19	down	AT3G12670	78.14	590	0	emb2742	CTP synthase family protein	LOC_Os01g43020	88.39	603	0	CTP synthase, putative, expressed
1DL	TRIAE_CS42_1DL_TGACv1_062733_AA0218910	3.6429	2.0058	3.0242	0.944709	0.982176	0.937987	0.335982	2.43123e-07	down	AT4G20130	63.99	411	0	PTAC14	plastid transcriptionally active 14	LOC_Os05g50980	80.43	460	0	SET domain containing protein, expressed
1DL	TRIAE_CS42_1DL_TGACv1_062733_AA0218920	3.78871	2.71383	3.19963	1.01817	1.26581	1.24637	0.36712	1.89595e-09	down	AT1G53300	54.06	566	0	TTL1	tetratricopetide-repeat thioredoxin-like 1	LOC_Os01g42960	75.58	565	0	TTL1, putative, expressed
1DL	TRIAE_CS42_1DL_TGACv1_062737_AA0219030	13.6707	12.9624	13.0678	3.86072	4.31377	5.01977	0.333178	1.02759e-16	down	AT5G48385	37.25	349	3e-53		FRIGIDA-like protein	LOC_Os07g40270	73.11	357	2e-161	frigida, putative, expressed
1DL	TRIAE_CS42_1DL_TGACv1_062739_AA0219130	0.857078	0.911453	1.03254	0.0532486	0.181199	0.0841652	0.150781	4.37779e-07	down	AT5G07900	28.9	173	5e-11		Mitochondrial transcription termination factor family protein	LOC_Os06g12100	60.22	181	2e-60	mTERF family protein, expressed
1DL	TRIAE_CS42_1DL_TGACv1_062755_AA0219420	2.86634	2.12091	3.18302	0.000995565	0.0693593	0.000163483	0.0200356	4.65212e-31	down							LOC_Os09g37910	74.29	35	4e-13	HMG1/2, putative, expressed
1DL	TRIAE_CS42_1DL_TGACv1_062766_AA0219560	20.0165	13.799	18.7323	6.86106	7.88788	6.13476	0.398751	2.50291e-09	down	AT2G34470	87.35	253	9e-166	UREG, PSKF109	urease accessory protein G	LOC_Os05g49050	94.33	247	4e-173	CobW/P47K family protein, putative, expressed
1DL	TRIAE_CS42_1DL_TGACv1_062766_AA0219570	17.297	16.8404	18.4522	7.44403	6.32294	7.5139	0.405353	2.65243e-12	down	AT3G51460	64.85	586	0	RHD4	Phosphoinositide phosphatase family protein	LOC_Os02g34884	83.56	596	0	SacI homology domain containing protein, expressed
1DL	TRIAE_CS42_1DL_TGACv1_062769_AA0219630	0.975159	0.854424	0.783025	0.000291588	0.0202645	4.79438e-05	0.0283784	5.94187e-22	down							LOC_Os05g45990	49.79	486	2e-126	OsFBX171 - F-box domain containing protein, expressed
1DL	TRIAE_CS42_1DL_TGACv1_062777_AA0219670	0.712961	0.293111	0.515183	0.0924996	0.0885367	0.0406494	0.206815	0.00112282	down
1DL	TRIAE_CS42_1DL_TGACv1_062777_AA0219680	0.58786	0.701724	0.742167	0.196698	0.217624	0.183033	0.301066	6.6582e-10	down	AT4G32700	63.94	1700	0		helicases;ATP-dependent helicases;nucleic acid binding;ATP binding;DNA-directed DNA polymerases;DNA binding	LOC_Os12g19370	73.92	2132	0	DNA polymerase I family protein, expressed
1DL	TRIAE_CS42_1DL_TGACv1_062785_AA0219910	0.659751	0.8538	0.859077	0.336352	0.321315	0.261931	0.408691	0.00368779	down	AT5G51600	32.06	131	5e-11	PLE, ATMAP65-3, MAP65-3	Microtubule associated protein (MAP65/ASE1) family protein	LOC_Os05g47970	34.13	126	2e-12	microtubule associated protein, putative, expressed
1DL	TRIAE_CS42_1DL_TGACv1_062792_AA0220010	1.30462	2.20053	0.730624	0.224432	0.405426	0.368713	0.281369	0.00862547	down							LOC_Os02g46290	34.43	122	4e-15	invertase/pectin methylesterase inhibitor family protein, putative, expressed
1DL	TRIAE_CS42_1DL_TGACv1_062804_AA0220220	2.46454	2.53321	2.51543	0.184466	0.175757	0.220201	0.0883942	2.6538e-23	down	AT5G07900	27.05	329	3e-23		Mitochondrial transcription termination factor family protein	LOC_Os06g12100	58.33	348	3e-115	mTERF family protein, expressed
1DL	TRIAE_CS42_1DL_TGACv1_062805_AA0220240	2.65457	1.27168	2.29865	0.824709	0.963574	0.708893	0.412614	0.00258415	down	AT1G78550	38.18	165	6e-35		2-oxoglutarate (2OG) and Fe(II)-dependent oxygenase superfamily protein	LOC_Os09g18450	57.58	165	2e-62	flavonol synthase/flavanone 3-hydroxylase, putative, expressed
1DL	TRIAE_CS42_1DL_TGACv1_062807_AA0220290	1.46846	0.861665	0.684273	0	0	0	0.0772238	8.21153e-07	down
1DL	TRIAE_CS42_1DL_TGACv1_062840_AA0220790	34.7128	23.9424	31.2677	7.62694	7.15006	6.75875	0.239848	2.02043e-24	down	AT2G27040	64.52	871	0	AGO4, OCP11	Argonaute family protein	LOC_Os04g06770	82.82	873	0	argonaute, putative, expressed
1DL	TRIAE_CS42_1DL_TGACv1_062889_AA0221380	9.38588	9.18541	8.92301	3.97725	4.03428	4.0174	0.439737	3.63802e-09	down	AT3G07880	56.71	164	2e-58	SCN1	Immunoglobulin E-set superfamily protein	LOC_Os01g68540	68.75	192	3e-82	rho GDP-dissociation inhibitor 1, putative, expressed
1DL	TRIAE_CS42_1DL_TGACv1_062889_AA0221390	191.448	156.443	186.284	83.1806	72.4541	73.8575	0.429739	8.08007e-11	down	AT5G22650	52.17	92	3e-26	HD2B, HDT02, HDT2, ATHD2B, HDA4, HD2, ATHD2	histone deacetylase 2B	LOC_Os05g51830	74.31	144	2e-51	ZOS5-12 - C2H2 zinc finger protein, expressed
1DL	TRIAE_CS42_1DL_TGACv1_062898_AA0221440	4.6272	4.46913	4.41613	2.33041	2.22131	1.81197	0.473728	1.60438e-06	down	AT5G60550	57.8	372	6e-139	GRIK2, ATSNAK1	geminivirus rep interacting kinase 2	LOC_Os03g50330	67.8	472	0	CAMK_KIN1/SNF1/Nim1_like.18 - CAMK includes calcium/calmodulin depedent protein kinases, expressed
1DL	TRIAE_CS42_1DL_TGACv1_062898_AA0221450	10.6316	11.6651	9.18731	4.24599	4.9364	4.1569	0.424533	4.79293e-10	down	AT2G25930	35.06	328	3e-36	ELF3, PYK20	hydroxyproline-rich glycoprotein family protein	LOC_Os01g38530	51.11	769	0	ELF3 protein, putative, expressed
1DL	TRIAE_CS42_1DL_TGACv1_062915_AA0221620	2.71359	0.972961	1.56903	0.192162	0.670802	0.717644	0.3091	0.00112787	down	AT5G24910	42.69	506	2e-135	CYP714A1	cytochrome P450, family 714, subfamily A, polypeptide 1	LOC_Os05g40384	73.78	534	0	cytochrome P450, putative, expressed
1DL	TRIAE_CS42_1DL_TGACv1_062922_AA0221730	1.5262	0.985902	1.04824	0.687784	0.500582	0.0631696	0.367251	0.0197188	down	AT5G07050	65.28	360	5e-155		nodulin MtN21 /EamA-like transporter family protein	LOC_Os01g58910	82.35	357	0	auxin-induced protein 5NG4, putative, expressed
1DL	TRIAE_CS42_1DL_TGACv1_062954_AA0222090	1.52622	1.53621	1.29932	0.241262	0.344622	0.406659	0.233691	2.76556e-14	down	AT1G15510	54.5	800	0	ATECB2, ECB2, VAC1	Tetratricopeptide repeat (TPR)-like superfamily protein	LOC_Os05g49920	84.98	799	0	pentatricopeptide, putative, expressed
1DL	TRIAE_CS42_1DL_TGACv1_062954_AA0222100	129.595	168.204	160.857	40.4516	40.4869	40.0367	0.263846	4.97997e-25	down	AT5G64440	44.84	533	5e-137	AtFAAH, FAAH	fatty acid amide hydrolase	LOC_Os12g07150	86.12	533	0	amidase family protein, putative, expressed
1DL	TRIAE_CS42_1DL_TGACv1_062977_AA0222480	5.87342	5.19444	5.32104	2.1753	2.55684	2.71094	0.455454	1.21201e-08	down	AT3G27700	37.22	806	1e-140		zinc finger (CCCH-type) family protein / RNA recognition motif (RRM)-containing protein	LOC_Os04g32340	74.69	897	0	RNA-binding motif protein, putative, expressed
1DL	TRIAE_CS42_1DL_TGACv1_063000_AA0222830	2.65296	3.62008	3.4407	1.53252	0.919698	0.98139	0.360999	5.29772e-06	down	AT2G25605	79.14	163	6e-96		unknown protein; FUNCTIONS IN: molecular_function unknown; INVOLVED IN: biological_process unknown; LOCATED IN: chloroplast; Has 75 Blast hits to 75 proteins in 20 species: Archae - 2; Bacteria - 4; Metazoa - 0; Fungi - 0; Plants - 36; Viruses - 0; Other Eukaryotes - 33 (source: NCBI BLink).	LOC_Os05g49910	79.53	215	2e-114	expressed protein
1DL	TRIAE_CS42_1DL_TGACv1_063010_AA0222970	0.885768	2.03559	1.31853	0.0995109	0.294768	0.380571	0.203666	8.63398e-06	down	AT4G35160	35.79	366	2e-65		O-methyltransferase family protein	LOC_Os05g43930	52.39	355	5e-133	O-methyltransferase, putative, expressed
1DL	TRIAE_CS42_1DL_TGACv1_063016_AA0223040	0.486154	0.152107	0.322355	0.0206566	0.0195678	0.0343222	0.123376	1.43864e-05	down	AT1G79890	53.53	878	0		RAD3-like DNA-binding helicase protein	LOC_Os05g13300	80.4	597	0	helicase, putative, expressed
1DL	TRIAE_CS42_1DL_TGACv1_063020_AA0223120	40.3227	46.4848	40.1424	19.7283	22.9865	19.3938	0.489456	5.83237e-08	down	AT3G02420	50.57	265	2e-68		unknown protein; FUNCTIONS IN: molecular_function unknown; INVOLVED IN: biological_process unknown; LOCATED IN: membrane; EXPRESSED IN: 25 plant structures; EXPRESSED DURING: 15 growth stages; CONTAINS InterPro DOMAIN/s: Uncharacterised protein family UPF0121 (InterPro:IPR005344); Has 72 Blast hits to 71 proteins in 25 species: Archae - 0; Bacteria - 0; Metazoa - 2; Fungi - 2; Plants - 60; Viruse…	LOC_Os05g51140	70.35	317	2e-106	expressed protein
1DL	TRIAE_CS42_1DL_TGACv1_063027_AA0223180	0.936055	0.151264	0.345043	0.0593475	0.0388644	0.0177341	0.112506	4.76077e-05	down	AT1G17840	78.37	689	0	WBC11, ABCG11, DSO, COF1, ATWBC11	white-brown complex homolog protein 11	LOC_Os10g35180	86.21	725	0	white-brown complex homolog protein 11, putative, expressed
1DL	TRIAE_CS42_1DL_TGACv1_063051_AA0223350	44.4526	35.7719	40.7532	18.9931	17.4504	17.3274	0.444853	5.63294e-10	down	AT5G11170	90.1	313	0		DEAD/DEAH box RNA helicase family protein	LOC_Os01g36920	93.25	311	0	DEAD-box ATP-dependent RNA helicase, putative, expressed
1DL	TRIAE_CS42_1DL_TGACv1_063078_AA0223660	0.777455	1.0542	1.04618	0.286524	0.273706	0.212668	0.281443	2.11556e-07	down	AT4G05320	53.45	406	3e-122	UBQ10	polyubiquitin 10	LOC_Os05g42424	53.56	407	1e-122	ubiquitin family protein, putative, expressed
1DL	TRIAE_CS42_1DL_TGACv1_063094_AA0223830	9.99543	5.16325	8.25966	2.57115	5.25059	1.49254	0.398657	0.00226357	down	AT1G48600	75.89	394	0	PMEAMT, AtPMEAMT	S-adenosyl-L-methionine-dependent methyltransferases superfamily protein	LOC_Os05g47540	85.68	391	0	CPuORF26 - conserved peptide uORF-containing transcript, expressed
1DL	TRIAE_CS42_1DL_TGACv1_063112_AA0224040	3.67872	3.03025	3.91468	1.33236	1.13853	0.993244	0.329282	6.56861e-12	down	AT3G15180	44.18	507	5e-137		ARM repeat superfamily protein	LOC_Os05g48340	79.85	526	0	proteasome-related, putative, expressed
1DL	TRIAE_CS42_1DL_TGACv1_063178_AA0224680	6.14675	7.64463	7.6106	3.25646	5.0463	1.97849	0.486136	0.0056906	down							LOC_Os07g38650	39.18	97	8e-14	ubiquitin-like protein SMT3, putative
1DL	TRIAE_CS42_1DL_TGACv1_063205_AA0224950	12.0009	11.0141	15.7128	0.00163737	0.00120333	0.105568	0.0107125	5.01914e-44	down
1DL	TRIAE_CS42_1DL_TGACv1_063213_AA0225050	4.51074	4.72796	3.9857	1.23033	1.78541	2.30645	0.404057	1.08942e-07	down	AT2G46380	67.74	124	4e-50		Protein of unknown function (DUF3133)	LOC_Os05g50910	60.18	781	0	extra-large G-protein-related, putative, expressed
1DL	TRIAE_CS42_1DL_TGACv1_063213_AA0225060	3.99481	4.74725	3.79284	0.866046	0.913489	0.988542	0.225776	9.53369e-18	down	AT5G41800	67.44	430	0		Transmembrane amino acid transporter family protein	LOC_Os05g50920	81.12	482	0	transmembrane amino acid transporter protein, putative, expressed
1DL	TRIAE_CS42_1DL_TGACv1_063224_AA0225180	6.39894	6.42147	7.51956	2.20328	3.11802	2.14388	0.370883	9.91826e-09	down
1DL	TRIAE_CS42_1DL_TGACv1_063312_AA0226170	4.28352	12.7198	3.12174	0.92696	2.27158	2.48752	0.287481	0.00130106	down							LOC_Os02g13600	50.76	132	2e-21	expressed protein
1DL	TRIAE_CS42_1DL_TGACv1_063317_AA0226270	0.358645	0.677902	0.693154	0.0798864	0.0758025	0.133579	0.211742	0.000149391	down							LOC_Os09g39310	37.01	408	9e-58	expressed protein
1DL	TRIAE_CS42_1DL_TGACv1_063373_AA0226730	0.427104	0.217147	0.320024	0.0380838	0.0354672	0.175763	0.319265	0.028564	down	AT5G18160	28.92	166	1e-11		F-box and associated interaction domains-containing protein	LOC_Os12g03440	29.15	422	5e-40	OsFBX436 - F-box domain containing protein, expressed
1DL	TRIAE_CS42_1DL_TGACv1_063461_AA0227510	3.37726	3.14676	3.56666	1.65914	1.38954	1.41184	0.444873	1.06528e-07	down
1DL	TRIAE_CS42_1DL_TGACv1_063461_AA0227520	12.9458	11.5797	10.9718	4.58161	5.69939	4.81598	0.425901	1.75428e-10	down	AT3G12680	32.47	308	5e-39	HUA1	floral homeotic protein (HUA1)	LOC_Os01g42970	30.18	328	2e-40	zinc finger C-x8-C-x5-C-x3-H type family protein, expressed
1DL	TRIAE_CS42_1DL_TGACv1_063465_AA0227580	15.5151	13.9327	24.7166	2.36746	5.32757	3.20611	0.205981	1.76063e-11	down							LOC_Os12g29590	47.56	82	2e-14	expressed protein
1DL	TRIAE_CS42_1DL_TGACv1_063485_AA0227840	0.535061	0.198919	0.533585	0	0	0	0.0874572	6.16758e-06	down	AT3G17380	27.22	316	8e-22		TRAF-like family protein	LOC_Os10g33830	43.18	308	1e-69	MATH domain containing protein
1DL	TRIAE_CS42_1DL_TGACv1_063491_AA0227870	16.8961	16.2271	17.6643	7.80434	8.4866	7.47227	0.468479	3.00354e-09	down	AT2G42880	79.91	443	0	ATMPK20, MPK20	MAP kinase 20	LOC_Os01g43910	84.4	455	0	CGMC_MAPKCMGC_2.4 - CGMC includes CDA, MAPK, GSK3, and CLKC kinases, expressed
1DL	TRIAE_CS42_1DL_TGACv1_063502_AA0227990	7.46633	6.00516	5.97795	3.38708	2.81433	2.54021	0.45206	9.10833e-07	down	AT3G27925	90.12	334	0	DEGP1, Deg1	DegP protease 1	LOC_Os05g49380	94.61	334	0	OsDegp9 - Putative Deg protease homologue, expressed
1DL	TRIAE_CS42_1DL_TGACv1_063515_AA0228100	0.524889	0.408441	0.675987	0	0	0	0.0373879	1.6909e-12	down	AT4G38180	28.44	334	1e-48	FRS5	FAR1-related sequence 5	LOC_Os11g41380	42.35	307	8e-88	transposon protein, putative, unclassified
1DL	TRIAE_CS42_1DL_TGACv1_063523_AA0228200	5.48535	3.7227	5.61445	0.691796	2.20326	0.655525	0.251518	1.41121e-05	down							LOC_Os07g38650	56.84	95	2e-32	ubiquitin-like protein SMT3, putative
1DL	TRIAE_CS42_1DL_TGACv1_063545_AA0228490	1.36774	0.881236	0.839372	0	0	0	0.0911618	4.34337e-06	down
1DL	TRIAE_CS42_1DL_TGACv1_063566_AA0228640	13.607	10.5895	11.6116	2.87065	5.28891	4.22513	0.346734	3.36341e-10	down							LOC_Os06g24540	63.28	580	6e-152	expressed protein
1DL	TRIAE_CS42_1DL_TGACv1_063566_AA0228650	0.800924	0.495587	0.741801	0.170398	0.00322586	0.150065	0.215122	0.000725837	down							LOC_Os10g09910	56.67	90	6e-27	hypothetical protein
1DL	TRIAE_CS42_1DL_TGACv1_063584_AA0228840	22.5258	25.4414	24.6187	6.7764	10.5269	9.51886	0.371205	4.62852e-11	down	AT3G27850	61.9	105	8e-29	RPL12-C	ribosomal protein L12-C	LOC_Os05g49320	85.05	107	4e-40	ribosomal protein L7/L12 C-terminal domain containing protein, expressed
1DL	TRIAE_CS42_1DL_TGACv1_063593_AA0228900	8.64427	13.7002	6.75118	3.42891	6.30024	3.42543	0.455509	0.00221269	down	AT1G14870	64.96	137	6e-62	PCR2	PLANT CADMIUM RESISTANCE 2	LOC_Os02g36940	83.8	142	5e-86	uncharacterized Cys-rich domain containing protein, putative, expressed
1DL	TRIAE_CS42_1DL_TGACv1_063608_AA0229080	9.66773	1.44737	0.950559	0.00323607	0.00237729	0.210745	0.0425147	2.30551e-06	down
1DL	TRIAE_CS42_1DL_TGACv1_063610_AA0229140	6.75465	5.9441	6.30268	1.69584	1.64755	2.06974	0.286522	8.92705e-20	down	AT5G63700	37.5	544	7e-94		zinc ion binding;DNA binding	LOC_Os05g34780	68.75	400	0	retrotransposon protein, putative, Ty3-gypsy subclass, expressed
1DL	TRIAE_CS42_1DL_TGACv1_063618_AA0229170	1.51431	1.59371	1.41277	0.360359	0.846299	0.496309	0.382185	1.95e-05	down	AT5G46050	64.36	550	0	ATPTR3, PTR3	peptide transporter 3	LOC_Os10g33210	81.22	543	0	peptide transporter PTR3-A, putative, expressed
1DL	TRIAE_CS42_1DL_TGACv1_063634_AA0229410	4.46091	3.26203	2.38486	0.904748	1.94275	1.17109	0.400889	0.000142712	down	AT1G34300	47.77	291	6e-79		lectin protein kinase family protein	LOC_Os01g47900	67.08	805	0	S-locus-like receptor protein kinase, putative, expressed
1DL	TRIAE_CS42_1DL_TGACv1_063666_AA0229610	11.9515	9.31534	12.4225	5.45045	4.33764	4.71086	0.430959	3.33369e-09	down							LOC_Os01g40570	26.9	145	4e-11	outer mitochondrial membrane porin, putative, expressed
1DL	TRIAE_CS42_1DL_TGACv1_063670_AA0229640	28.9619	28.0486	29.1718	6.85674	7.6969	6.80447	0.249765	4.47551e-25	down	AT5G49540	61.4	114	7e-46		Rab5-interacting family protein	LOC_Os01g49026	79.09	110	3e-60	transmembrane protein 93, putative, expressed
1DL	TRIAE_CS42_1DL_TGACv1_063670_AA0229660	0.505418	0.315144	0.402495	0.145893	0.109922	0.112724	0.324003	0.000464586	down	AT3G07040	28.13	942	5e-76	RPM1, RPS3	NB-ARC domain-containing disease resistance protein	LOC_Os01g16370	56.37	887	0	NBS-LRR type disease resistance protein, putative, expressed
1DL	TRIAE_CS42_1DL_TGACv1_063674_AA0229750	1.00106	1.32561	1.47325	0.344739	0.374478	0.172193	0.25887	2.65003e-05	down
1DL	TRIAE_CS42_1DL_TGACv1_063704_AA0230100	0.485705	0.515397	0.301941	0	0	0	0.145874	0.000719654	down							LOC_Os06g04240	53.26	92	1e-17	expressed protein
1DL	TRIAE_CS42_1DL_TGACv1_063722_AA0230220	5.94119	3.44353	4.9949	1.43521	1.56685	1.11407	0.295076	2.62386e-07	down							LOC_Os10g08780	55.84	77	2e-26	expressed protein
1DL	TRIAE_CS42_1DL_TGACv1_063724_AA0230260	2.24117	1.56613	3.189	1.3657	0.725998	0.748575	0.418044	0.00696204	down	AT1G32340	50.64	156	3e-49	NHL8	NDR1/HIN1-like 8	LOC_Os04g50720	59.21	152	3e-62	ara54-like RING finger protein, putative, expressed
1DL	TRIAE_CS42_1DL_TGACv1_063732_AA0230310	4.26049	6.50201	2.86902	0.972272	1.62668	1.16368	0.279472	3.8031e-08	down	AT5G08380	68.9	373	0	AtAGAL1, AGAL1	alpha-galactosidase 1	LOC_Os10g35070	84.06	389	0	alpha-galactosidase precursor, putative, expressed
1DL	TRIAE_CS42_1DL_TGACv1_063742_AA0230430	0.880457	0.934317	0.750882	0.206075	0.257826	0.205158	0.284572	2.76966e-05	down							LOC_Os01g34630	66.79	277	5e-99	retrotransposon protein, putative, Ty1-copia subclass, expressed
1DL	TRIAE_CS42_1DL_TGACv1_063742_AA0230440	1.34497	1.1388	1.31484	0.358068	0.56515	0.394464	0.361731	0.000125588	down							LOC_Os01g34630	61.74	426	9e-167	retrotransposon protein, putative, Ty1-copia subclass, expressed
1DL	TRIAE_CS42_1DL_TGACv1_063752_AA0230580	5.80587	4.37254	5.74762	2.25402	1.95878	2.68744	0.435491	2.40737e-07	down	AT1G72550	71.67	293	3e-146		tRNA synthetase beta subunit family protein	LOC_Os05g48510	76.34	596	0	phenylalanyl-tRNA synthetase beta chain, putative, expressed
1DL	TRIAE_CS42_1DL_TGACv1_063761_AA0230650	0.525601	2.13957	0.819556	0.264737	0.132032	0.715849	0.334686	0.0319741	down	AT1G02460	62.65	407	0		Pectin lyase-like superfamily protein	LOC_Os01g19170	85.32	395	0	polygalacturonase, putative, expressed
1DL	TRIAE_CS42_1DL_TGACv1_063762_AA0230670	4.02865	10.3971	7.46148	2.45015	4.64702	3.58433	0.4934	0.021891	down							LOC_Os11g32070	41.41	128	1e-27	conserved hypothetical protein
1DL	TRIAE_CS42_1DL_TGACv1_063796_AA0230900	13.3408	13.9679	16.6572	0.118009	0.00120539	0.000269683	0.00969523	3.60396e-52	down
1DL	TRIAE_CS42_1DL_TGACv1_063796_AA0230920	0.0925148	0.451891	0.129189	0	0	0	0.220055	0.0225552	down	AT5G42350	41.44	181	2e-37		Galactose oxidase/kelch repeat superfamily protein	LOC_Os09g38300	63.74	182	2e-60	OsFBK20 - F-box domain and kelch repeat containing protein, expressed
1DL	TRIAE_CS42_1DL_TGACv1_063905_AA0231620	0.702752	0.564576	0.521922	0.000894932	0.000657436	0.0582813	0.0776048	3.49209e-09	down							LOC_Os10g04700	41.41	355	4e-70	OsFBX361 - F-box domain containing protein, expressed
1DL	TRIAE_CS42_1DL_TGACv1_063905_AA0231630	10.1167	11.1087	9.87945	2.1636	2.28315	2.16351	0.213586	2.76423e-32	down	AT4G34100	28.54	508	8e-34		RING/U-box superfamily protein	LOC_Os08g01040	43.8	379	3e-79	zinc finger, C3HC4 type domain containing protein, expressed
1DL	TRIAE_CS42_1DL_TGACv1_063905_AA0231640	7.95895	11.0142	8.95222	3.34251	3.35367	3.64939	0.372516	3.62014e-11	down							LOC_Os10g05210	67.12	365	0	OsFBX368 - F-box domain containing protein, expressed
1DL	TRIAE_CS42_1DL_TGACv1_063907_AA0231660	0.738853	0.756744	0.992843	0.309116	0.225165	0.235377	0.335441	0.000779584	down	AT5G33406	34.88	367	2e-61		hAT dimerisation domain-containing protein / transposase-related	LOC_Os05g24790	50.59	253	1e-71	transposon protein, putative, unclassified
1DL	TRIAE_CS42_1DL_TGACv1_063968_AA0231990	7.57633	6.23731	7.79951	0.0212705	0.000217265	4.8609e-05	0.00357067	1.89514e-99	down
1DL	TRIAE_CS42_1DL_TGACv1_064045_AA0232280	89.3201	132.579	131.417	12.6437	54.6527	19.7846	0.246869	8.59487e-06	down	AT5G46950	27.46	142	1e-11		Plant invertase/pectin methylesterase inhibitor superfamily protein	LOC_Os02g46290	47.65	149	2e-38	invertase/pectin methylesterase inhibitor family protein, putative, expressed
1DL	TRIAE_CS42_1DL_TGACv1_064105_AA0232590	0.319165	0.146084	0.502253	0	0	0	0.0310251	4.58628e-12	down	AT2G33840	45.61	342	7e-98		Tyrosyl-tRNA synthetase, class Ib, bacterial/mitochondrial	LOC_Os08g05490	47.69	346	3e-108	tRNA synthetase, putative, expressed
1DL	TRIAE_CS42_1DL_TGACv1_064130_AA0232750	12.9774	12.2531	10.5033	4.72494	5.25417	5.60779	0.436588	4.24495e-10	down	AT5G44180	45.74	1489	0		Homeodomain-like transcriptional regulator	LOC_Os05g48820	75.57	1441	0	DDT, putative, expressed
1DL	TRIAE_CS42_1DL_TGACv1_064137_AA0232800	1.54379	1.30781	1.11036	0.341414	0.00339937	0.000757929	0.127358	1.25281e-06	down							LOC_Os03g42410	36.59	82	1e-10	B3 DNA binding domain containing protein
1DL	TRIAE_CS42_1DL_TGACv1_064157_AA0232930	0.264081	0.67991	0.244973	0	0	0	0.108266	0.000104215	down	AT2G27140	32.61	92	7e-13		HSP20-like chaperones superfamily protein	LOC_Os10g30180	55.41	148	2e-45	hsp20/alpha crystallin family protein, putative, expressed
1DL	TRIAE_CS42_1DL_TGACv1_064163_AA0232990	2.87047	2.67274	2.20194	0.516035	1.04721	0.84979	0.338031	0.00111977	down
1DL	TRIAE_CS42_1DL_TGACv1_064179_AA0233100	8.99923	9.77517	8.71115	2.71759	3.64982	3.23785	0.351628	3.75333e-13	down	AT1G64385	34.75	236	3e-23		unknown protein; FUNCTIONS IN: molecular_function unknown; INVOLVED IN: biological_process unknown; LOCATED IN: endomembrane system; Has 66 Blast hits to 66 proteins in 21 species: Archae - 0; Bacteria - 0; Metazoa - 6; Fungi - 4; Plants - 51; Viruses - 0; Other Eukaryotes - 5 (source: NCBI BLink).	LOC_Os05g49750	55.99	309	2e-100	expressed protein
1DL	TRIAE_CS42_1DL_TGACv1_064179_AA0233110	0.66642	0.867656	0.885385	0.115487	0.250575	0.447015	0.370142	0.0145089	down	AT5G39680	33.25	385	8e-53	EMB2744	Pentatricopeptide repeat (PPR) superfamily protein	LOC_Os05g49740	71.93	374	2e-169	EMB2744, putative, expressed
1DL	TRIAE_CS42_1DL_TGACv1_064261_AA0233580	23.161	20.2624	21.4357	8.37017	9.66162	9.58114	0.426101	2.29373e-11	down	AT4G05420	82.2	1090	0	DDB1A	damaged DNA binding protein 1A	LOC_Os05g51480	93.76	1090	0	cleavage and polyadenylation specificity factor, putative, expressed
1DL	TRIAE_CS42_1DL_TGACv1_064309_AA0233910	3.00552	4.52215	6.00316	0.562611	1.34748	0.925682	0.222496	3.12804e-07	down	AT4G39250	52.94	68	2e-22	ATRL1, RSM2, RL1	RAD-like 1	LOC_Os05g49240	73.91	69	3e-34	homeodomain-related, putative, expressed
1DL	TRIAE_CS42_1DL_TGACv1_064630_AA0235200	6.6246	5.82588	6.16168	2.23012	2.46223	2.52327	0.388402	1.25044e-13	down	AT3G54280	60.14	2085	0	CHR16, CHA16, RGD3, ATBTAF1, BTAF1	DNA binding;ATP binding;nucleic acid binding;binding;helicases;ATP binding;DNA binding;helicases	LOC_Os02g06592	91.65	563	0	SNF2 family N-terminal domain containing protein, expressed
1DL	TRIAE_CS42_1DL_TGACv1_064760_AA0235620	2.92091	4.72871	2.70171	1.21783	1.16049	1.43285	0.379573	0.00033135	down							LOC_Os05g49080	59.81	107	3e-18	expressed protein
1DL	TRIAE_CS42_1DL_TGACv1_064760_AA0235630	5.02202	5.13654	4.7393	2.26078	2.05823	2.6877	0.474848	3.05643e-05	down	AT4G29120	49.79	235	1e-68		6-phosphogluconate dehydrogenase family protein	LOC_Os05g49070	85.62	313	6e-135	dehydrogenase, putative, expressed
1DL	TRIAE_CS42_1DL_TGACv1_064760_AA0235640	46.7642	33.2077	41.4873	10.0205	15.2591	12.1493	0.308808	2.75793e-14	down							LOC_Os05g49060	83.95	299	1e-142	uncharacterized protein ycf23, putative, expressed
1DL	TRIAE_CS42_1DL_TGACv1_064769_AA0235650	15.0071	13.2916	12.6121	3.12904	3.45308	3.26209	0.241403	6.15426e-28	down	AT5G06110	57.08	671	0		DnaJ domain ;Myb-like DNA-binding domain	LOC_Os04g30890	62.41	274	1e-81	MYB family transcription factor, putative, expressed
1DL	TRIAE_CS42_1DL_TGACv1_064793_AA0235730	31.523	25.161	34.8882	0	0	0	0.00337149	2.03366e-81	down
1DL	TRIAE_CS42_1DL_TGACv1_064830_AA0235850	1.08606	0.452796	0.233311	0.0901872	0.126918	0.000474413	0.175894	0.00203939	down	AT3G09270	38.14	215	6e-59	ATGSTU8, GSTU8	glutathione S-transferase TAU 8	LOC_Os05g34150	87.1	217	1e-137	glutathione S-transferase, putative, expressed
1DL	TRIAE_CS42_1DL_TGACv1_064894_AA0236080	1.26128	0.87234	1.56997	0	0	0	0.0771871	4.03323e-07	down
1DL	TRIAE_CS42_1DL_TGACv1_064926_AA0236210	1.00428	0.974639	1.15208	0	0	0	0.0900317	1.77467e-06	down
1DL	TRIAE_CS42_1DL_TGACv1_065128_AA0236610	0.365065	0.224575	0.314763	0	0	0	0.128165	0.000187269	down	AT5G62850	56.68	217	5e-85	AtVEX1, SWEET5, AtSWEET5	Nodulin MtN3 family protein	LOC_Os01g42090	73.23	254	6e-128	nodulin MtN3 family protein, putative, expressed
1DL	TRIAE_CS42_1DL_TGACv1_065174_AA0236640	2.00265	2.64802	2.2154	1.17032	1.00573	0.687202	0.421229	8.58247e-06	down
1DL	TRIAE_CS42_1DL_TGACv1_065223_AA0236730	0.16551	0.985238	0.81135	0	0	0	0.109043	0.000203411	down							LOC_Os11g03870	42.74	117	2e-19	LTPL31 - Protease inhibitor/seed storage/LTP family protein precursor
1DL	TRIAE_CS42_1DL_TGACv1_065324_AA0236890	0.734891	0.797688	0.738237	0.215959	0.269513	0.343315	0.38105	0.000396277	down	AT5G47400	37.59	689	4e-112		unknown protein; FUNCTIONS IN: molecular_function unknown; LOCATED IN: endomembrane system; EXPRESSED IN: 23 plant structures; EXPRESSED DURING: 13 growth stages; Has 1807 Blast hits to 1807 proteins in 277 species: Archae - 0; Bacteria - 0; Metazoa - 736; Fungi - 347; Plants - 385; Viruses - 0; Other Eukaryotes - 339 (source: NCBI BLink).	LOC_Os10g41120	69.08	511	0	expressed protein
1DL	TRIAE_CS42_1DL_TGACv1_065641_AA0237290	0.948821	0.526689	0.420445	0	0	0	0.140443	0.000588672	down
1DL	TRIAE_CS42_1DL_TGACv1_065878_AA0237520	7.04728	10.1625	7.10389	3.89354	4.64724	3.51704	0.499386	0.000299684	down
1DL	TRIAE_CS42_1DL_TGACv1_066152_AA0237720	0.307475	0.616809	1.25398	0	0	0	0.124507	0.000513114	down
1DL	TRIAE_CS42_1DL_TGACv1_066521_AA0237840	56.4606	46.6705	51.9828	0.618515	0.589572	0.705436	0.0134272	8.453e-120	down
1DL	TRIAE_CS42_1DL_TGACv1_066528_AA0237850	4.45216	4.54123	4.40099	0.13021	0.122748	0.317256	0.0642136	1.12753e-16	down
1DL	TRIAE_CS42_1DL_TGACv1_066978_AA0238000	1.92037	1.95047	2.51308	0	0	0	0.0462793	7.08048e-11	down
1DL	TRIAE_CS42_1DL_TGACv1_068899_AA0238440	34.8048	30.8388	31.0573	1.23548	2.10276	1.77209	0.0541428	4.52182e-73	down
1DL	TRIAE_CS42_1DL_TGACv1_072380_AA0238790	75.1755	64.212	71.9697	0.0674115	0.0645235	0.0296243	0.00116791	3.22655e-194	down
1DS	TRIAE_CS42_1DS_TGACv1_080126_AA0240500	0.465556	0.494339	0.525939	0.000345661	0.00025393	0.0225107	0.0369995	3.64745e-20	down	AT1G66910	45.29	329	2e-89		Protein kinase superfamily protein	LOC_Os01g02800	60.46	693	0	receptor-like kinase ARK1AS, putative, expressed
1DS	TRIAE_CS42_1DS_TGACv1_080126_AA0240560	1.0948	0.880956	1.15208	0.00163931	0.113927	0.00026954	0.123811	1.8592e-05	down
1DS	TRIAE_CS42_1DS_TGACv1_080147_AA0241280	14.4595	30.0076	27.5597	0	0	0	0.00414225	8.79202e-52	down
1DS	TRIAE_CS42_1DS_TGACv1_080185_AA0242380	0.250657	0.067378	0.353753	0.000692627	0.000509023	0.0446565	0.220344	0.0147714	down
1DS	TRIAE_CS42_1DS_TGACv1_080190_AA0242530	9.85395	11.1144	9.07268	4.16238	4.87271	5.25684	0.476298	6.85593e-08	down	AT1G68710	62.21	1220	0		ATPase E1-E2 type family protein / haloacid dehalogenase-like hydrolase family protein	LOC_Os05g01030	74.56	1242	0	phospholipid-transporting ATPase, putative, expressed
1DS	TRIAE_CS42_1DS_TGACv1_080192_AA0242720	3.74976	4.62903	5.44605	0.721275	0.471583	0.215371	0.121546	1.42549e-11	down
1DS	TRIAE_CS42_1DS_TGACv1_080197_AA0242930	2.16608	1.73201	1.88999	0.670442	0.85978	0.588323	0.370073	1.37667e-08	down	AT5G49810	63.09	1081	0	MMT	methionine S-methyltransferase	LOC_Os05g01470	85.53	1099	0	methionine S-methyltransferase, putative, expressed
1DS	TRIAE_CS42_1DS_TGACv1_080236_AA0243980	3.07791	2.73809	2.82328	0	0	0	0.0136139	4.47055e-34	down							LOC_Os07g02500	44.27	253	1e-57	conserved hypothetical protein
1DS	TRIAE_CS42_1DS_TGACv1_080256_AA0244390	1.03597	0.709095	1.02154	0.0988665	0.109294	0.071237	0.114238	8.76516e-16	down	AT3G07040	31.19	933	2e-110	RPM1, RPS3	NB-ARC domain-containing disease resistance protein	LOC_Os01g36640	53.96	921	0	disease resistance protein RPM1, putative, expressed
1DS	TRIAE_CS42_1DS_TGACv1_080256_AA0244470	1.92672	2.51847	2.34321	0.210881	0.132352	0.19572	0.0845269	3.70002e-35	down	AT4G06634	45.81	358	8e-97		zinc finger (C2H2 type) family protein	LOC_Os05g01550	68.1	373	3e-170	ZOS5-01 - C2H2 zinc finger protein, expressed
1DS	TRIAE_CS42_1DS_TGACv1_080271_AA0244940	1.38711	1.70839	1.8496	0.63423	0.773479	0.963434	0.495441	0.0211472	down	AT5G57060	42.42	99	7e-25		FUNCTIONS IN: molecular_function unknown; INVOLVED IN: defense response to Gram-negative bacterium, cytolysis; LOCATED IN: integral to membrane; EXPRESSED IN: 22 plant structures; EXPRESSED DURING: 13 growth stages; CONTAINS InterPro DOMAIN/s: Channel forming colicin, C-terminal cytotoxic (InterPro:IPR000293); BEST Arabidopsis thaliana protein match is: Ribosomal protein L18ae family (TAIR:AT4G26…	LOC_Os05g08854	86.21	116	7e-71	expressed protein
1DS	TRIAE_CS42_1DS_TGACv1_080283_AA0245110	0.26804	0.337287	0.157446	0.022099	0.000225728	5.05023e-05	0.0979385	9.95937e-06	down	AT2G37650	33.64	755	6e-137		GRAS family transcription factor	LOC_Os03g48450	44.78	670	9e-175	SCARECROW, putative, expressed
1DS	TRIAE_CS42_1DS_TGACv1_080295_AA0245480	0.971971	0.901835	1.03458	0.388451	0.750221	0.241711	0.489951	0.048652	down	AT3G55370	75.31	81	2e-39	OBP3	OBF-binding protein 3	LOC_Os05g02150	59.21	380	2e-85	expressed protein
1DS	TRIAE_CS42_1DS_TGACv1_080332_AA0246120	8.26339	11.2706	9.07225	0.312642	2.37515	1.13533	0.135818	1.7529e-09	down	AT4G33830	48.59	566	2e-177		Glycosyl hydrolase family 10 protein	LOC_Os10g21110	64.66	580	0	glycosyl hydrolase family 10 protein, putative, expressed
1DS	TRIAE_CS42_1DS_TGACv1_080335_AA0246250	12.772	13.107	11.0384	3.38679	5.91656	6.65074	0.432993	3.44147e-06	down	AT3G21090	63.58	670	0		ABC-2 type transporter family protein	LOC_Os05g13520	89.57	681	0	white-brown complex homolog protein 12, putative, expressed
1DS	TRIAE_CS42_1DS_TGACv1_080350_AA0246440	2.50811	1.75451	2.38678	0.746174	1.16731	0.680562	0.395742	1.62017e-05	down	AT2G37080	37.34	640	2e-63	RIP3	ROP interactive partner 3	LOC_Os05g03120	74.32	623	0	retrotransposon protein, putative, unclassified, expressed
1DS	TRIAE_CS42_1DS_TGACv1_080364_AA0246720	0.31837	0.26982	0.1968	0.13828	0.0526908	0.0615939	0.358275	0.0173825	down	AT1G63130	29.66	563	9e-93		Tetratricopeptide repeat (TPR)-like superfamily protein	LOC_Os04g28234	58.11	549	0	Rf1, mitochondrial precursor, putative, expressed
1DS	TRIAE_CS42_1DS_TGACv1_080370_AA0246970	3.62732	2.0822	2.51166	0.0657181	0.273729	0.176521	0.0710671	6.17498e-22	down	AT3G15570	42.68	403	4e-65		Phototropic-responsive NPH3 family protein	LOC_Os05g08530	70.59	493	5e-126	phototropic-responsive NPH3 family protein, putative, expressed
1DS	TRIAE_CS42_1DS_TGACv1_080428_AA0247730	0.894982	0.851188	0.817036	0.348585	0.293438	0.301438	0.39403	0.00521103	down							LOC_Os01g34630	36.5	326	4e-45	retrotransposon protein, putative, Ty1-copia subclass, expressed
1DS	TRIAE_CS42_1DS_TGACv1_080470_AA0248580	1.91864	2.57363	3.18232	0.522075	1.66304	0.0662003	0.301662	0.0236676	down	AT2G44540	49.47	380	5e-111	AtGH9B9, GH9B9	glycosyl hydrolase 9B9	LOC_Os01g21070	43.1	406	9e-83	endoglucanase, putative, expressed
1DS	TRIAE_CS42_1DS_TGACv1_080472_AA0248650	1.36725	0.933455	1.0555	0.381355	0.418655	0.640352	0.454516	0.0315556	down	AT3G62760	50	208	1e-68	ATGSTF13	Glutathione S-transferase family protein	LOC_Os01g27210	65.77	222	6e-99	glutathione S-transferase, putative, expressed
1DS	TRIAE_CS42_1DS_TGACv1_080492_AA0249020	1.67428	1.01338	0.94495	0	0	0	0.0337429	5.38221e-13	down
1DS	TRIAE_CS42_1DS_TGACv1_080497_AA0249100	0.197553	0.0774781	0.688202	0.0287967	0.000294141	6.58083e-05	0.100835	0.000310288	down	AT2G20340	50.82	486	7e-178		Pyridoxal phosphate (PLP)-dependent transferases superfamily protein	LOC_Os01g56380	77.82	532	0	decarboxylase, putative, expressed
1DS	TRIAE_CS42_1DS_TGACv1_080500_AA0249140	2.22822	0.860028	1.57172	0.135038	0.459521	0.213443	0.224917	0.00123551	down
1DS	TRIAE_CS42_1DS_TGACv1_080510_AA0249250	0.629524	0.670829	0.951638	0.103513	0.266849	0.360903	0.358162	0.0104335	down							LOC_Os05g02980	58.86	316	2e-53	expressed protein
1DS	TRIAE_CS42_1DS_TGACv1_080510_AA0249280	2.83561	3.20061	3.87483	0	0	0	0.0303086	5.02642e-16	down
1DS	TRIAE_CS42_1DS_TGACv1_080520_AA0249450	0.738178	1.26062	0.943329	0.250639	0.238462	0.318372	0.343569	0.0321116	down
1DS	TRIAE_CS42_1DS_TGACv1_080560_AA0250110	3.97482	4.21452	3.92199	0.435278	0.296438	0.486981	0.108675	4.58959e-25	down
1DS	TRIAE_CS42_1DS_TGACv1_080562_AA0250170	1.2823	1.14885	0.995056	0.330679	0.357577	0.363009	0.329835	0.000319729	down
1DS	TRIAE_CS42_1DS_TGACv1_080575_AA0250390	0.298696	0.493902	0.696953	0.00119904	0.0431197	0.0392786	0.123579	4.82671e-05	down
1DS	TRIAE_CS42_1DS_TGACv1_080575_AA0250400	0.553431	0.329373	0.52603	0.150006	0.0608736	0.0538117	0.230378	0.00041419	down	AT5G40340	38.28	128	6e-16		Tudor/PWWP/MBT superfamily protein	LOC_Os05g03110	52.73	256	5e-39	PWWP domain containing protein, expressed
1DS	TRIAE_CS42_1DS_TGACv1_080617_AA0251090	0.502003	0.318012	0.476939	0.000745615	0.000547965	0.0480728	0.132426	7.58261e-05	down							LOC_Os03g60840	58.73	63	2e-20	BBTI13 - Bowman-Birk type bran trypsin inhibitor precursor, expressed
1DS	TRIAE_CS42_1DS_TGACv1_080653_AA0251660	0.793087	0.514555	1.80946	0	0	0	0.0250116	2.97407e-13	down	AT3G48270	41.04	463	1e-113	CYP71A26	cytochrome P450, family 71, subfamily A, polypeptide 26	LOC_Os08g01450	57.97	483	0	cytochrome P450, putative, expressed
1DS	TRIAE_CS42_1DS_TGACv1_080686_AA0252260	0.268076	0.335598	0.16779	0.000870942	0.000640069	0.0561531	0.237589	0.02138	down
1DS	TRIAE_CS42_1DS_TGACv1_080704_AA0252470	1.90069	1.82463	2.32835	0.61512	0.25501	0.337974	0.208143	2.08019e-11	down	AT1G78580	59.65	347	7e-137	ATTPS1, TPS1	trehalose-6-phosphate synthase	LOC_Os05g44210	62.61	353	7e-152	trehalose-6-phosphate synthase, putative, expressed
1DS	TRIAE_CS42_1DS_TGACv1_080729_AA0252890	1.47331	4.83255	1.79717	1.23461	0.60725	0.91041	0.349345	0.00518314	down	AT5G59780	80.95	105	1e-57	MYB59, ATMYB59, ATMYB59-1	myb domain protein 59	LOC_Os12g37970	83.81	105	7e-58	MYB family transcription factor, putative, expressed
1DS	TRIAE_CS42_1DS_TGACv1_080735_AA0252930	0.891581	2.34142	0.937099	0.162074	0.297038	0.213283	0.172452	1.68294e-07	down	AT2G04230	29.01	262	1e-17		FBD, F-box and Leucine Rich Repeat domains containing protein	LOC_Os07g02760	46.77	372	9e-92	OsFBD13 - F-box and FBD domain containing protein, expressed
1DS	TRIAE_CS42_1DS_TGACv1_080736_AA0252980	2.08778	2.74825	2.9929	0.400473	0.672447	0.0713854	0.156994	1.65196e-09	down	AT2G44540	51.28	470	7e-153	AtGH9B9, GH9B9	glycosyl hydrolase 9B9	LOC_Os05g03840	58.33	492	3e-180	endoglucanase, putative
1DS	TRIAE_CS42_1DS_TGACv1_080743_AA0253110	0.125348	0.401153	0.265436	0	0	0	0.0583208	6.39917e-08	down							LOC_Os07g18560	42.31	338	2e-76	OsFBLD6 - F-box, LRR and FBD domain containing protein, expressed
1DS	TRIAE_CS42_1DS_TGACv1_080749_AA0253180	1.71931	0.527405	1.46038	0	0	0	0.0413773	6.69807e-10	down
1DS	TRIAE_CS42_1DS_TGACv1_080755_AA0253300	1.06295	0.560492	1.06345	0.395348	0.347367	0.369209	0.431353	0.0112153	down	AT3G58690	67.93	368	2e-158		Protein kinase superfamily protein	LOC_Os05g11750	87.2	414	0	protein kinase, putative, expressed
1DS	TRIAE_CS42_1DS_TGACv1_080771_AA0253510	0.389807	0.331772	0.439632	0.0540406	0.07605	0.00028427	0.161687	8.92977e-06	down	AT2G46750	53.41	558	0		D-arabinono-1,4-lactone oxidase family protein	LOC_Os08g02230	76.01	571	0	FAD-binding and arabino-lactone oxidase domains containing protein, putative, expressed
1DS	TRIAE_CS42_1DS_TGACv1_080772_AA0253540	1.26425	1.34202	0.944352	0	0	0	0.0802455	3.76596e-07	down
1DS	TRIAE_CS42_1DS_TGACv1_080804_AA0253970	0.405627	0.2652	0.47726	0.0946483	0.11831	0.0810024	0.303636	0.00678944	down							LOC_Os07g45195	48.42	442	3e-117	expressed protein
1DS	TRIAE_CS42_1DS_TGACv1_080829_AA0254250	0.366433	0.217931	0.277626	0.138123	0.0409862	0.0530854	0.310402	0.00623999	down	AT1G78580	59.52	672	0	ATTPS1, TPS1	trehalose-6-phosphate synthase	LOC_Os05g44210	60.81	666	0	trehalose-6-phosphate synthase, putative, expressed
1DS	TRIAE_CS42_1DS_TGACv1_080833_AA0254310	1.3256	1.59243	1.29133	0	0	0	0.0114925	9.09789e-38	down							LOC_Os01g34630	38.88	409	2e-64	retrotransposon protein, putative, Ty1-copia subclass, expressed
1DS	TRIAE_CS42_1DS_TGACv1_080861_AA0254850	2.62974	2.75756	3.74392	1.51476	1.32207	1.48904	0.476855	2.64759e-05	down	AT3G53760	66.58	736	0	GCP4, ATGCP4	GAMMA-TUBULIN COMPLEX PROTEIN 4	LOC_Os05g06260	86.69	744	0	Spc97 / Spc98 family protein, putative, expressed
1DS	TRIAE_CS42_1DS_TGACv1_080914_AA0255500	0.405312	0.144019	0.190956	0.019749	0.0354977	0.0322265	0.170784	0.000275177	down	AT2G47680	44.78	996	0		zinc finger (CCCH type) helicase family protein	LOC_Os01g15300	63.65	982	0	zinc finger helicase family protein, putative, expressed
1DS	TRIAE_CS42_1DS_TGACv1_080919_AA0255600	4.69047	4.88967	5.7611	0.00323607	0.00237729	0.210745	0.0336168	1.26034e-21	down
1DS	TRIAE_CS42_1DS_TGACv1_080976_AA0256370	2.12338	3.01893	2.43527	0.827872	0.791448	0.559421	0.308709	9.08417e-05	down
1DS	TRIAE_CS42_1DS_TGACv1_080976_AA0256390	15.9936	21.499	20.1077	4.1365	5.19686	3.95768	0.233393	3.93284e-20	down
1DS	TRIAE_CS42_1DS_TGACv1_081032_AA0256930	3.87482	3.55744	3.45837	0.381532	0.248988	0.845679	0.159456	4.78101e-09	down
1DS	TRIAE_CS42_1DS_TGACv1_081073_AA0257420	85.2992	125.382	155.21	26.5076	16.3532	26.6776	0.190563	7.01261e-19	down	AT4G30880	46.34	82	6e-24		Bifunctional inhibitor/lipid-transfer protein/seed storage 2S albumin superfamily protein	LOC_Os03g25350	68	100	1e-45	LTPL36 - Protease inhibitor/seed storage/LTP family protein precursor, expressed
1DS	TRIAE_CS42_1DS_TGACv1_081085_AA0257560	8.08677	6.8436	7.12551	0.269426	0.477288	0.951651	0.089787	1.75392e-19	down
1DS	TRIAE_CS42_1DS_TGACv1_081151_AA0258080	1.77321	1.69388	1.3634	0.619661	0.479211	0.742475	0.418485	0.0303964	down
1DS	TRIAE_CS42_1DS_TGACv1_081176_AA0258370	4.06738	3.40119	4.3722	1.71492	2.27641	1.72369	0.486229	5.7412e-05	down	AT3G04710	64.88	447	0	TPR10	ankyrin repeat family protein	LOC_Os05g01310	75.77	454	0	ankyrin repeat family protein, putative, expressed
1DS	TRIAE_CS42_1DS_TGACv1_081183_AA0258440	0.945343	1.46538	1.15525	0.56828	0.542923	0.416582	0.445563	0.00802103	down	AT3G11320	69.57	299	3e-127		Nucleotide-sugar transporter family protein	LOC_Os05g03070	83.44	302	5e-154	transporter, putative, expressed
1DS	TRIAE_CS42_1DS_TGACv1_081241_AA0259170	6.15251	2.27954	5.74629	0.792778	0.799861	1.73036	0.241313	4.2991e-06	down	AT3G53620	82.03	217	5e-132	AtPPa4, PPa4	pyrophosphorylase 4	LOC_Os05g02310	90.32	217	6e-147	soluble inorganic pyrophosphatase, putative, expressed
1DS	TRIAE_CS42_1DS_TGACv1_081295_AA0259610	0.360504	0.259363	0.3546	0.144782	0.105366	0.140674	0.427835	0.0151868	down	AT3G22470	30.67	564	5e-90		Pentatricopeptide repeat (PPR) superfamily protein	LOC_Os04g28300	50.79	756	0	Rf1, mitochondrial precursor, putative, expressed
1DS	TRIAE_CS42_1DS_TGACv1_081307_AA0259660	0.744019	0.856265	1.08262	0.212879	0.387015	0.522897	0.433857	0.00901302	down	AT2G38110	47.67	537	9e-150	ATGPAT6, GPAT6	glycerol-3-phosphate acyltransferase 6	LOC_Os10g27330	78.28	534	0	glycerol-3-phosphate acyltransferase, putative, expressed
1DS	TRIAE_CS42_1DS_TGACv1_081324_AA0259870	2.99537	7.37245	4.98341	1.20812	3.09337	1.65658	0.390638	0.00108505	down	AT2G44550	62.92	267	4e-103	AtGH9B10, GH9B10	glycosyl hydrolase 9B10	LOC_Os05g03840	65.58	308	3e-119	endoglucanase, putative
1DS	TRIAE_CS42_1DS_TGACv1_081417_AA0260610	1.09035	1.25324	0.943934	0	0	0	0.0861145	1.21812e-06	down
1DS	TRIAE_CS42_1DS_TGACv1_081457_AA0260750	1.06362	2.57724	2.52	0	0	0	0.037572	1.08337e-11	down							LOC_Os01g02070	47.71	153	9e-33	invertase/pectin methylesterase inhibitor family protein, putative
1DS	TRIAE_CS42_1DS_TGACv1_081620_AA0261970	9.52999	7.83697	9.36553	1.26336	0.942113	0.822298	0.115901	1.18811e-39	down	AT2G37660	80.83	240	5e-135		NAD(P)-binding Rossmann-fold superfamily protein	LOC_Os05g01970	87.92	240	3e-144	NAD dependent epimerase/dehydratase family protein, putative, expressed
1DS	TRIAE_CS42_1DS_TGACv1_081707_AA0262340	1.28423	0.476827	0.246704	0.092543	0.00137745	0.0415527	0.120366	0.000349956	down	AT1G43760	33.15	181	1e-13		DNAse I-like superfamily protein	LOC_Os06g07320	38.38	297	4e-65	retrotransposon protein, putative, unclassified
1DS	TRIAE_CS42_1DS_TGACv1_081743_AA0262530	0.453238	1.25532	0.901913	0.293837	0.515069	0.371085	0.466746	0.0482173	down	AT4G15550	39.11	496	6e-98	IAGLU	indole-3-acetate beta-D-glucosyltransferase	LOC_Os05g08750	69.45	491	2e-170	UDP-glucoronosyl and UDP-glucosyl transferase domain containing protein, expressed
1DS	TRIAE_CS42_1DS_TGACv1_081778_AA0262680	0.213838	0.691895	0.284176	0.00260488	0.182959	0.000427211	0.260487	0.0462351	down	AT4G00730	42.98	121	5e-25	ANL2, AHDP	Homeobox-leucine zipper family protein / lipid-binding START domain-containing protein	LOC_Os04g48070	44.63	121	3e-29	homeobox and START domains containing protein, putative, expressed
1DS	TRIAE_CS42_1DS_TGACv1_081862_AA0263120	3.03677	2.57313	2.72456	0	0	0	0.0358365	3.02299e-14	down
1DS	TRIAE_CS42_1DS_TGACv1_082007_AA0263570	3.96484	3.75967	5.0973	0.0850386	0.0426179	0.0377534	0.0212389	3.67999e-40	down	AT3G57510	51.94	310	2e-110	ADPG1	Pectin lyase-like superfamily protein	LOC_Os07g10740	71.12	329	1e-173	polygalacturonase, putative
1DS	TRIAE_CS42_1DS_TGACv1_082120_AA0263900	1.05548	1.12023	1.39061	0.550727	0.37063	0.575272	0.426406	7.40201e-05	down	AT2G29200	51.85	731	0	APUM1, PUM1	pumilio 1	LOC_Os05g01910	80.29	888	0	pumilio-family RNA binding protein, putative, expressed
1DS	TRIAE_CS42_1DS_TGACv1_082121_AA0263910	1.36453	0.599909	1.25645	0.360927	0.124551	0.212992	0.285569	0.0125294	down
1DS	TRIAE_CS42_1DS_TGACv1_082348_AA0264470	2.26347	1.14348	2.36337	0.00223208	0.0426085	0.111646	0.0451935	3.62557e-16	down	AT3G48740	56.47	255	1e-88	SWEET11, AtSWEET11	Nodulin MtN3 family protein	LOC_Os11g31190	77.45	275	5e-139	nodulin MtN3 family protein, putative, expressed
1DS	TRIAE_CS42_1DS_TGACv1_082636_AA0264830	0.405817	0.430337	0.223958	0	0	0	0.134648	0.00032496	down
1DS	TRIAE_CS42_1DS_TGACv1_082660_AA0264860	0.594653	0.345027	0.189463	0	0	0	0.0760318	1.83909e-06	down
1DS	TRIAE_CS42_1DS_TGACv1_082888_AA0265110	9.8684	5.26946	8.96303	0.986993	1.73306	1.00315	0.162929	9.69142e-13	down
1DS	TRIAE_CS42_1DS_TGACv1_087821_AA0265700	0.960174	2.80316	1.78162	0	0	0	0.052911	1.06077e-08	down
1DS	TRIAE_CS42_1DS_TGACv1_726741_AA2170650	3.53734	1.82352	3.32633	0.113177	0.107797	0.0967545	0.0667724	2.79913e-11	down
2AL	TRIAE_CS42_2AL_TGACv1_092946_AA0267760	1.00331	1.06509	1.1283	0.229822	0.689574	0.19217	0.36009	0.00235958	down	AT1G01690	36.05	147	1e-20	ATPRD3, PRD3	putative recombination initiation defects 3	LOC_Os03g01590	54.55	286	6e-80	PAIR1, putative, expressed
2AL	TRIAE_CS42_2AL_TGACv1_092982_AA0268590	1.48384	1.63756	1.02685	0.416895	0.498547	0.247068	0.289686	6.85134e-07	down							LOC_Os10g32150	56	175	4e-42	retrotransposon protein, putative, unclassified
2AL	TRIAE_CS42_2AL_TGACv1_092982_AA0268640	2.88147	0.605399	1.69184	0.145777	0.668121	0.717647	0.306541	0.0111908	down	AT4G14750	39.91	451	6e-63	IQD19	IQ-domain 19	LOC_Os10g28420	55.45	505	2e-111	IQ calmodulin-binding motif family protein, putative
2AL	TRIAE_CS42_2AL_TGACv1_093051_AA0270470	14.227	7.56336	11.5232	4.29466	4.65962	5.78304	0.442957	7.19658e-06	down	AT5G57110	70.38	1050	0	ACA8, AT-ACA8	autoinhibited Ca2+ -ATPase, isoform 8	LOC_Os04g51610	85.99	1042	0	calcium-transporting ATPase, plasma membrane-type, putative, expressed
2AL	TRIAE_CS42_2AL_TGACv1_093059_AA0270820	1.11068	0.515941	0.942637	0.127575	0.120851	0.211974	0.267513	0.0194253	down
2AL	TRIAE_CS42_2AL_TGACv1_093062_AA0270970	0.903806	0.424078	0.864009	0.185787	0.340462	0.326224	0.402579	0.00576448	down	AT3G19300	48.24	595	1e-166		Protein kinase superfamily protein	LOC_Os04g35114	73.39	466	0	receptor-like kinase, putative, expressed
2AL	TRIAE_CS42_2AL_TGACv1_093126_AA0272730	0.612227	0.514402	0.480663	0.119841	0.0872871	0.153487	0.258833	0.000126758	down	AT3G13790	48.62	543	1e-177	ATCWINV1, ATBFRUCT1	Glycosyl hydrolases family 32 protein	LOC_Os09g08072	69.96	536	0	glycosyl hydrolases, putative, expressed
2AL	TRIAE_CS42_2AL_TGACv1_093145_AA0273230	18.164	11.4573	13.9567	2.35264	6.66904	4.69369	0.316358	7.61938e-07	down	AT4G03210	62.31	130	6e-49	XTH9	xyloglucan endotransglucosylase/hydrolase 9	LOC_Os04g53950	95.35	129	1e-70	glycosyl hydrolases family 16 protein, protein, expressed
2AL	TRIAE_CS42_2AL_TGACv1_093148_AA0273280	0.824909	0.273825	0.550447	0.228032	0.152487	0.161455	0.343038	0.00256017	down	AT3G24320	59.87	1114	0	MSH1, CHM1, ATMSH1, CHM	MUTL protein homolog 1	LOC_Os04g42784	83.03	1173	0	DNA mismatch repair protein, putative, expressed
2AL	TRIAE_CS42_2AL_TGACv1_093333_AA0277860	57.2025	12.7636	38.9327	5.71547	13.698	9.60497	0.266808	8.64998e-05	down	AT3G23510	58.37	836	0		Cyclopropane-fatty-acyl-phospholipid synthase	LOC_Os12g16650	65.87	797	0	Cyclopropane-fatty-acyl-phospholipid synthase, putative, expressed
2AL	TRIAE_CS42_2AL_TGACv1_093400_AA0279330	2.98461	0.933743	2.72211	0.00163737	0.00120333	0.105568	0.0601688	2.21864e-08	down
2AL	TRIAE_CS42_2AL_TGACv1_093422_AA0279950	14.8576	9.34898	9.34873	2.58614	6.45359	4.30891	0.40523	0.00117117	down
2AL	TRIAE_CS42_2AL_TGACv1_093460_AA0280570	30.0933	9.10055	19.6797	0.356242	2.6631	3.74707	0.116267	1.5423e-06	down	AT3G04290	66.17	337	6e-172	ATLTL1, LTL1	Li-tolerant lipase 1	LOC_Os04g42860	85.8	338	0	GDSL-like lipase/acylhydrolase, putative, expressed
2AL	TRIAE_CS42_2AL_TGACv1_093489_AA0281040	0.295264	0.589886	0.495888	0.218864	0.129669	0.0781718	0.361159	0.040464	down	AT3G16150	74.47	333	0		N-terminal nucleophile aminohydrolases (Ntn hydrolases) superfamily protein	LOC_Os04g55710	89.49	333	0	transposon protein, putative, unclassified, expressed
2AL	TRIAE_CS42_2AL_TGACv1_093504_AA0281410	0.545632	0.289067	0.433307	0.0303509	0.0514738	0.218182	0.273308	0.00434588	down	AT5G57390	76.86	242	9e-126	AIL5, CHO1, EMK	AINTEGUMENTA-like 5	LOC_Os04g55970	73.96	503	3e-178	AP2-like ethylene-responsive transcription factor AINTEGUMENTA, putative, expressed
2AL	TRIAE_CS42_2AL_TGACv1_093540_AA0282160	14.9248	9.78619	13.0437	4.02382	6.5925	7.94284	0.492421	0.00039762	down	AT3G20350	40.33	610	3e-107		unknown protein; INVOLVED IN: biological_process unknown; LOCATED IN: plasma membrane; EXPRESSED IN: cotyledon; BEST Arabidopsis thaliana protein match is: unknown protein (TAIR:AT1G50660.1); Has 15095 Blast hits to 11224 proteins in 1051 species: Archae - 223; Bacteria - 1586; Metazoa - 7000; Fungi - 1255; Plants - 746; Viruses - 40; Other Eukaryotes - 4245 (source: NCBI BLink).	LOC_Os04g53350	82.41	597	0	expressed protein
2AL	TRIAE_CS42_2AL_TGACv1_093665_AA0284870	2.96149	2.25824	3.33708	0.794318	1.0227	0.926415	0.328763	3.09488e-07	down	AT4G28250	72.77	235	5e-127	ATEXPB3, EXPB3, ATHEXP BETA 1.6	expansin B3	LOC_Os02g42650	75.69	255	1e-130	expansin precursor, putative, expressed
2AL	TRIAE_CS42_2AL_TGACv1_093926_AA0289520	9.84327	2.61879	5.11036	0.573032	1.68064	1.92579	0.239194	4.64034e-05	down	AT3G28860	83.83	1150	0	ATMDR1, ATMDR11, PGP19, MDR11, MDR1, ATPGP19, ABCB19, ATABCB19	ATP binding cassette subfamily B19	LOC_Os04g38570	94.35	1151	0	multidrug resistance protein, putative, expressed
2AL	TRIAE_CS42_2AL_TGACv1_093957_AA0290200	1.03876	0.106432	0.357346	0.00266547	0.0796638	0.107983	0.183928	0.0124398	down	AT1G69600	45.27	201	2e-42	ZFHD1, ATHB29, ZHD11	zinc finger homeodomain 1	LOC_Os04g35500	67.83	230	1e-75	ZF-HD protein dimerisation region containing protein, expressed
2AL	TRIAE_CS42_2AL_TGACv1_094059_AA0291750	2.83562	1.82492	2.72008	0.0510879	0.419029	0.177387	0.100301	2.86581e-14	down	AT5G47500	71.97	314	1e-170		Pectin lyase-like superfamily protein	LOC_Os04g46740	91.88	320	0	pectinesterase, putative, expressed
2AL	TRIAE_CS42_2AL_TGACv1_094068_AA0292060	2.90855	2.60225	2.43718	0.635949	1.48799	1.79393	0.499809	0.0137192	down	AT1G79480	63.64	88	2e-36		Carbohydrate-binding X8 domain superfamily protein	LOC_Os09g38784	68.18	88	5e-38	retrotransposon protein, putative, unclassified
2AL	TRIAE_CS42_2AL_TGACv1_094369_AA0296570	0.339049	0.166467	0.230945	0.00256976	0.118008	0.0779441	0.312067	0.0154296	down	AT3G05470	59.08	413	4e-149		Actin-binding FH2 (formin homology 2) family protein	LOC_Os04g38810	68.16	848	0	formin, putative, expressed
2AL	TRIAE_CS42_2AL_TGACv1_094377_AA0296730	1.58813	1.73846	1.35408	0.607722	1.05486	0.622324	0.492254	0.000856582	down	AT1G42540	57.73	847	0	ATGLR3.3, GLR3.3	glutamate receptor 3.3	LOC_Os04g49570	73.26	864	0	glutamate receptor, putative, expressed
2AL	TRIAE_CS42_2AL_TGACv1_094434_AA0297520	7.7048	5.0081	6.40236	2.68785	3.23714	2.58464	0.45102	0.000171764	down	AT3G25400	73.83	107	2e-47		CONTAINS InterPro DOMAIN/s: NTP Pyrophosphohydrolase MazG-related, RS21-C6 (InterPro:IPR011394), EAR (InterPro:IPR009039), NTP pyrophosphohydrolase MazG, putative catalytic core (InterPro:IPR004518); Has 1123 Blast hits to 1121 proteins in 452 species: Archae - 22; Bacteria - 753; Metazoa - 81; Fungi - 3; Plants - 83; Viruses - 0; Other Eukaryotes - 181 (source: NCBI BLink).	LOC_Os04g43550	85.45	110	3e-58	MazG nucleotide pyrophosphohydrolase domain containing protein, expressed
2AL	TRIAE_CS42_2AL_TGACv1_094444_AA0297600	3.66557	2.5041	0.808808	0.665624	0.405459	1.0984	0.320963	0.00542556	down	AT3G56400	38.86	175	8e-21	WRKY70, ATWRKY70	WRKY DNA-binding protein 70	LOC_Os05g25770	63.13	179	2e-54	OsWRKY45 - Superfamily of TFs having WRKY and zinc finger domains, expressed
2AL	TRIAE_CS42_2AL_TGACv1_094526_AA0299230	2.35703	3.43691	1.28585	0.828399	0.845916	1.19064	0.417666	0.0103389	down
2AL	TRIAE_CS42_2AL_TGACv1_094530_AA0299270	6.59012	5.224	6.17928	1.58112	3.1793	3.92839	0.484038	0.00097638	down	AT4G37970	56.9	355	4e-133	ATCAD6, CAD6	cinnamyl alcohol dehydrogenase 6	LOC_Os04g52280	75.69	362	3e-180	dehydrogenase, putative, expressed
2AL	TRIAE_CS42_2AL_TGACv1_094627_AA0300870	57.152	22.9946	25.6759	5.90932	9.44091	17.8284	0.315535	0.000197727	down
2AL	TRIAE_CS42_2AL_TGACv1_094888_AA0304620	0.201142	0.400212	0.232076	0.0022865	0.0852558	0.0781297	0.265861	0.0112561	down
2AL	TRIAE_CS42_2AL_TGACv1_094906_AA0304740	0.821912	1.01183	1.0007	0.234239	0.490677	0.632654	0.495417	0.0366616	down							LOC_Os04g52800	58.71	310	5e-37	conserved hypothetical protein
2AL	TRIAE_CS42_2AL_TGACv1_094969_AA0305370	3.25445	1.55896	2.36097	0.705754	0.672862	0.674504	0.291031	1.51372e-08	down	AT5G52450	59.45	476	0		MATE efflux family protein	LOC_Os10g11354	76.46	480	0	MATE efflux family protein, putative, expressed
2AL	TRIAE_CS42_2AL_TGACv1_095077_AA0306660	0.710638	0.510932	0.746053	0.160444	0.224658	0.069856	0.302359	0.0143551	down							LOC_Os07g33680	81.25	96	4e-47	succinate dehydrogenase subunit 3, putative, expressed
2AL	TRIAE_CS42_2AL_TGACv1_095187_AA0307970	1.04819	1.07315	0.929859	0.467485	0.44651	0.337378	0.42251	0.000535639	down	AT3G04380	57.67	326	9e-138	SUVR4, SDG31	SET-domain containing protein lysine methyltransferase family protein	LOC_Os02g40770	70.1	418	0	SET domain containing protein, expressed
2AL	TRIAE_CS42_2AL_TGACv1_095264_AA0308880	0.792288	0.559675	0.792524	0.187535	0.110998	0.256471	0.289853	0.000451762	down	AT3G13960	69.23	104	8e-44	AtGRF5, GRF5	growth-regulating factor 5	LOC_Os04g51190	67.99	403	2e-150	growth-regulating factor, putative, expressed
2AL	TRIAE_CS42_2AL_TGACv1_095303_AA0309360	3.27672	0.972529	1.41438	0.000919871	0.000676028	0.0593078	0.0402451	9.54602e-11	down							LOC_Os04g33560	59.78	92	5e-11	expressed protein
2AL	TRIAE_CS42_2AL_TGACv1_095387_AA0310330	0.830695	0.404366	0.501533	0.13419	0.147315	0.225326	0.31355	0.000710556	down	AT1G26700	64.54	471	0	MLO14, ATMLO14	Seven transmembrane MLO family protein	LOC_Os04g58420	67.07	331	2e-119	MLO domain containing protein, putative, expressed
2AL	TRIAE_CS42_2AL_TGACv1_095408_AA0310520	1.9512	3.45266	2.62991	0.919888	1.87462	1.02024	0.480489	0.00688144	down	AT1G59960	53.82	249	1e-89		NAD(P)-linked oxidoreductase superfamily protein	LOC_Os04g37490	78.93	242	5e-139	oxidoreductase, aldo/keto reductase family protein, putative, expressed
2AL	TRIAE_CS42_2AL_TGACv1_095539_AA0311980	11.4803	17.5803	10.9018	3.37671	4.30463	2.78064	0.263419	5.7216e-14	down	AT1G71695	38.8	299	9e-61		Peroxidase superfamily protein	LOC_Os04g59260	64.26	291	4e-134	peroxidase precursor, putative, expressed
2AL	TRIAE_CS42_2AL_TGACv1_095557_AA0312110	0.218132	0.177973	0.366776	0	0	0	0.106076	3.18302e-05	down	AT2G33205	55.01	389	2e-140		Serinc-domain containing serine and sphingolipid biosynthesis protein	LOC_Os04g42720	79.9	393	0	TMS membrane protein/tumour differentially expressed protein, putative, expressed
2AL	TRIAE_CS42_2AL_TGACv1_095584_AA0312440	2.90488	3.50119	3.63911	0.454636	1.58734	1.20925	0.335333	0.000129113	down							LOC_Os05g38040	52.54	59	9e-11	expressed protein
2AL	TRIAE_CS42_2AL_TGACv1_095607_AA0312790	0.763579	0.479473	0.541823	0.108962	0.224691	0.345535	0.408453	0.0285653	down	AT3G22250	40.36	503	6e-103		UDP-Glycosyltransferase superfamily protein	LOC_Os04g44354	66.05	539	0	UDP-glucoronosyl and UDP-glucosyl transferase domain containing protein, expressed
2AL	TRIAE_CS42_2AL_TGACv1_095659_AA0313410	1.44384	1.46159	1.46799	0.130138	0.335123	0.533501	0.234307	8.04305e-09	down	AT2G23360	38.84	466	2e-65		Plant protein of unknown function (DUF869)	LOC_Os04g55570	69.49	921	0	plant protein of unknown function DUF869 domain containing protein, expressed
2AL	TRIAE_CS42_2AL_TGACv1_095876_AA0315450	1.3367	0.902412	1.35569	0.347106	0.64045	0.63849	0.460802	0.0031304	down	AT4G37030	57.82	403	6e-152		unknown protein; FUNCTIONS IN: molecular_function unknown; INVOLVED IN: biological_process unknown; LOCATED IN: endomembrane system; BEST Arabidopsis thaliana protein match is: unknown protein (TAIR:AT4G12680.1); Has 101 Blast hits to 99 proteins in 12 species: Archae - 0; Bacteria - 0; Metazoa - 0; Fungi - 0; Plants - 101; Viruses - 0; Other Eukaryotes - 0 (source: NCBI BLink).	LOC_Os04g37670	81.37	424	0	steroid nuclear receptor, ligand-binding, putative, expressed
2AL	TRIAE_CS42_2AL_TGACv1_095949_AA0316000	3.23814	2.0441	3.17134	0.815495	1.29424	1.00336	0.375705	2.47373e-05	down	AT4G30170	53.01	249	5e-89		Peroxidase family protein	LOC_Os04g56180	90.4	250	7e-170	peroxidase precursor, putative, expressed
2AL	TRIAE_CS42_2AL_TGACv1_096068_AA0317000	3.00541	1.03227	1.78207	0.968845	0.594989	0.533287	0.392674	0.0457683	down
2AL	TRIAE_CS42_2AL_TGACv1_096200_AA0317770	7.7996	3.49446	4.93234	0.865527	1.94058	1.65218	0.277542	2.01654e-07	down	AT4G20940	54.24	601	0		Leucine-rich receptor-like protein kinase family protein	LOC_Os07g05190	87.15	599	0	leucine-rich repeat family protein, putative, expressed
2AL	TRIAE_CS42_2AL_TGACv1_096810_AA0321510	0.389573	0.250311	0.571908	0.201109	0.207562	0.116694	0.452659	0.040593	down	AT1G27880	54.81	748	0		DEAD/DEAH box RNA helicase family protein	LOC_Os04g40970	79.95	823	0	DEAD-box ATP-dependent RNA helicase, putative, expressed
2AL	TRIAE_CS42_2AL_TGACv1_097061_AA0322830	1.92748	2.89178	2.62521	0.872539	1.3118	1.35058	0.48313	0.00386885	down	AT1G01800	45.97	298	1e-79		NAD(P)-binding Rossmann-fold superfamily protein	LOC_Os04g44950	69.28	306	1e-143	short-chain dehydrogenase/reductase, putative, expressed
2AL	TRIAE_CS42_2AL_TGACv1_097323_AA0323800	0.488681	0.33667	0.300139	0.113186	0.00168471	0.0508218	0.246121	0.0166772	down	AT3G58000	59.18	49	1e-12		VQ motif-containing protein	LOC_Os04g57030	84.09	44	2e-19	VQ domain containing protein, putative
2AL	TRIAE_CS42_2AL_TGACv1_098798_AA0326670	0.787324	0.820249	0.522311	0.216411	0.328598	0.346835	0.431594	0.00305637	down							LOC_Os04g35430	51.63	891	0	PHD-finger domain containing protein, expressed
2AS	TRIAE_CS42_2AS_TGACv1_112071_AA0329350	11.5387	8.74111	11.1166	3.04849	4.33239	4.13974	0.368261	6.36486e-11	down	AT5G64440	56.01	607	0	AtFAAH, FAAH	fatty acid amide hydrolase	LOC_Os04g01250	80.43	608	0	amidase family protein, putative, expressed
2AS	TRIAE_CS42_2AS_TGACv1_112139_AA0331250	0.856143	0.530544	0.598321	0.167841	0.241796	0.341329	0.392203	0.00148927	down	AT4G39680	40.27	375	7e-54		SAP domain-containing protein	LOC_Os03g26630	45.13	678	4e-144	SAP domain containing protein, expressed
2AS	TRIAE_CS42_2AS_TGACv1_112164_AA0332140	3.13376	1.85917	2.9113	0.032097	0.298637	0.169974	0.0706285	2.31479e-21	down	AT4G02780	41.77	711	0	GA1, ABC33, ATCPS1, CPS, CPS1	Terpenoid cyclases/Protein prenyltransferases superfamily protein	LOC_Os04g09900	63.7	774	0	ent-kaurene synthase, chloroplast precursor, putative, expressed
2AS	TRIAE_CS42_2AS_TGACv1_112238_AA0333920	3.51878	4.28553	4.205	0.522843	2.95258	1.10904	0.38659	0.00900678	down	AT4G20820	45.16	516	1e-128		FAD-binding Berberine family protein	LOC_Os06g35650	63.56	505	0	reticuline oxidase-like protein precursor, putative, expressed
2AS	TRIAE_CS42_2AS_TGACv1_112238_AA0333930	0.861605	0.74636	0.628289	0.149654	0.275424	0.0647143	0.250142	0.000187245	down	AT4G20820	40.41	532	2e-94		FAD-binding Berberine family protein	LOC_Os06g35650	58.33	504	1e-166	reticuline oxidase-like protein precursor, putative, expressed
2AS	TRIAE_CS42_2AS_TGACv1_112357_AA0336310	0.808023	1.17646	1.20126	0.523723	0.45235	0.496553	0.483588	0.0366595	down	AT4G21510	38.36	159	2e-18		F-box family protein	LOC_Os07g37400	65.68	169	3e-46	OsFBX257 - F-box domain containing protein, expressed
2AS	TRIAE_CS42_2AS_TGACv1_112388_AA0336910	2.31083	1.13786	1.22454	0.624195	0.594099	0.884557	0.464774	0.0263601	down
2AS	TRIAE_CS42_2AS_TGACv1_112538_AA0340310	0.691998	0.286751	0.588341	0.0819619	0.160965	0.157431	0.270756	6.22164e-05	down	AT1G28440	52.98	840	0	HSL1	HAESA-like 1	LOC_Os08g28870	74.46	932	0	receptor-like protein kinase 5 precursor, putative, expressed
2AS	TRIAE_CS42_2AS_TGACv1_112562_AA0341130	3.02945	1.08121	3.05042	0.613552	1.00822	0.792339	0.343731	0.000400109	down	AT3G30180	59.2	348	4e-144	CYP85A2, BR6OX2	brassinosteroid-6-oxidase 2	LOC_Os03g40540	80.17	353	0	cytochrome P450, putative, expressed
2AS	TRIAE_CS42_2AS_TGACv1_112643_AA0342800	0.299298	0.461182	0.541092	0.00239001	0.00175575	0.155646	0.253915	0.0219079	down
2AS	TRIAE_CS42_2AS_TGACv1_112673_AA0343140	0.373238	0.122919	0.216001	0.0510397	0.0940936	0.000314427	0.269682	0.0167286	down	AT4G23180	44.02	627	3e-167	CRK10, RLK4	cysteine-rich RLK (RECEPTOR-like protein kinase) 10	LOC_Os07g35310	68.74	627	0	TKL_IRAK_DUF26-lc.12 - DUF26 kinases have homology to DUF26 containing loci, expressed
2AS	TRIAE_CS42_2AS_TGACv1_112699_AA0343670	69.5937	37.4666	32.7468	0.749939	7.08031	4.96167	0.0927168	2.04929e-09	down							LOC_Os01g25160	38.36	159	9e-18	jacalin-like lectin domain containing protein
2AS	TRIAE_CS42_2AS_TGACv1_112699_AA0343680	0.924602	0.761635	0.766094	0.447215	0.356026	0.255159	0.440498	0.000633115	down	AT5G54650	51.69	472	3e-120	Fh5, ATFH5	formin homology5	LOC_Os07g36150	60.21	470	4e-155	formin-like protein 3 precursor, putative, expressed
2AS	TRIAE_CS42_2AS_TGACv1_112790_AA0345230	0.220475	0.28163	0.295856	0.0227977	0.0399503	0.0878102	0.237844	0.000500131	down	AT5G16910	42.1	848	0	ATCSLD2, CSLD2	cellulose-synthase like D2	LOC_Os07g36750	67.67	798	0	CSLF3 - cellulose synthase-like family F; beta1,3;1,4 glucan synthase, expressed
2AS	TRIAE_CS42_2AS_TGACv1_112844_AA0346100	1.67356	1.09733	0.80948	0.3334	0.668559	0.639112	0.465491	0.00990455	down	AT3G14460	30.06	712	9e-59		LRR and NB-ARC domains-containing disease resistance protein	LOC_Os05g34220	33.4	937	7e-107	vrga1, putative, expressed
2AS	TRIAE_CS42_2AS_TGACv1_112900_AA0347150	1.35554	1.7466	1.39395	0.470735	0.821019	0.48687	0.412419	0.00281856	down							LOC_Os10g30719	37.39	115	6e-19	MYB family transcription factor, putative, expressed
2AS	TRIAE_CS42_2AS_TGACv1_112925_AA0347940	0.214889	0.4745	0.220047	0.0231892	0.0989076	0.00026651	0.183158	0.000627095	down	AT5G60900	57.44	289	9e-108	RLK1	receptor-like protein kinase 1	LOC_Os04g12560	70.41	784	0	receptor-like protein kinase, putative, expressed
2AS	TRIAE_CS42_2AS_TGACv1_112928_AA0347980	4.026	6.37526	7.84994	0.144844	1.47857	1.26419	0.170211	2.0729e-07	down
2AS	TRIAE_CS42_2AS_TGACv1_112969_AA0348890	19.2262	9.82423	16.344	3.64602	5.76174	7.00489	0.365884	1.87816e-05	down
2AS	TRIAE_CS42_2AS_TGACv1_112982_AA0349120	0.56265	0.620913	0.251498	0.132685	0.155946	0.141234	0.337537	0.0112125	down	AT3G50930	43.27	453	1e-113	BCS1	cytochrome BC1 synthesis	LOC_Os03g38800	65.55	476	0	AAA family ATPase, putative, expressed
2AS	TRIAE_CS42_2AS_TGACv1_112995_AA0349370	4.34927	1.23892	3.13147	0.528412	0.918925	0.724395	0.255992	1.63215e-05	down	AT4G03100	78.41	227	3e-120		Rho GTPase activating protein with PAK-box/P21-Rho-binding domain	LOC_Os07g22580	72.7	370	2e-145	rhoGAP domain containing protein, expressed
2AS	TRIAE_CS42_2AS_TGACv1_112999_AA0349430	1.47572	0.25353	0.777115	0.0579345	0.257086	0.297137	0.262508	0.00876938	down	AT2G26770	52.64	492	2e-170		plectin-related	LOC_Os07g44830	78.54	494	0	proline-rich family protein, putative, expressed
2AS	TRIAE_CS42_2AS_TGACv1_113013_AA0349710	1.63435	2.88698	1.98589	1.09867	0.312226	0.961075	0.388493	0.014383	down
2AS	TRIAE_CS42_2AS_TGACv1_113016_AA0349720	1.85558	0.39587	1.15805	0.0105116	0.367294	0.445398	0.276062	0.0253325	down	AT5G42510	36.43	129	3e-15		Disease resistance-responsive (dirigent-like protein) family protein	LOC_Os07g42520	49.35	154	1e-39	dirigent, putative, expressed
2AS	TRIAE_CS42_2AS_TGACv1_113017_AA0349760	1.15306	1.2397	1.2153	0.404003	0.809962	0.4369	0.465735	0.00280433	down	AT3G51740	52.54	786	0	IMK2	inflorescence meristem receptor-like kinase 2	LOC_Os11g01620	74.67	754	0	inactive receptor kinase At2g26730 precursor, putative, expressed
2AS	TRIAE_CS42_2AS_TGACv1_113018_AA0349790	0.212706	0.749377	0.286631	0	0	0	0.184024	0.00609454	down							LOC_Os06g51320	60	65	2e-13	GASR8 - Gibberellin-regulated GASA/GAST/Snakin family protein precursor, expressed
2AS	TRIAE_CS42_2AS_TGACv1_113245_AA0353450	1.22024	1.85526	1.34757	0.53999	0.916574	0.683405	0.496416	0.0203856	down							LOC_Os07g39720	55.86	111	4e-29	expressed protein
2AS	TRIAE_CS42_2AS_TGACv1_113289_AA0354110	1.83571	1.50089	1.53053	0.430323	0.473974	0.637916	0.329091	3.27575e-06	down	AT1G69640	66.01	253	7e-117	SBH1	sphingoid base hydroxylase 1	LOC_Os07g43460	91.86	258	1e-174	sphingolipid C4-hydroxylase SUR2, putative, expressed
2AS	TRIAE_CS42_2AS_TGACv1_113382_AA0355260	0.398838	0.0864761	0.259699	0.000580491	0.0403424	9.54462e-05	0.176333	0.00302603	down							LOC_Os04g20560	57.4	223	6e-90	methyl-CpG binding domain containing protein, expressed
2AS	TRIAE_CS42_2AS_TGACv1_113452_AA0356210	3.86872	3.12808	2.97107	1.25809	1.83041	1.49475	0.463467	2.48079e-05	down	AT2G25010	34.24	330	3e-47		Aminotransferase-like, plant mobile domain family protein	LOC_Os07g32406	62.61	468	0	expressed protein
2AS	TRIAE_CS42_2AS_TGACv1_113693_AA0359510	0.995975	0.565154	0.505018	0.202329	0.281673	0.255617	0.394378	0.0295374	down	AT2G41070	40.85	284	1e-39	EEL, ATBZIP12, DPBF4	Basic-leucine zipper (bZIP) transcription factor family protein	LOC_Os07g48660	58.6	285	2e-60	bZIP transcription factor domain containing protein, expressed
2AS	TRIAE_CS42_2AS_TGACv1_113713_AA0359760	0.55952	0.162981	0.50769	0.02948	0.0282535	0.00012922	0.101876	1.65452e-05	down	AT2G39130	58	519	9e-171		Transmembrane amino acid transporter family protein	LOC_Os02g01100	77.18	517	0	transmembrane amino acid transporter protein, putative, expressed
2AS	TRIAE_CS42_2AS_TGACv1_113722_AA0359930	1.5435	0.907904	0.966621	0.488311	0.406265	0.531383	0.430778	0.00433399	down	AT1G13820	61.24	307	9e-142		alpha/beta-Hydrolases superfamily protein	LOC_Os07g41080	70	330	4e-155	hydrolase, alpha/beta fold family domain containing protein
2AS	TRIAE_CS42_2AS_TGACv1_113840_AA0361340	1.50231	0.991845	0.965167	0.449015	0.446428	0.541154	0.423767	0.000368453	down	AT3G24255	26.09	345	1e-21		RNA-directed DNA polymerase (reverse transcriptase)-related family protein	LOC_Os12g23770	41.77	419	1e-99	retrotransposon protein, putative, LINE subclass
2AS	TRIAE_CS42_2AS_TGACv1_113963_AA0362800	0.690887	0.574375	0.715789	0.332168	0.20828	0.416469	0.488845	0.00184944	down	AT3G17360	57.76	644	0	POK1	phragmoplast orienting kinesin 1	LOC_Os12g39980	57.05	631	0	kinesin motor domain containing protein, putative, expressed
2AS	TRIAE_CS42_2AS_TGACv1_114183_AA0364740	4.31387	9.51675	8.3402	0.230137	3.52049	0.297132	0.187026	0.00498863	down	AT1G05260	42.81	320	3e-69	RCI3, RCI3A	Peroxidase superfamily protein	LOC_Os07g44480	57.89	304	1e-110	peroxidase, putative, expressed
2AS	TRIAE_CS42_2AS_TGACv1_114204_AA0364990	1.10688	0.998768	1.10286	0.180655	0.198501	0.279007	0.223076	2.70846e-08	down	AT1G03470	38.89	234	3e-40		Kinase interacting (KIP1-like) family protein	LOC_Os07g47090	56.31	309	3e-95	KIP1, putative, expressed
2AS	TRIAE_CS42_2AS_TGACv1_114225_AA0365180	0.517509	0.516315	0.570967	0.00117726	0.0423362	0.0385649	0.113339	2.34386e-06	down	AT2G28700	34.13	126	2e-18	AGL46	AGAMOUS-like 46	LOC_Os01g18420	36.59	205	1e-31	OsMADS88 - MADS-box family gene with M-gamma type-box
2AS	TRIAE_CS42_2AS_TGACv1_114480_AA0367480	1.94704	1.29787	1.37045	0.712372	0.679018	0.777658	0.479106	0.00299941	down							LOC_Os12g17530	45.84	373	1e-62	expressed protein
2AS	TRIAE_CS42_2AS_TGACv1_114832_AA0369610	56.9922	21.3466	32.5738	10.0907	17.7748	14.7529	0.384839	0.000108906	down
2AS	TRIAE_CS42_2AS_TGACv1_114950_AA0370150	0.913019	0.230249	0.398071	0.00251277	0.00184314	0.171182	0.159657	0.00170217	down	AT3G50940	45.5	389	5e-118		P-loop containing nucleoside triphosphate hydrolases superfamily protein	LOC_Os07g33390	70.63	463	0	BCS1 protein, putative, expressed
2AS	TRIAE_CS42_2AS_TGACv1_115069_AA0370760	0.836883	0.267163	0.671284	0.0504713	0.314603	0.164089	0.312306	0.0095724	down	AT1G74160	28.27	421	2e-13		unknown protein; BEST Arabidopsis thaliana protein match is: unknown protein (TAIR:AT1G18620.1); Has 3407 Blast hits to 2217 proteins in 314 species: Archae - 0; Bacteria - 264; Metazoa - 1296; Fungi - 318; Plants - 346; Viruses - 34; Other Eukaryotes - 1149 (source: NCBI BLink).	LOC_Os07g41200	71.26	689	0	expressed protein
2AS	TRIAE_CS42_2AS_TGACv1_115082_AA0370880	0.484591	0.281568	0.33651	0.0649748	0.0888503	0.182793	0.350341	0.0212954	down							LOC_Os03g46510	48.49	464	4e-132	OsFBX103 - F-box domain containing protein, expressed
2AS	TRIAE_CS42_2AS_TGACv1_115706_AA0372920	2.2903	2.4277	1.53462	0.682062	1.16799	0.711996	0.421734	0.00212502	down	AT4G12730	31.52	165	7e-17	FLA2	FASCICLIN-like arabinogalactan 2	LOC_Os09g30010	35.62	146	1e-19	fasciclin domain containing protein, expressed
2AS	TRIAE_CS42_2AS_TGACv1_115902_AA0373340	4.70626	8.93426	7.50563	0.826653	3.24499	1.41037	0.264531	1.41229e-05	down	AT2G45110	57.32	239	2e-95	ATEXPB4, EXPB4, ATHEXP BETA 1.1	expansin B4	LOC_Os02g44106	71.07	242	2e-120	expansin precursor, putative
2AS	TRIAE_CS42_2AS_TGACv1_121517_AA0375270	3.09623	3.84306	3.14421	0.496545	0.134684	0.845683	0.171908	1.20813e-07	down
2AS	TRIAE_CS42_2AS_TGACv1_127381_AA0376100	2.05838	0.957088	1.25829	0.496659	0.473546	0.53114	0.395137	0.0433705	down
2BL	TRIAE_CS42_2BL_TGACv1_129281_AA0376350	0.797033	0.381475	0.643255	0.185524	0.208775	0.340719	0.43172	0.0437233	down	AT4G28250	73.19	235	2e-124	ATEXPB3, EXPB3, ATHEXP BETA 1.6	expansin B3	LOC_Os02g42650	79.74	232	2e-126	expansin precursor, putative, expressed
2BL	TRIAE_CS42_2BL_TGACv1_129325_AA0378760	11.8667	11.5994	12.3902	4.81038	6.19859	5.1848	0.45199	1.86198e-09	down
2BL	TRIAE_CS42_2BL_TGACv1_129378_AA0380880	6.7073	7.5904	7.28398	1.72549	3.92168	3.9039	0.445216	0.000148837	down	AT4G37970	55.69	343	1e-125	ATCAD6, CAD6	cinnamyl alcohol dehydrogenase 6	LOC_Os04g52280	74.79	349	2e-169	dehydrogenase, putative, expressed
2BL	TRIAE_CS42_2BL_TGACv1_129386_AA0381170	1.57302	1.75319	1.01183	0.314925	0.856503	0.101676	0.308831	0.0049768	down							LOC_Os02g33380	71.52	158	2e-53	pectinesterase inhibitor domain containing protein, putative, expressed
2BL	TRIAE_CS42_2BL_TGACv1_129395_AA0381610	63.4327	24.2301	36.151	4.41873	8.81896	11.5686	0.202347	4.16324e-09	down
2BL	TRIAE_CS42_2BL_TGACv1_129404_AA0382210	0.781348	1.81134	1.23488	0.289604	0.394096	0.335488	0.278563	1.31405e-05	down							LOC_Os04g18244	43.33	300	4e-45	retrotransposon protein, putative, unclassified
2BL	TRIAE_CS42_2BL_TGACv1_129410_AA0382500	1.17023	0.754824	0.851748	0.641059	0.315514	0.346145	0.480908	0.0200594	down	AT4G05190	38.35	352	3e-54	ATK5	kinesin 5	LOC_Os04g53760	53.33	315	2e-96	kinesin motor domain containing protein, putative, expressed
2BL	TRIAE_CS42_2BL_TGACv1_129463_AA0384860	1.32685	1.23887	1.62465	0.240246	0.758433	0.750102	0.421531	0.0015429	down	AT2G23360	37.32	477	1e-67		Plant protein of unknown function (DUF869)	LOC_Os04g55570	69.16	921	0	plant protein of unknown function DUF869 domain containing protein, expressed
2BL	TRIAE_CS42_2BL_TGACv1_129478_AA0385490	2.32132	2.61937	2.45442	0.381028	0.887061	0.453769	0.246284	5.08546e-08	down	AT5G23260	48.91	137	5e-40	TT16, ABS, AGL32	K-box region and MADS-box transcription factor family protein	LOC_Os04g52410	74.76	210	2e-91	OsMADS31 - MADS-box family gene with MIKCc type-box, expressed
2BL	TRIAE_CS42_2BL_TGACv1_129511_AA0386540	20.5073	16.0019	13.0437	3.41597	7.51325	11.5188	0.454824	0.00446359	down
2BL	TRIAE_CS42_2BL_TGACv1_129517_AA0386800	2.48665	0.499281	0.960683	0.145382	0.341988	0.349571	0.234087	0.00204116	down	AT1G69600	44.83	203	9e-43	ZFHD1, ATHB29, ZHD11	zinc finger homeodomain 1	LOC_Os04g35500	68.26	230	1e-76	ZF-HD protein dimerisation region containing protein, expressed
2BL	TRIAE_CS42_2BL_TGACv1_129526_AA0387270	4.74122	1.07015	2.48933	0.13663	0.655828	0.692235	0.181976	3.54608e-05	down	AT3G28860	83.01	1236	0	ATMDR1, ATMDR11, PGP19, MDR11, MDR1, ATPGP19, ABCB19, ATABCB19	ATP binding cassette subfamily B19	LOC_Os04g38570	94.51	1239	0	multidrug resistance protein, putative, expressed
2BL	TRIAE_CS42_2BL_TGACv1_129542_AA0387880	4.77784	3.26515	3.38892	1.69583	1.20099	1.88795	0.424845	0.000115081	down	AT1G80050	70.72	181	2e-90	APT2, ATAPT2, PHT1.1	adenine phosphoribosyl transferase 2	LOC_Os04g42520	91.8	183	4e-119	phosphoribosyl transferase, putative, expressed
2BL	TRIAE_CS42_2BL_TGACv1_129570_AA0388980	3.5369	2.73928	3.77063	1.69712	1.17919	0.748247	0.379888	0.00232801	down
2BL	TRIAE_CS42_2BL_TGACv1_129600_AA0389980	4.98648	5.63332	7.02453	2.32168	3.31478	2.535	0.470054	0.000762595	down	AT3G25400	74.77	107	1e-48		CONTAINS InterPro DOMAIN/s: NTP Pyrophosphohydrolase MazG-related, RS21-C6 (InterPro:IPR011394), EAR (InterPro:IPR009039), NTP pyrophosphohydrolase MazG, putative catalytic core (InterPro:IPR004518); Has 1123 Blast hits to 1121 proteins in 452 species: Archae - 22; Bacteria - 753; Metazoa - 81; Fungi - 3; Plants - 83; Viruses - 0; Other Eukaryotes - 181 (source: NCBI BLink).	LOC_Os04g43550	85.45	110	3e-58	MazG nucleotide pyrophosphohydrolase domain containing protein, expressed
2BL	TRIAE_CS42_2BL_TGACv1_129608_AA0390280	4.89495	0.862171	0.905692	0.127001	0.385727	0.203892	0.126976	0.00013973	down	AT2G42180	52.31	65	1e-15		unknown protein; BEST Arabidopsis thaliana protein match is: unknown protein (TAIR:AT3G57950.1); Has 35333 Blast hits to 34131 proteins in 2444 species: Archae - 798; Bacteria - 22429; Metazoa - 974; Fungi - 991; Plants - 531; Viruses - 0; Other Eukaryotes - 9610 (source: NCBI BLink).	LOC_Os04g56995	64.38	73	1e-23	expressed protein
2BL	TRIAE_CS42_2BL_TGACv1_129613_AA0390560	3.02932	1.64535	1.4048	0.733845	0.894119	1.23442	0.486071	0.0479142	down	AT1G33265	53.12	64	5e-11		Transmembrane proteins 14C	LOC_Os04g48840	92.19	64	3e-25	expressed protein
2BL	TRIAE_CS42_2BL_TGACv1_129624_AA0390920	1.18613	2.40346	3.33441	0.627124	0.685687	1.47	0.422999	0.0420897	down
2BL	TRIAE_CS42_2BL_TGACv1_129746_AA0394520	0.600856	0.585318	0.875562	0.381843	0.299111	0.310182	0.495472	0.0237322	down	AT1G01690	35.53	152	2e-20	ATPRD3, PRD3	putative recombination initiation defects 3	LOC_Os03g01590	55.09	285	6e-82	PAIR1, putative, expressed
2BL	TRIAE_CS42_2BL_TGACv1_129806_AA0396780	1.19419	0.437309	0.894066	0.113318	0.371856	0.443317	0.380355	0.014279	down	AT4G14750	39.2	426	2e-51	IQD19	IQ-domain 19	LOC_Os10g28420	54.26	505	3e-90	IQ calmodulin-binding motif family protein, putative
2BL	TRIAE_CS42_2BL_TGACv1_129839_AA0397680	1.0172	1.24885	1.0867	0.280628	0.317689	0.287628	0.293669	0.000212094	down	AT5G10990	38.31	154	4e-20		SAUR-like auxin-responsive protein family	LOC_Os04g56680	80.13	151	1e-58	OsSAUR22 - Auxin-responsive SAUR gene family member, expressed
2BL	TRIAE_CS42_2BL_TGACv1_129870_AA0398450	0.585282	0.84703	0.439925	0.301961	0.307838	0.260187	0.479716	0.0258037	down	AT5G66840	45.7	221	4e-49		SAP domain-containing protein	LOC_Os10g25220	48.05	743	6e-175	SAP domain containing protein, expressed
2BL	TRIAE_CS42_2BL_TGACv1_129903_AA0399020	5.2372	1.84919	3.08502	0.51251	1.0789	1.37399	0.296589	7.4061e-05	down	AT1G30320	36.27	557	3e-76		Remorin family protein	LOC_Os04g52920	77.4	531	0	remorin family protein, putative, expressed
2BL	TRIAE_CS42_2BL_TGACv1_129907_AA0399230	4.01383	2.13568	3.34151	0.903909	1.68606	1.40245	0.422853	6.47538e-05	down	AT4G20940	55.08	837	0		Leucine-rich receptor-like protein kinase family protein	LOC_Os07g05190	88	850	0	leucine-rich repeat family protein, putative, expressed
2BL	TRIAE_CS42_2BL_TGACv1_129950_AA0400220	1.32989	0.0691333	0.961269	0.187526	0.220499	0.238668	0.291411	0.0402549	down	AT5G56270	57.48	294	2e-90	WRKY2, ATWRKY2	WRKY DNA-binding protein 2	LOC_Os04g39570	53.42	805	0	OsWRKY35v2 - Superfamily of TFs having WRKY and zinc finger domains, expressed
2BL	TRIAE_CS42_2BL_TGACv1_129959_AA0400480	1.28703	0.718515	1.17743	0.0672217	0.10425	0.0197382	0.0763691	3.24295e-15	down	AT5G47500	72.29	314	3e-170		Pectin lyase-like superfamily protein	LOC_Os04g46740	91.88	320	0	pectinesterase, putative, expressed
2BL	TRIAE_CS42_2BL_TGACv1_129970_AA0400680	0.463402	0.109605	0.606324	0.00266805	0.0418598	0.143885	0.228849	0.0194431	down	AT2G02060	67.14	70	2e-25		Homeodomain-like superfamily protein	LOC_Os04g47890	48.73	314	1e-59	MYB family transcription factor, putative, expressed
2BL	TRIAE_CS42_2BL_TGACv1_129979_AA0400900	0.611857	0.510435	0.55964	0.0906125	0.193585	0.290053	0.357626	0.000708872	down	AT1G19850	66.51	433	0	MP, ARF5, IAA24	Transcriptional factor B3 family protein / auxin-responsive factor AUX/IAA-related	LOC_Os04g56850	79.52	962	0	auxin response factor, putative, expressed
2BL	TRIAE_CS42_2BL_TGACv1_130081_AA0403190	5.04268	6.10862	5.1459	0.0336747	0.616969	0.236893	0.0577785	3.5635e-21	down	AT5G11720	54.64	840	0		Glycosyl hydrolases family 31 protein	LOC_Os06g46284	67.86	868	0	glycosyl hydrolase, family 31, putative, expressed
2BL	TRIAE_CS42_2BL_TGACv1_130084_AA0403360	2.49605	1.87844	2.18072	0.0881174	0.251158	0.194478	0.0885955	1.92403e-26	down	AT5G11720	53.55	874	0		Glycosyl hydrolases family 31 protein	LOC_Os06g46284	68.97	867	0	glycosyl hydrolase, family 31, putative, expressed
2BL	TRIAE_CS42_2BL_TGACv1_130094_AA0403640	1.15537	1.76467	0.761892	0.292303	0.680793	0.617253	0.43599	0.00388255	down	AT4G03550	61.16	1769	0	ATGSL05, GSL05, ATGSL5, PMR4, GSL5	glucan synthase-like 5	LOC_Os01g55040	62.01	1782	0	1,3-beta-glucan synthase component, putative, expressed
2BL	TRIAE_CS42_2BL_TGACv1_130153_AA0405060	0.277611	0.213968	0.364833	0.0874815	0.0636293	0.147584	0.387393	0.027127	down	AT1G15790	42.23	206	2e-45		unknown protein; BEST Arabidopsis thaliana protein match is: unknown protein (TAIR:AT1G15780.1); Has 170 Blast hits to 94 proteins in 14 species: Archae - 0; Bacteria - 0; Metazoa - 0; Fungi - 0; Plants - 170; Viruses - 0; Other Eukaryotes - 0 (source: NCBI BLink).	LOC_Os08g41210	70.09	107	3e-47	expressed protein
2BL	TRIAE_CS42_2BL_TGACv1_130178_AA0405580	1.88466	4.33372	2.66981	0.873866	1.50222	0.834384	0.367379	0.000303638	down	AT1G47710	40.75	373	4e-85		Serine protease inhibitor (SERPIN) family protein	LOC_Os01g56010	45.85	386	1e-83	serpin domain containing protein, putative, expressed
2BL	TRIAE_CS42_2BL_TGACv1_130182_AA0405740	0.273953	0.244413	0.369864	0.0321997	0.0305025	0.0535018	0.201147	0.000726801	down	AT4G00460	61.31	367	3e-161	ATROPGEF3, ROPGEF3	RHO guanyl-nucleotide exchange factor 3	LOC_Os04g47170	83.33	402	0	ATROPGEF7/ROPGEF7, putative, expressed
2BL	TRIAE_CS42_2BL_TGACv1_130219_AA0406530	3.32617	3.66393	2.07024	0.15566	1.856	0.48701	0.288099	0.00717454	down	AT2G24400	54.11	146	2e-27		SAUR-like auxin-responsive protein family	LOC_Os04g51890	67.44	172	5e-47	OsSAUR20 - Auxin-responsive SAUR gene family member, expressed
2BL	TRIAE_CS42_2BL_TGACv1_130262_AA0407610	0.497866	0.550003	0.454326	0.0284515	0.0522264	0.000180175	0.0963339	6.1182e-09	down	AT1G55120	47.89	522	5e-165	ATFRUCT5, AtcwINV3, FRUCT5	beta-fructofuranosidase 5	LOC_Os09g08072	67.58	512	0	glycosyl hydrolases, putative, expressed
2BL	TRIAE_CS42_2BL_TGACv1_130292_AA0408150	2.98558	4.30132	3.15935	0.380251	1.4772	0.198827	0.205506	2.18124e-05	down	AT1G27480	38.54	397	4e-72		alpha/beta-Hydrolases superfamily protein	LOC_Os02g37700	51.87	401	5e-150	lecithin:cholesterol acyltransferase, putative, expressed
2BL	TRIAE_CS42_2BL_TGACv1_130308_AA0408530	0.288971	0.702761	0.65364	0.0690272	0.0647851	0.219838	0.284978	0.01923	down
2BL	TRIAE_CS42_2BL_TGACv1_130321_AA0408820	0.146885	0.157668	0.301554	0.000590954	0.0410696	9.71666e-05	0.213757	0.00735937	down							LOC_Os09g04310	52.34	321	1e-64	expressed protein
2BL	TRIAE_CS42_2BL_TGACv1_130335_AA0409010	0.330331	0.186426	0.183004	0.0487054	0.129294	0.066394	0.38327	0.023978	down	AT4G24790	47.81	617	2e-160		AAA-type ATPase family protein	LOC_Os12g19180	87.21	602	0	ATP binding protein, putative, expressed
2BL	TRIAE_CS42_2BL_TGACv1_130364_AA0409500	0.867644	0.799016	1.01289	0.35424	0.563846	0.354857	0.484986	0.00575281	down	AT5G47850	38.53	327	1e-58	CCR4	CRINKLY4 related 4	LOC_Os06g05830	41.62	519	4e-99	protein kinase domain containing protein, expressed
2BL	TRIAE_CS42_2BL_TGACv1_130376_AA0409860	0.56214	0.142224	0.236289	0.0366417	0.0658615	0.0597923	0.242708	0.0124291	down	AT4G31860	41.79	347	1e-85		Protein phosphatase 2C family protein	LOC_Os04g42260	47.38	344	2e-109	protein phosphatase 2C, putative, expressed
2BL	TRIAE_CS42_2BL_TGACv1_130387_AA0410160	1.47363	0.670908	0.981417	0.0473442	0.616696	0.211955	0.29992	0.0111795	down	AT1G22360	55.04	476	4e-180	AtUGT85A2, UGT85A2	UDP-glucosyl transferase 85A2	LOC_Os04g37820	79.72	493	0	cytokinin-O-glucosyltransferase 2, putative, expressed
2BL	TRIAE_CS42_2BL_TGACv1_130407_AA0410720	0.433208	0.791425	0.589992	0.133372	0.126628	0.223616	0.308073	0.00541463	down	AT5G60440	43.66	71	6e-13	AGL62	AGAMOUS-like 62	LOC_Os07g04170	42.2	173	4e-32	OsMADS90 - MADS-box family gene with M-beta type-box, expressed
2BL	TRIAE_CS42_2BL_TGACv1_130431_AA0411230	7.67975	2.25588	5.8163	0.798627	2.06823	1.76845	0.299052	0.000258849	down	AT4G37520	53.95	304	2e-110		Peroxidase superfamily protein	LOC_Os04g56180	89.77	303	0	peroxidase precursor, putative, expressed
2BL	TRIAE_CS42_2BL_TGACv1_130461_AA0411910	5.73571	6.28572	4.8555	2.17209	2.82534	3.2659	0.491588	1.65646e-05	down	AT4G10310	39.92	486	9e-110	HKT1, ATHKT1	high-affinity K+ transporter 1	LOC_Os04g51820	59.24	552	0	OsHKT1;1 - Na+ transporter, expressed
2BL	TRIAE_CS42_2BL_TGACv1_130537_AA0413120	0.559059	0.39905	0.541356	0.255417	0.099214	0.2228	0.404946	0.00627335	down	AT4G39080	72.13	811	0	VHA-A3	vacuolar proton ATPase A3	LOC_Os10g10500	84.02	820	0	vacuolar ATP synthase 98 kDa subunit, putative, expressed
2BL	TRIAE_CS42_2BL_TGACv1_130544_AA0413210	1.08174	0.194177	0.438136	0.000380349	0.0264332	6.25383e-05	0.0552938	2.96068e-07	down	AT4G33830	47.71	547	1e-173		Glycosyl hydrolase family 10 protein	LOC_Os10g21110	64.66	566	0	glycosyl hydrolase family 10 protein, putative, expressed
2BL	TRIAE_CS42_2BL_TGACv1_130567_AA0413690	751.662	750.33	866.945	251.586	442.96	278.795	0.410936	1.36731e-07	down
2BL	TRIAE_CS42_2BL_TGACv1_130567_AA0413700	255.977	187.813	281.941	49.9371	95.6926	53.6097	0.274768	1.91744e-11	down
2BL	TRIAE_CS42_2BL_TGACv1_130578_AA0413940	3.3952	1.68933	2.3174	1.07388	1.26281	1.27682	0.491593	0.00122274	down	AT1G63010	69.19	701	0		Major Facilitator Superfamily with SPX (SYG1/Pho81/XPR1) domain-containing protein	LOC_Os04g48390	85.75	702	0	uncharacterized membrane protein, putative, expressed
2BL	TRIAE_CS42_2BL_TGACv1_130658_AA0415490	5.6024	3.5065	0.789112	1.0214	0.588488	1.50976	0.323119	0.0145948	down	AT3G56400	37.21	172	5e-20	WRKY70, ATWRKY70	WRKY DNA-binding protein 70	LOC_Os05g25770	52.74	292	2e-61	OsWRKY45 - Superfamily of TFs having WRKY and zinc finger domains, expressed
2BL	TRIAE_CS42_2BL_TGACv1_130799_AA0418080	7.09676	4.96267	5.65875	2.41592	0.966585	1.27774	0.275684	2.1926e-06	down
2BL	TRIAE_CS42_2BL_TGACv1_130883_AA0419360	2.74717	0.270577	0.453681	0.000783431	0.000575756	0.050511	0.0552789	2.69506e-05	down	AT4G10250	55.56	63	2e-21	ATHSP22.0	HSP20-like chaperones superfamily protein	LOC_Os04g36750	71.88	96	2e-39	hsp20/alpha crystallin family protein, putative, expressed
2BL	TRIAE_CS42_2BL_TGACv1_131011_AA0421200	1.00494	1.92325	1.27991	0.670878	0.778202	0.197895	0.417558	0.0475838	down	AT1G01490	66.2	71	3e-24		Heavy metal transport/detoxification superfamily protein	LOC_Os03g03500	61.43	70	3e-22	heavy metal-associated domain containing protein, expressed
2BL	TRIAE_CS42_2BL_TGACv1_131095_AA0422490	4.89403	7.11747	7.2951	3.0923	2.41181	3.40612	0.468189	0.00077125	down							LOC_Os10g36160	46.15	65	3e-12	LTPL159 - Protease inhibitor/seed storage/LTP family protein precursor, expressed
2BL	TRIAE_CS42_2BL_TGACv1_131141_AA0423210	7.1356	3.04721	4.58392	2.04875	2.93365	1.92036	0.468586	0.000970861	down	AT1G11720	64.94	927	0	ATSS3, SS3	starch synthase 3	LOC_Os04g53310	74.96	1290	0	soluble starch synthase 3, chloroplast precursor, putative, expressed
2BL	TRIAE_CS42_2BL_TGACv1_131265_AA0425190	4.64807	3.96228	3.73301	1.79281	2.38251	1.11116	0.431913	5.25791e-05	down	AT5G49630	68.26	482	0	AAP6	amino acid permease 6	LOC_Os07g04180	87.5	488	0	amino acid transporter, putative, expressed
2BL	TRIAE_CS42_2BL_TGACv1_131300_AA0425640	11.9291	11.0232	13.4098	1.054	5.07066	1.2836	0.210462	1.89195e-06	down
2BL	TRIAE_CS42_2BL_TGACv1_131356_AA0426630	0.223069	0.412089	0.266379	0.0665502	0.138551	0.143698	0.420614	0.0398575	down	AT5G06850	62.97	667	0		C2 calcium/lipid-binding plant phosphoribosyltransferase family protein	LOC_Os04g39680	76.44	679	0	anthranilate phosphoribosyltransferase, putative, expressed
2BL	TRIAE_CS42_2BL_TGACv1_131468_AA0428210	6.35092	5.00724	6.05178	0.822767	3.38429	1.77083	0.347475	0.000220311	down	AT4G03210	51.54	293	5e-104	XTH9	xyloglucan endotransglucosylase/hydrolase 9	LOC_Os04g53950	87.88	297	0	glycosyl hydrolases family 16 protein, protein, expressed
2BL	TRIAE_CS42_2BL_TGACv1_131583_AA0429400	0.231913	0.223385	0.318	0.092267	0.11635	0.000445879	0.337537	0.032915	down	AT1G12740	53.29	456	0	CYP87A2	cytochrome P450, family 87, subfamily A, polypeptide 2	LOC_Os04g48200	65.89	472	0	cytochrome P450, putative, expressed
2BL	TRIAE_CS42_2BL_TGACv1_131821_AA0432560	64.6305	33.0373	46.9716	2.45886	13.0939	14.6936	0.209582	1.61631e-05	down	AT3G04290	66.37	339	1e-173	ATLTL1, LTL1	Li-tolerant lipase 1	LOC_Os04g42860	85.8	338	0	GDSL-like lipase/acylhydrolase, putative, expressed
2BL	TRIAE_CS42_2BL_TGACv1_132086_AA0435050	6.03707	4.39971	3.93069	1.51016	2.2362	2.86498	0.465918	0.00135878	down	AT1G01490	67.14	70	4e-26		Heavy metal transport/detoxification superfamily protein	LOC_Os03g03500	59.42	69	6e-22	heavy metal-associated domain containing protein, expressed
2BL	TRIAE_CS42_2BL_TGACv1_132289_AA0436540	1.85741	1.20894	2.28061	0.952678	0.808306	0.698312	0.469118	0.00583651	down	AT1G28110	66.82	437	0	SCPL45	serine carboxypeptidase-like 45	LOC_Os04g32540	78.38	444	0	OsSCP24 - Putative Serine Carboxypeptidase homologue, expressed
2BL	TRIAE_CS42_2BL_TGACv1_132324_AA0436760	1.65809	1.66688	1.58192	0.479675	0.547614	0.8326	0.386828	1.253e-05	down	AT4G37030	59.02	549	0		unknown protein; FUNCTIONS IN: molecular_function unknown; INVOLVED IN: biological_process unknown; LOCATED IN: endomembrane system; BEST Arabidopsis thaliana protein match is: unknown protein (TAIR:AT4G12680.1); Has 101 Blast hits to 99 proteins in 12 species: Archae - 0; Bacteria - 0; Metazoa - 0; Fungi - 0; Plants - 101; Viruses - 0; Other Eukaryotes - 0 (source: NCBI BLink).	LOC_Os04g37670	82.96	587	0	steroid nuclear receptor, ligand-binding, putative, expressed
2BL	TRIAE_CS42_2BL_TGACv1_132767_AA0439670	0.237336	0.305656	0.148467	0.00178622	0.00131118	0.118971	0.269044	0.0196275	down	AT5G24318	49.79	466	2e-150		O-Glycosyl hydrolases family 17 protein	LOC_Os11g47820	43.83	470	6e-119	glucan endo-1,3-beta-glucosidase precursor, putative, expressed
2BL	TRIAE_CS42_2BL_TGACv1_133057_AA0441120	1.03063	0.764129	0.906127	0.0597308	0.536996	0.1266	0.299398	0.00762799	down	AT3G18800	50.6	168	3e-40		unknown protein; FUNCTIONS IN: molecular_function unknown; INVOLVED IN: biological_process unknown; LOCATED IN: plasma membrane; EXPRESSED IN: 17 plant structures; EXPRESSED DURING: 12 growth stages; Has 58 Blast hits to 58 proteins in 12 species: Archae - 0; Bacteria - 0; Metazoa - 0; Fungi - 0; Plants - 58; Viruses - 0; Other Eukaryotes - 0 (source: NCBI BLink).	LOC_Os04g59050	78.48	158	3e-55	hypothetical protein
2BL	TRIAE_CS42_2BL_TGACv1_133205_AA0441820	2.04397	1.65176	0.8005	0.140057	0.0909954	0.422325	0.155879	1.64353e-07	down	AT1G20160	53.96	543	6e-171	ATSBT5.2	Subtilisin-like serine endopeptidase family protein	LOC_Os09g30458	77.31	551	0	subtilisin-like protease, putative, expressed
2BL	TRIAE_CS42_2BL_TGACv1_133485_AA0442650	0.726849	0.849254	1.06549	0.337624	0.508766	0.353447	0.467183	0.00809822	down
2BL	TRIAE_CS42_2BL_TGACv1_133736_AA0443110	6.28741	6.15407	6.48768	2.20989	2.7011	2.85014	0.41249	1.79015e-09	down	AT3G04710	38.84	430	1e-84	TPR10	ankyrin repeat family protein	LOC_Os01g09384	56.22	418	5e-152	ankyrin repeat domain containing protein, putative, expressed
2BS	TRIAE_CS42_2BS_TGACv1_145921_AA0449370	0.799962	0.255158	0.466566	0.109808	0.22242	0.202474	0.378217	0.0296687	down	AT2G26770	51.01	494	4e-170		plectin-related	LOC_Os07g44830	78.54	494	0	proline-rich family protein, putative, expressed
2BS	TRIAE_CS42_2BS_TGACv1_145970_AA0451190	0.541496	0.456049	0.590147	0.257596	0.191584	0.256401	0.461325	0.00963618	down	AT1G32375	29.91	234	4e-11		F-box/RNI-like/FBD-like domains-containing protein	LOC_Os08g09760	56.77	384	6e-114	OsFBX275 - F-box domain containing protein, expressed
2BS	TRIAE_CS42_2BS_TGACv1_145993_AA0452170	3.39625	4.20365	4.06348	0.8885	2.68151	1.15328	0.410439	0.00154316	down	AT2G47280	41.82	330	9e-82		Pectin lyase-like superfamily protein	LOC_Os07g46190	59.93	277	8e-104	pectinesterase, putative, expressed
2BS	TRIAE_CS42_2BS_TGACv1_146034_AA0453640	0.601892	0.374707	0.263085	0.153182	0.164027	0.0671886	0.336058	0.00533177	down							LOC_Os10g17440	48.53	204	5e-59	retrotransposon protein, putative, unclassified
2BS	TRIAE_CS42_2BS_TGACv1_146069_AA0454650	0.911567	0.31974	0.662197	0.000357303	0.0248315	5.87489e-05	0.0473055	5.41864e-10	down	AT4G16120	48.47	619	3e-173	ATSEB1, COBL7, SEB1	COBRA-like protein-7 precursor	LOC_Os07g49080	67.26	620	0	COBRA-like protein 7 precursor, putative, expressed
2BS	TRIAE_CS42_2BS_TGACv1_146089_AA0455040	29.9899	42.4144	37.7591	9.09506	22.989	15.499	0.432347	0.000155574	down	AT5G44440	42.59	540	2e-119		FAD-binding Berberine family protein	LOC_Os06g35650	62.18	505	0	reticuline oxidase-like protein precursor, putative, expressed
2BS	TRIAE_CS42_2BS_TGACv1_146270_AA0460910	2.57496	1.81171	1.97607	0.551225	0.737659	0.734202	0.328237	1.87918e-06	down	AT4G38660	65.32	248	2e-82		Pathogenesis-related thaumatin superfamily protein	LOC_Os10g05600	66.39	357	3e-117	thaumatin-like protein 1 precursor, putative, expressed
2BS	TRIAE_CS42_2BS_TGACv1_146427_AA0464820	0.554724	0.409277	0.505647	0.0776716	0.181411	0.245312	0.368889	0.00608353	down							LOC_Os04g01610	58.5	294	7e-61	expressed protein
2BS	TRIAE_CS42_2BS_TGACv1_146487_AA0466420	2.00694	1.93387	2.13483	1.11599	0.959496	0.818445	0.479321	6.23835e-06	down	AT2G25010	37.5	184	9e-34		Aminotransferase-like, plant mobile domain family protein	LOC_Os07g32406	65.31	196	5e-86	expressed protein
2BS	TRIAE_CS42_2BS_TGACv1_146507_AA0467060	1.0282	1.13842	1.14004	0.483676	0.339616	0.638943	0.447675	0.000119968	down	AT1G50240	51.38	1341	0	FU	Protein kinase family protein with ARM repeat domain	LOC_Os12g24550	86.17	1345	0	expressed protein
2BS	TRIAE_CS42_2BS_TGACv1_146628_AA0469660	0.925431	0.0922721	0.573755	0.000320678	0.0222862	5.27269e-05	0.0503967	9.16837e-07	down	AT4G34980	37.36	712	1e-112	SLP2	subtilisin-like serine protease 2	LOC_Os03g31630	45.83	720	1e-167	OsSub29 - Putative Subtilisin homologue
2BS	TRIAE_CS42_2BS_TGACv1_146633_AA0469720	3.01808	1.23747	1.31719	0.388274	0.410707	0.926467	0.323924	0.00247131	down	AT1G18590	41.14	333	2e-91	SOT17, ATSOT17, ATST5C	sulfotransferase 17	LOC_Os09g08190	54.26	282	2e-113	sulfotransferase domain containing protein, expressed
2BS	TRIAE_CS42_2BS_TGACv1_146745_AA0471910	46.2621	29.4792	30.9331	5.47552	10.4276	25.3673	0.387466	0.00505287	down	AT5G06860	39.87	306	2e-68	PGIP1, ATPGIP1	polygalacturonase inhibiting protein 1	LOC_Os07g38130	82.03	306	0	polygalacturonase inhibitor 1 precursor, putative, expressed
2BS	TRIAE_CS42_2BS_TGACv1_146768_AA0472500	0.762838	0.635543	0.718986	0.121225	0.219103	0.231587	0.301961	0.000412685	down
2BS	TRIAE_CS42_2BS_TGACv1_146844_AA0473910	1.46798	0.792315	0.86078	0.142556	0.0374184	0.063686	0.0915315	5.63816e-14	down	AT5G67360	38.85	731	6e-145	ARA12	Subtilase family protein	LOC_Os07g48650	62.52	739	0	OsSub54 - Putative Subtilisin homologue, expressed
2BS	TRIAE_CS42_2BS_TGACv1_146872_AA0474440	16.2561	11.7684	10.2408	3.00011	7.73324	5.96228	0.438098	0.000488331	down	AT1G53160	72.62	84	1e-38	SPL4	squamosa promoter binding protein-like 4	LOC_Os07g32170	77.27	110	2e-50	OsSPL13 - SBP-box gene family member, expressed
2BS	TRIAE_CS42_2BS_TGACv1_146881_AA0474730	2.97706	1.93346	2.28413	0.267011	0.738909	1.02416	0.289045	8.35969e-06	down	AT5G64440	56.09	608	0	AtFAAH, FAAH	fatty acid amide hydrolase	LOC_Os04g01250	80.3	609	0	amidase family protein, putative, expressed
2BS	TRIAE_CS42_2BS_TGACv1_146881_AA0474740	14.8804	12.0944	14.1382	4.9232	6.49998	6.36477	0.433488	4.30457e-09	down	AT5G64440	58.31	602	0	AtFAAH, FAAH	fatty acid amide hydrolase	LOC_Os04g01250	81.56	602	0	amidase family protein, putative, expressed
2BS	TRIAE_CS42_2BS_TGACv1_146895_AA0475040	0.573319	1.2642	0.890688	0.409066	0.307939	0.392503	0.430575	0.0312746	down	AT5G56530	30.98	255	2e-26		Protein of Unknown Function (DUF239)	LOC_Os07g24050	49.3	213	4e-65	carboxyl-terminal proteinase, putative
2BS	TRIAE_CS42_2BS_TGACv1_147117_AA0478260	3.6545	3.5913	4.40408	1.67321	2.04364	1.47665	0.448513	8.96345e-07	down	AT1G04020	40.56	143	9e-27	ATBARD1, BARD1	breast cancer associated RING 1	LOC_Os05g40810	45.78	498	3e-112	BRCA1 C Terminus domain containing protein, expressed
2BS	TRIAE_CS42_2BS_TGACv1_147240_AA0480320	4.42836	7.25285	5.47556	0.0109603	0.614304	0.192673	0.0629174	6.15686e-17	down							LOC_Os12g25130	55.56	81	2e-17	CRP8 - Cysteine-rich family protein precursor, expressed
2BS	TRIAE_CS42_2BS_TGACv1_147332_AA0481870	5.42785	4.85861	3.59747	0.323218	0.854583	0.715446	0.148011	2.21647e-13	down	AT3G48140	68.67	83	7e-39		B12D protein	LOC_Os07g17330	82.95	88	2e-52	B12D protein, putative, expressed
2BS	TRIAE_CS42_2BS_TGACv1_147485_AA0483740	34.9767	25.5814	31.7688	10.4589	16.5858	13.8029	0.442907	3.73517e-07	down	AT3G18080	69.25	478	0	BGLU44	B-S glucosidase 44	LOC_Os07g46280	81.65	485	0	Os7bglu26 - beta-mannosidase/glucosidase/exoglucanase, expressed
2BS	TRIAE_CS42_2BS_TGACv1_147529_AA0484330	0.803135	0.614043	0.883566	0.268277	0.297647	0.0793564	0.314333	0.00347919	down	AT4G05475	33.7	270	4e-41		RNI-like superfamily protein	LOC_Os02g21240	64.81	270	6e-115	OsFBX48 - F-box domain containing protein, expressed
2BS	TRIAE_CS42_2BS_TGACv1_147579_AA0485120	1.96916	1.9014	1.77826	0.766414	1.16197	0.778084	0.487347	0.00232658	down
2BS	TRIAE_CS42_2BS_TGACv1_147626_AA0485790	0.4403	0.266813	0.374335	0.0676668	0.0644051	0.0918581	0.230918	4.777e-06	down	AT1G74160	29.47	940	9e-57		unknown protein; BEST Arabidopsis thaliana protein match is: unknown protein (TAIR:AT1G18620.1); Has 3407 Blast hits to 2217 proteins in 314 species: Archae - 0; Bacteria - 264; Metazoa - 1296; Fungi - 318; Plants - 346; Viruses - 34; Other Eukaryotes - 1149 (source: NCBI BLink).	LOC_Os07g41200	74.22	896	0	expressed protein
2BS	TRIAE_CS42_2BS_TGACv1_147646_AA0485930	0.455571	0.26658	0.359982	0	0	0	0.0985002	9.5948e-06	down	AT2G28700	34.92	126	5e-16	AGL46	AGAMOUS-like 46	LOC_Os01g18440	37.82	156	1e-24	OsMADS89 - MADS-box family gene with M-gamma type-box
2BS	TRIAE_CS42_2BS_TGACv1_147651_AA0485950	113.056	106.483	70.1093	5.26987	21.0966	15.1686	0.143911	4.28211e-12	down							LOC_Os01g25160	39.38	160	9e-19	jacalin-like lectin domain containing protein
2BS	TRIAE_CS42_2BS_TGACv1_147695_AA0486600	17.4531	25.0935	13.9564	6.0484	8.33053	10.5082	0.441621	4.19913e-05	down
2BS	TRIAE_CS42_2BS_TGACv1_147866_AA0488420	0.231429	0.345895	0.21966	0	0	0	0.119425	8.13909e-05	down	AT2G37130	62.25	302	2e-130		Peroxidase superfamily protein	LOC_Os07g49360	75.16	306	6e-148	peroxidase precursor, putative, expressed
2BS	TRIAE_CS42_2BS_TGACv1_147886_AA0488670	4.65838	2.26763	3.21526	0.619692	1.78012	1.38333	0.377243	0.000535639	down	AT3G49900	32.58	442	2e-57		Phototropic-responsive NPH3 family protein	LOC_Os07g39850	68.39	465	2e-172	expressed protein
2BS	TRIAE_CS42_2BS_TGACv1_147989_AA0489650	3.28754	2.48064	2.82634	0.945953	1.52241	1.53771	0.475561	0.00328786	down	AT4G12730	42.86	70	6e-12	FLA2	FASCICLIN-like arabinogalactan 2	LOC_Os09g07350	53.57	56	2e-12	fasciclin-like arabinogalactan protein 8 precursor, putative, expressed
2BS	TRIAE_CS42_2BS_TGACv1_148027_AA0489970	0.139284	0.222638	0.327648	0.00167865	0.0373341	0.0826503	0.230561	0.0032846	down	AT5G16910	41.86	848	0	ATCSLD2, CSLD2	cellulose-synthase like D2	LOC_Os07g36750	67.67	798	0	CSLF3 - cellulose synthase-like family F; beta1,3;1,4 glucan synthase, expressed
2BS	TRIAE_CS42_2BS_TGACv1_148132_AA0490770	0.849224	0.585061	0.54548	0.203938	0.463312	0.234503	0.472014	0.0350452	down	AT4G27100	64.04	445	0		Ypt/Rab-GAP domain of gyp1p superfamily protein	LOC_Os07g34130	91.78	450	0	TBC domain containing protein, expressed
2BS	TRIAE_CS42_2BS_TGACv1_148136_AA0490820	0.916405	1.46127	0.816603	0.173504	0.596141	0.276623	0.367335	0.0280585	down
2BS	TRIAE_CS42_2BS_TGACv1_148183_AA0491190	0.273504	0.356879	0.491563	0.00109891	0.000807604	0.0708509	0.211048	0.0095724	down	AT5G59970	86.42	81	6e-46		Histone superfamily protein	LOC_Os10g39410	86.42	81	1e-45	Core histone H2A/H2B/H3/H4 domain containing protein, putative, expressed
2BS	TRIAE_CS42_2BS_TGACv1_148290_AA0491950	1.68527	1.50855	1.57188	0	0	0	0.0610345	1.52689e-09	down
2BS	TRIAE_CS42_2BS_TGACv1_148435_AA0492840	2.32534	0.592241	1.93875	0.518129	0.830526	0.824903	0.455509	0.0381239	down	AT4G03100	72.12	269	9e-138		Rho GTPase activating protein with PAK-box/P21-Rho-binding domain	LOC_Os07g22580	68.14	452	4e-174	rhoGAP domain containing protein, expressed
2BS	TRIAE_CS42_2BS_TGACv1_148443_AA0492890	0.541041	0.0228399	0.189799	0	0	0	0.129374	0.00317199	down							LOC_Os04g11640	62.22	225	4e-105	methyl-CpG binding domain containing protein
2BS	TRIAE_CS42_2BS_TGACv1_148906_AA0495550	0.615906	0.473554	0.480898	0.00241979	0.0461918	0.121035	0.170576	0.000162734	down	AT2G28370	53.06	147	4e-30		Uncharacterised protein family (UPF0497)	LOC_Os10g20250	60	115	6e-36	membrane associated DUF588 domain containing protein, putative, expressed
2DL	TRIAE_CS42_2DL_TGACv1_157894_AA0500640	2.38792	2.28639	2.72008	0.120582	0.0603742	0.105035	0.0485335	5.06727e-31	down	AT1G53510	66.67	45	3e-15	ATMPK18, MPK18	mitogen-activated protein kinase 18	LOC_Os05g49140	75.56	45	2e-17	CGMC_MAPKCMGC_2.8 - CGMC includes CDA, MAPK, GSK3, and CLKC kinases, expressed
2DL	TRIAE_CS42_2DL_TGACv1_157897_AA0500920	2.91401	1.7713	1.15592	0	0	0	0.0503624	2.11581e-09	down
2DL	TRIAE_CS42_2DL_TGACv1_157911_AA0501440	3.7712	4.64803	3.56391	0	0	0	0.0251998	3.27935e-19	down
2DL	TRIAE_CS42_2DL_TGACv1_157921_AA0501780	1.17453	0.931963	1.38765	0.539961	0.431647	0.71244	0.490167	0.00509077	down	AT2G45910	43.75	256	2e-64		U-box domain-containing protein kinase family protein	LOC_Os03g31000	48.15	542	4e-156	protein kinase, putative
2DL	TRIAE_CS42_2DL_TGACv1_157931_AA0502390	0.342521	0.200184	0.253024	0.0521303	0.109116	0.0855023	0.344326	0.00568764	down	AT1G69440	58.94	867	0	AGO7, ZIP	Argonaute family protein	LOC_Os03g33650	78.13	1006	0	AGO7, putative, expressed
2DL	TRIAE_CS42_2DL_TGACv1_157936_AA0502570	3.07377	2.38834	1.70979	1.08695	1.23044	0.616063	0.417566	0.00145125	down	AT5G24530	60.77	339	4e-148	DMR6	2-oxoglutarate (2OG) and Fe(II)-dependent oxygenase superfamily protein	LOC_Os04g49194	86.39	338	0	naringenin,2-oxoglutarate 3-dioxygenase, putative, expressed
2DL	TRIAE_CS42_2DL_TGACv1_157939_AA0502660	12.8871	5.78281	8.86512	4.58725	5.46819	3.47719	0.492185	0.00131463	down	AT1G32900	70.3	495	0		UDP-Glycosyltransferase superfamily protein	LOC_Os07g22930	88.71	496	0	starch synthase, putative, expressed
2DL	TRIAE_CS42_2DL_TGACv1_157946_AA0503000	0.563671	0.807264	0.471466	0.0857527	0.106406	0.142932	0.211664	1.05871e-05	down							LOC_Os10g34602	36.7	267	3e-36	csAtPR5, putative, expressed
2DL	TRIAE_CS42_2DL_TGACv1_157957_AA0503510	10.0052	7.44099	11.8363	2.87008	0.622514	0.96109	0.16097	1.74307e-09	down
2DL	TRIAE_CS42_2DL_TGACv1_157959_AA0503670	0.940758	0.505139	0.362168	0	0	0	0.0895465	8.37877e-06	down
2DL	TRIAE_CS42_2DL_TGACv1_157959_AA0503690	7.85013	12.1904	8.14695	4.05876	4.97658	3.64274	0.451995	1.06802e-05	down	AT2G27550	72	175	3e-94	ATC	centroradialis	LOC_Os04g33570	89.6	173	4e-118	RCN4 Centroradialis-like1 homologous to TFL1 gene; contains Pfam profile PF01161: Phosphatidylethanolamine-binding protein, expressed
2DL	TRIAE_CS42_2DL_TGACv1_157959_AA0503700	7.02219	6.217	7.74415	1.21836	1.1631	0.770009	0.153536	1.70965e-28	down	AT3G48410	56.57	327	8e-136		alpha/beta-Hydrolases superfamily protein	LOC_Os04g33590	84.52	323	0	hydrolase, alpha/beta fold family protein, putative, expressed
2DL	TRIAE_CS42_2DL_TGACv1_157961_AA0503780	1.34293	1.70334	0.943546	0	0	0	0.0373346	3.89369e-12	down	AT2G28370	52.78	144	1e-38		Uncharacterised protein family (UPF0497)	LOC_Os03g10870	56.76	148	6e-40	membrane associated DUF588 domain containing protein, putative, expressed
2DL	TRIAE_CS42_2DL_TGACv1_157981_AA0504650	0.330442	0.302178	0.385409	0.188651	0.0941349	0.056526	0.382684	0.0394472	down	AT2G44480	54.5	422	8e-170	BGLU17	beta glucosidase 17	LOC_Os04g39880	78.29	433	0	Os4bglu12 - beta-glucosidase, exo-beta-glucanase, expressed
2DL	TRIAE_CS42_2DL_TGACv1_158001_AA0505520	0.883689	0.0976822	0.443447	0.104791	0.146731	0.0456251	0.27521	0.0425801	down	AT2G02060	66.67	72	1e-25		Homeodomain-like superfamily protein	LOC_Os04g47890	50.16	307	5e-67	MYB family transcription factor, putative, expressed
2DL	TRIAE_CS42_2DL_TGACv1_158006_AA0505680	5.17802	8.2591	7.90367	0.00796883	0.626307	0.164524	0.0398149	1.07528e-14	down	AT5G11720	52.77	883	0		Glycosyl hydrolases family 31 protein	LOC_Os06g46284	68.51	867	0	glycosyl hydrolase, family 31, putative, expressed
2DL	TRIAE_CS42_2DL_TGACv1_158006_AA0505700	1.1332	0.866568	1.02399	0.00187663	0.0993433	0.0372498	0.0625548	2.18476e-18	down	AT5G11720	53.49	873	0		Glycosyl hydrolases family 31 protein	LOC_Os06g46284	68.13	866	0	glycosyl hydrolase, family 31, putative, expressed
2DL	TRIAE_CS42_2DL_TGACv1_158009_AA0505820	0.963637	0.691565	0.723026	0.350052	0.283517	0.287026	0.398836	0.000259065	down	AT1G30130	59.9	192	5e-74		unknown protein; FUNCTIONS IN: molecular_function unknown; INVOLVED IN: biological_process unknown; LOCATED IN: endomembrane system; EXPRESSED IN: 23 plant structures; EXPRESSED DURING: 13 growth stages; CONTAINS InterPro DOMAIN/s: Protein of unknown function DUF1365 (InterPro:IPR010775); Has 1789 Blast hits to 1789 proteins in 449 species: Archae - 0; Bacteria - 824; Metazoa - 0; Fungi - 6; Plan…	LOC_Os07g05870	83.08	195	2e-118	expressed protein
2DL	TRIAE_CS42_2DL_TGACv1_158010_AA0505890	0.341621	0.28749	0.544043	0.127132	0.00127841	0.000285274	0.169702	0.000453897	down	AT2G33205	54.24	389	1e-132		Serinc-domain containing serine and sphingolipid biosynthesis protein	LOC_Os04g42720	75.24	420	0	TMS membrane protein/tumour differentially expressed protein, putative, expressed
2DL	TRIAE_CS42_2DL_TGACv1_158011_AA0505940	1.12276	1.19009	0.711848	0.19234	0.066466	0.248643	0.189433	6.38628e-07	down	AT3G23890	28.24	131	1e-10	TOPII, ATTOPII	topoisomerase II	LOC_Os02g47150	41.13	124	2e-16	DNA topoisomerase 2, putative, expressed
2DL	TRIAE_CS42_2DL_TGACv1_158012_AA0505980	1.72824	1.83623	2.29161	0.940863	0.5336	0.774812	0.397017	0.000550715	down	AT1G15870	37.89	161	2e-36		Mitochondrial glycoprotein family protein	LOC_Os08g34130	72.46	167	1e-83	mitochondrial glycoprotein, putative, expressed
2DL	TRIAE_CS42_2DL_TGACv1_158012_AA0506010	1.99988	1.27372	1.83348	0.0299116	0.0773883	0.0705295	0.0476177	2.21508e-23	down	AT2G22140	52.33	279	5e-82	ATEME1B, EME1B	essential meiotic endonuclease 1B	LOC_Os04g55500	57.89	285	5e-95	expressed protein
2DL	TRIAE_CS42_2DL_TGACv1_158032_AA0506610	1.90431	3.42159	1.99265	0.00323981	0.116509	0.106131	0.0702197	2.58831e-09	down
2DL	TRIAE_CS42_2DL_TGACv1_158033_AA0506670	1.41744	1.34465	1.29386	0.280058	0.48123	0.908323	0.4181	0.00175584	down	AT2G23360	38.89	468	1e-66		Plant protein of unknown function (DUF869)	LOC_Os04g55570	68.4	921	0	plant protein of unknown function DUF869 domain containing protein, expressed
2DL	TRIAE_CS42_2DL_TGACv1_158034_AA0506790	8.98729	8.54646	10.5608	2.90896	2.56638	1.70429	0.258528	1.0703e-15	down	AT5G15140	49.1	334	6e-115		Galactose mutarotase-like superfamily protein	LOC_Os04g38540	82.63	334	0	aldose 1-epimerase, putative, expressed
2DL	TRIAE_CS42_2DL_TGACv1_158041_AA0507030	2.94736	2.95144	3.55682	0.845974	0.348201	0.574048	0.192108	6.41436e-16	down
2DL	TRIAE_CS42_2DL_TGACv1_158074_AA0508050	0.717272	0.739794	0.492836	0.00446405	0.131275	0.212761	0.206914	6.07798e-05	down	AT5G50380	27.6	279	4e-17	ATEXO70F1, EXO70F1	exocyst subunit exo70 family protein F1	LOC_Os06g14450	58.14	172	1e-56	exo70 exocyst complex subunit family protein, putative, expressed
2DL	TRIAE_CS42_2DL_TGACv1_158127_AA0509950	0.661464	0.540575	0.856631	0.256668	0.440232	0.21828	0.467945	0.0468213	down							LOC_Os07g23900	64.94	385	3e-160	OsFBX234 - F-box domain containing protein, expressed
2DL	TRIAE_CS42_2DL_TGACv1_158146_AA0510470	2.59062	2.32114	2.66656	1.19784	0.913428	1.24464	0.450355	0.000180555	down	AT1G08630	66.95	351	2e-169	THA1	threonine aldolase 1	LOC_Os04g43650	84.22	374	0	L-allo-threonine aldolase, putative, expressed
2DL	TRIAE_CS42_2DL_TGACv1_158161_AA0510950	43.5192	68.2545	73.5089	11.777	16.8615	16.0795	0.242127	1.12753e-16	down
2DL	TRIAE_CS42_2DL_TGACv1_158162_AA0510980	1.31324	1.19687	1.39234	0.0476551	0.0850335	0.133061	0.0811971	6.88176e-21	down							LOC_Os02g51200	49.34	229	6e-72	retrotransposon protein, putative, LINE subclass
2DL	TRIAE_CS42_2DL_TGACv1_158185_AA0511700	0.870474	0.92481	1.00512	0.0314522	0.000321266	7.1877e-05	0.0396846	2.20002e-16	down							LOC_Os07g36830	37.91	393	5e-41	OsFBX250 - F-box domain containing protein
2DL	TRIAE_CS42_2DL_TGACv1_158211_AA0512530	1.64714	2.70563	2.91148	0.774132	1.10513	1.41702	0.462049	0.00450418	down							LOC_Os03g52950	44.24	165	4e-43	retrotransposon protein, putative, unclassified
2DL	TRIAE_CS42_2DL_TGACv1_158213_AA0512630	1.12655	0.386773	0.615093	0.00468048	0.311982	0.0375679	0.206291	0.0047912	down	AT2G02540	37.91	211	2e-42	ATHB21, ZFHD4, HB21, ZHD3	homeobox protein 21	LOC_Os04g35500	67.83	230	1e-75	ZF-HD protein dimerisation region containing protein, expressed
2DL	TRIAE_CS42_2DL_TGACv1_158240_AA0513330	0.724975	1.15653	0.219669	0.0716913	0.0359287	0.0318277	0.105566	2.09225e-05	down	AT1G60680	70.78	332	7e-172		NAD(P)-linked oxidoreductase superfamily protein	LOC_Os04g27060	78.81	335	0	oxidoreductase, aldo/keto reductase family protein, putative, expressed
2DL	TRIAE_CS42_2DL_TGACv1_158260_AA0513860	2.08487	2.18125	1.56428	0.897928	0.749378	0.742572	0.419688	0.000238629	down							LOC_Os08g09890	36.08	158	1e-24	expressed protein
2DL	TRIAE_CS42_2DL_TGACv1_158267_AA0514060	0.830425	1.07391	0.943163	0	0	0	0.0981161	7.0645e-06	down
2DL	TRIAE_CS42_2DL_TGACv1_158267_AA0514120	2.98814	2.51672	2.35287	1.10505	0.951894	0.835737	0.373676	1.31459e-07	down							LOC_Os04g54350	70.05	581	0	SPRY-domain containing protein, putative, expressed
2DL	TRIAE_CS42_2DL_TGACv1_158276_AA0514440	5.06985	2.63882	3.45189	1.34285	1.63506	2.17124	0.466505	0.00183569	down	AT3G63530	56.6	106	6e-38	BB, BB2	RING/U-box superfamily protein	LOC_Os04g48260	74.12	255	3e-119	zinc RING finger protein, putative, expressed
2DL	TRIAE_CS42_2DL_TGACv1_158343_AA0516060	2.19086	1.7284	1.3076	0.000210816	0.0146511	3.46631e-05	0.0103926	7.66881e-42	down	AT1G53350	24.53	530	6e-26		Disease resistance protein (CC-NBS-LRR class) family	LOC_Os08g14850	40.03	1289	0	resistance protein, putative, expressed
2DL	TRIAE_CS42_2DL_TGACv1_158343_AA0516080	0.143305	0.821573	0.523814	0	0	0	0.172246	0.00449786	down
2DL	TRIAE_CS42_2DL_TGACv1_158343_AA0516160	2.27874	0.782836	0.642441	0.113483	0.289445	0.517143	0.273169	0.00838513	down	AT1G01490	62.86	70	2e-24		Heavy metal transport/detoxification superfamily protein	LOC_Os10g38870	60.87	69	6e-19	heavy metal-associated domain containing protein, expressed
2DL	TRIAE_CS42_2DL_TGACv1_158344_AA0516190	4.91209	5.07347	5.04207	1.56999	1.76314	1.81615	0.345502	1.92659e-13	down							LOC_Os02g48300	56.81	301	2e-116	OsFBX60 - F-box domain containing protein
2DL	TRIAE_CS42_2DL_TGACv1_158347_AA0516290	3.24056	1.41629	2.03022	0.51484	1.00105	1.18934	0.407748	0.000930358	down	AT1G76950	54.63	875	0	PRAF1	Regulator of chromosome condensation (RCC1) family with FYVE zinc finger domain	LOC_Os04g58960	78.62	1071	0	regulator of chromosome condensation, putative, expressed
2DL	TRIAE_CS42_2DL_TGACv1_158356_AA0516500	6.69851	1.99095	3.28262	0.180701	0.326667	0.536536	0.0926022	6.11507e-13	down	AT1G30320	35.99	553	7e-72		Remorin family protein	LOC_Os04g52920	76.5	532	0	remorin family protein, putative, expressed
2DL	TRIAE_CS42_2DL_TGACv1_158363_AA0516660	8.65772	9.50389	8.50064	2.67457	2.37371	1.89131	0.262137	6.52088e-21	down	AT5G66760	88.35	635	0	SDH1-1	succinate dehydrogenase 1-1	LOC_Os07g04240	93.17	630	0	succinate dehydrogenase flavoprotein subunit,mitochondrial precursor, putative, expressed
2DL	TRIAE_CS42_2DL_TGACv1_158404_AA0517750	0.332214	0.408268	0.358949	0.069388	0.00135917	0.0605772	0.241442	0.00900962	down	AT3G52590	68.38	136	2e-54	UBQ1, EMB2167, ERD16, HAP4	ubiquitin extension protein 1	LOC_Os09g27930	74.81	135	3e-59	ubiquitin fusion protein, putative, expressed
2DL	TRIAE_CS42_2DL_TGACv1_158410_AA0517930	0.570965	0.448538	0.317365	0.165263	0.120272	0.160574	0.358666	0.00266751	down	AT2G11520	57.14	364	3e-134	CRCK3	calmodulin-binding receptor-like cytoplasmic kinase 3	LOC_Os09g03620	56.03	373	4e-147	wall-associated receptor kinase-like 20 precursor, putative, expressed
2DL	TRIAE_CS42_2DL_TGACv1_158413_AA0518090	4.06937	3.54703	4.48635	1.94509	1.46369	1.39698	0.400811	1.16763e-07	down	AT5G22480	66.12	490	0		ZPR1 zinc-finger domain protein	LOC_Os08g36774	82.83	501	0	zinc finger family protein, putative, expressed
2DL	TRIAE_CS42_2DL_TGACv1_158415_AA0518230	0.379126	0.453897	0.437807	0	0	0	0.0424099	4.28211e-12	down	AT1G22610	50.39	385	9e-113		C2 calcium/lipid-binding plant phosphoribosyltransferase family protein	LOC_Os04g59520	70.93	375	8e-164	anthranilate phosphoribosyltransferase, putative, expressed
2DL	TRIAE_CS42_2DL_TGACv1_158462_AA0519340	2.21697	4.30053	3.87545	0	0	0	0.028944	1.31792e-14	down
2DL	TRIAE_CS42_2DL_TGACv1_158482_AA0519850	7.02049	7.18494	11.7291	3.80382	2.6084	3.08214	0.373572	3.86877e-05	down
2DL	TRIAE_CS42_2DL_TGACv1_158489_AA0519990	0.824266	1.54012	0.735106	0	0	0	0.090864	5.54486e-06	down
2DL	TRIAE_CS42_2DL_TGACv1_158494_AA0520200	2.91628	3.83907	3.66668	0	0	0	0.0288656	7.48449e-17	down
2DL	TRIAE_CS42_2DL_TGACv1_158495_AA0520240	1.35911	1.29991	1.78117	0	0	0	0.0179269	4.87963e-25	down	AT5G22650	49.33	75	3e-17	HD2B, HDT02, HDT2, ATHD2B, HDA4, HD2, ATHD2	histone deacetylase 2B	LOC_Os05g51830	71.08	83	1e-32	ZOS5-12 - C2H2 zinc finger protein, expressed
2DL	TRIAE_CS42_2DL_TGACv1_158501_AA0520310	0.605983	0.381868	0.853961	0	0	0	0.0501441	5.66009e-10	down	AT3G06190	39.61	356	1e-86	ATBPM2, BPM2	BTB-POZ and MATH domain 2	LOC_Os04g53410	55.33	347	2e-134	MBTB7 - Bric-a-Brac, Tramtrack, Broad Complex BTB domain with Meprin and TRAF Homology MATH domain, expressed
2DL	TRIAE_CS42_2DL_TGACv1_158525_AA0520860	11.1612	12.3101	10.4902	0.740368	0.899306	0.665659	0.0702928	2.38328e-59	down	AT1G77610	80.66	331	0		EamA-like transporter family protein	LOC_Os04g59550	90.77	336	0	phosphate/phosphate translocator, putative, expressed
2DL	TRIAE_CS42_2DL_TGACv1_158527_AA0520960	0.858465	0.713205	1.014	0.272092	0.469903	0.343187	0.437807	0.00893179	down	AT5G46290	82.86	420	0	KASI, KAS1	3-ketoacyl-acyl carrier protein synthase I	LOC_Os04g36800	92.62	420	0	3-oxoacyl-synthase, putative, expressed
2DL	TRIAE_CS42_2DL_TGACv1_158528_AA0520990	1.5743	1.83163	1.56118	0.856454	0.905103	0.682954	0.496175	0.000101683	down	AT1G50410	49.53	640	0		SNF2 domain-containing protein / helicase domain-containing protein / zinc finger protein-related	LOC_Os04g53720	59.89	703	0	SNF2 family N-terminal domain containing protein, expressed
2DL	TRIAE_CS42_2DL_TGACv1_158528_AA0521010	1.73889	3.11888	2.84708	0.0893853	1.23836	0.654135	0.27223	0.00168326	down	AT5G46940	29.07	172	5e-19		Plant invertase/pectin methylesterase inhibitor superfamily protein	LOC_Os04g49730	50.32	157	2e-46	invertase/pectin methylesterase inhibitor family protein, putative
2DL	TRIAE_CS42_2DL_TGACv1_158537_AA0521260	0.313521	0.198484	0.237298	0	0	0	0.104732	2.06672e-05	down							LOC_Os08g02820	44.19	129	3e-26	plant protein of unknown function domain containing protein
2DL	TRIAE_CS42_2DL_TGACv1_158538_AA0521310	1.00036	2.23396	0.916345	0.310735	0.238979	0.820342	0.353482	0.0241053	down	AT4G27590	72.5	80	9e-33		Heavy metal transport/detoxification superfamily protein	LOC_Os04g49260	84.55	123	2e-65	heavy metal-associated domain containing protein, expressed
2DL	TRIAE_CS42_2DL_TGACv1_158540_AA0521430	0.632241	0.448351	0.506371	0.0415241	0.0143294	0.0245044	0.0714885	2.31702e-15	down	AT3G14470	29.74	780	4e-64		NB-ARC domain-containing disease resistance protein	LOC_Os09g13820	43.56	714	2e-166	pollen signalling protein with adenylyl cyclase activity, putative, expressed
2DL	TRIAE_CS42_2DL_TGACv1_158563_AA0521880	0.312754	0.28135	0.435234	0.15376	0.115701	0.161812	0.442242	0.0203688	down	AT4G23000	67.04	986	0		Calcineurin-like metallo-phosphoesterase superfamily protein	LOC_Os07g01540	85.63	1016	0	Ser/Thr protein phosphatase family protein, putative, expressed
2DL	TRIAE_CS42_2DL_TGACv1_158577_AA0522290	11.9867	13.2568	16.2374	0.121568	0.00238126	0.106131	0.0129182	5.66579e-47	down
2DL	TRIAE_CS42_2DL_TGACv1_158597_AA0522850	0.888384	0.829008	0.678749	0	0	0	0.0496996	3.69081e-10	down
2DL	TRIAE_CS42_2DL_TGACv1_158615_AA0523210	1.4556	1.67598	1.5371	0	0	0	0.0135238	4.54682e-34	down	AT2G27110	33.63	113	2e-11	FRS3	FAR1-related sequence 3	LOC_Os01g19050	32.56	172	3e-23	transposon protein, putative, unclassified
2DL	TRIAE_CS42_2DL_TGACv1_158637_AA0523690	1.56433	1.17315	1.02905	0.542618	0.52304	0.756693	0.4862	9.52709e-05	down	AT1G65810	37.51	1013	0		P-loop containing nucleoside triphosphate hydrolases superfamily protein	LOC_Os04g51090	64.62	2654	0	tRNA-splicing endonuclease positive effector-related, putative, expressed
2DL	TRIAE_CS42_2DL_TGACv1_158686_AA0524430	0.121227	0.130442	0.361303	0.000246073	0.000180843	0.0158653	0.0952919	1.55347e-05	down	AT4G38180	30.62	516	6e-80	FRS5	FAR1-related sequence 5	LOC_Os10g34884	48.44	545	2e-164	RIPER7 - Ripening-related family protein precursor, expressed
2DL	TRIAE_CS42_2DL_TGACv1_158686_AA0524440	4.31765	3.17138	4.84244	0.000215614	0.000158458	0.0139015	0.00445094	2.2902e-76	down							LOC_Os01g16730	31.58	418	4e-51	ulp1 protease family, C-terminal catalytic domain containing protein, expressed
2DL	TRIAE_CS42_2DL_TGACv1_158770_AA0525870	1.27918	0	0.00131739	0	0	0	0.153902	0.0461038	down
2DL	TRIAE_CS42_2DL_TGACv1_158770_AA0525910	12.2606	5.82185	9.32502	0	0	0	0.0111764	3.05523e-29	down
2DL	TRIAE_CS42_2DL_TGACv1_158770_AA0525920	7.47697	5.28248	7.01586	0.000812188	0.00059689	0.052365	0.0104087	2.16606e-45	down
2DL	TRIAE_CS42_2DL_TGACv1_158777_AA0526010	321.268	324.393	306.788	120.971	151.47	130.989	0.423612	1.88495e-11	down	AT4G13940	93.05	417	0	HOG1, EMB1395, SAHH1, MEE58, ATSAHH1	S-adenosyl-L-homocysteine hydrolase	LOC_Os11g26850	96.86	382	0	erythronate-4-phosphate dehydrogenase, putative, expressed
2DL	TRIAE_CS42_2DL_TGACv1_158781_AA0526060	3.79899	5.13619	3.61356	0.121425	0.137646	0.104325	0.0336327	1.68093e-48	down	AT2G37040	77.02	692	0	PAL1, ATPAL1	PHE ammonia lyase 1	LOC_Os04g43800	91.05	715	0	phenylalanine ammonia-lyase, putative, expressed
2DL	TRIAE_CS42_2DL_TGACv1_158795_AA0526230	1.33809	1.69906	1.2004	0.452714	0.616734	0.153968	0.299185	3.63e-05	down	AT2G13610	50	642	2e-175		ABC-2 type transporter family protein	LOC_Os01g42900	49.64	560	6e-132	ABC-2 type transporter domain containing protein, expressed
2DL	TRIAE_CS42_2DL_TGACv1_158803_AA0526410	5.22087	3.39892	5.73048	0.308562	1.15915	0.673823	0.155315	1.30615e-12	down	AT5G47500	72.29	314	3e-170		Pectin lyase-like superfamily protein	LOC_Os04g46740	92.5	320	0	pectinesterase, putative, expressed
2DL	TRIAE_CS42_2DL_TGACv1_158821_AA0526710	2.45873	2.8442	2.38161	1.37482	1.3361	1.09221	0.499316	0.000155895	down							LOC_Os07g33400	30.66	212	1e-16	OsFBDUF38 - F-box and DUF domain containing protein
2DL	TRIAE_CS42_2DL_TGACv1_158829_AA0526810	4.94725	4.49756	3.85349	1.13154	2.69393	2.22637	0.459411	0.000820233	down	AT1G71695	39.93	298	3e-68		Peroxidase superfamily protein	LOC_Os04g59260	67.23	296	2e-146	peroxidase precursor, putative, expressed
2DL	TRIAE_CS42_2DL_TGACv1_158849_AA0527030	2.77388	2.62359	2.2204	0.707058	1.54174	1.09248	0.441459	5.92882e-05	down	AT3G19850	42.23	431	9e-85		Phototropic-responsive NPH3 family protein	LOC_Os04g57800	65.65	428	9e-156	BTBN13 - Bric-a-Brac, Tramtrack, Broad Complex BTB domain with non-phototropic hypocotyl 3 NPH3 and coiled-coil domains, expressed
2DL	TRIAE_CS42_2DL_TGACv1_158897_AA0528080	2.59091	2.93241	3.19357	0.716563	1.07972	0.999593	0.325645	5.12227e-10	down	AT4G37030	58.94	548	0		unknown protein; FUNCTIONS IN: molecular_function unknown; INVOLVED IN: biological_process unknown; LOCATED IN: endomembrane system; BEST Arabidopsis thaliana protein match is: unknown protein (TAIR:AT4G12680.1); Has 101 Blast hits to 99 proteins in 12 species: Archae - 0; Bacteria - 0; Metazoa - 0; Fungi - 0; Plants - 101; Viruses - 0; Other Eukaryotes - 0 (source: NCBI BLink).	LOC_Os04g37670	82.96	587	0	steroid nuclear receptor, ligand-binding, putative, expressed
2DL	TRIAE_CS42_2DL_TGACv1_158910_AA0528590	1.32786	0.208074	1.06422	0.0367659	0.0660846	0.0599949	0.0931325	5.57834e-06	down
2DL	TRIAE_CS42_2DL_TGACv1_158933_AA0529030	0.552399	0.918817	0.927052	0	0	0	0.0437388	9.67142e-11	down
2DL	TRIAE_CS42_2DL_TGACv1_158942_AA0529210	0.856602	0.632198	0.844251	0.108785	0.104294	0.0323034	0.139291	8.59156e-08	down
2DL	TRIAE_CS42_2DL_TGACv1_158977_AA0529820	0.441528	0.327469	0.470298	0	0	0	0.15761	0.00165828	down
2DL	TRIAE_CS42_2DL_TGACv1_158996_AA0530210	4.48923	3.14133	3.92116	1.5482	1.59032	1.93323	0.444075	2.9474e-05	down	AT2G45440	77.98	327	0	DHDPS2	dihydrodipicolinate synthase	LOC_Os04g18200	86.01	336	0	dihydrodipicolinate synthase, chloroplast precursor, putative, expressed
2DL	TRIAE_CS42_2DL_TGACv1_159004_AA0530430	0.932381	0.545425	0.398307	0.00185861	0.0815923	0.0503794	0.106318	2.7728e-07	down	AT5G06800	61.69	154	2e-55		myb-like HTH transcriptional regulator family protein	LOC_Os04g56990	52.11	403	4e-103	Myb-like DNA-binding domain containing protein, putative, expressed
2DL	TRIAE_CS42_2DL_TGACv1_159015_AA0530610	1.34151	1.21449	1.79893	0.423863	0.404753	0.365631	0.302639	0.000449462	down							LOC_Os04g50700	70.19	161	2e-72	pathogenesis-related Bet v I family protein, putative, expressed
2DL	TRIAE_CS42_2DL_TGACv1_159022_AA0530840	3.36311	1.80569	2.97189	0.210524	0.860707	0.336306	0.185119	1.45891e-07	down	AT5G23260	48.91	137	2e-40	TT16, ABS, AGL32	K-box region and MADS-box transcription factor family protein	LOC_Os04g52410	78.68	197	8e-94	OsMADS31 - MADS-box family gene with MIKCc type-box, expressed
2DL	TRIAE_CS42_2DL_TGACv1_159040_AA0531140	22.8582	14.5192	20.7781	8.61408	9.07743	9.117	0.461295	3.39304e-07	down	AT5G57110	71.33	1029	0	ACA8, AT-ACA8	autoinhibited Ca2+ -ATPase, isoform 8	LOC_Os04g51610	86.18	1042	0	calcium-transporting ATPase, plasma membrane-type, putative, expressed
2DL	TRIAE_CS42_2DL_TGACv1_159050_AA0531380	34.9457	5.84459	25.5242	1.90255	6.48933	5.67859	0.212678	0.000183285	down	AT3G23510	56.53	720	0		Cyclopropane-fatty-acyl-phospholipid synthase	LOC_Os12g16650	65.23	673	0	Cyclopropane-fatty-acyl-phospholipid synthase, putative, expressed
2DL	TRIAE_CS42_2DL_TGACv1_159112_AA0532680	7.22525	7.20893	7.33441	3.34001	4.77716	1.92153	0.468716	0.00330813	down
2DL	TRIAE_CS42_2DL_TGACv1_159122_AA0532990	2.46373	1.78105	1.90662	0.892604	0.850969	0.932989	0.443899	0.000428064	down	AT5G54140	59.9	394	6e-157	ILL3	IAA-leucine-resistant (ILR1)-like 3	LOC_Os04g44110	82.12	397	0	hydrolase, putative, expressed
2DL	TRIAE_CS42_2DL_TGACv1_159137_AA0533120	1.24308	1.54812	1.76302	0.166794	0.0988012	0.0883628	0.0947125	2.87109e-15	down							LOC_Os07g10030	30.86	444	8e-47	expressed protein
2DL	TRIAE_CS42_2DL_TGACv1_159137_AA0533140	0.437771	0.319004	0.379075	0	0	0	0.0658333	1.18027e-08	down							LOC_Os07g10090	27.5	200	3e-14	hypothetical protein
2DL	TRIAE_CS42_2DL_TGACv1_159137_AA0533160	0.318415	0.293637	0.230383	0.000507699	0.000372966	0.0330632	0.0926387	1.51324e-07	down	AT1G65810	43.38	468	4e-117		P-loop containing nucleoside triphosphate hydrolases superfamily protein	LOC_Os04g51090	59.14	837	0	tRNA-splicing endonuclease positive effector-related, putative, expressed
2DL	TRIAE_CS42_2DL_TGACv1_159137_AA0533170	0.310696	0.312572	0.503413	0.129972	0.0701012	0.0524761	0.244537	1.87137e-05	down							LOC_Os04g51090	62.32	1497	0	tRNA-splicing endonuclease positive effector-related, putative, expressed
2DL	TRIAE_CS42_2DL_TGACv1_159139_AA0533180	2.34072	2.56307	2.61023	0	0	0	0.017401	1.44835e-27	down							LOC_Os06g01840	37.5	104	6e-11	nodulin, putative, expressed
2DL	TRIAE_CS42_2DL_TGACv1_159140_AA0533260	1.84828	1.96311	1.67727	0.141318	0.467015	0.529603	0.249673	0.000464384	down
2DL	TRIAE_CS42_2DL_TGACv1_159152_AA0533460	1.18791	0.307218	0.481108	0.00256423	0.0766379	0.103882	0.136941	0.00019738	down
2DL	TRIAE_CS42_2DL_TGACv1_159155_AA0533530	6.74093	2.0594	3.75007	0.69435	1.52741	1.69836	0.314298	0.000163884	down	AT3G28860	83.09	1236	0	ATMDR1, ATMDR11, PGP19, MDR11, MDR1, ATPGP19, ABCB19, ATABCB19	ATP binding cassette subfamily B19	LOC_Os04g38570	94.35	1239	0	multidrug resistance protein, putative, expressed
2DL	TRIAE_CS42_2DL_TGACv1_159163_AA0533670	3.17192	2.83783	3.54791	0	0	0	0.00694276	3.49455e-54	down
2DL	TRIAE_CS42_2DL_TGACv1_159202_AA0534300	0.421714	0.367096	0.0867624	0	0	0	0.224238	0.0194132	down	AT5G35525	53.85	91	2e-27		PLAC8 family protein	LOC_Os02g36950	67.02	94	2e-38	uncharacterized Cys-rich domain containing protein, putative, expressed
2DL	TRIAE_CS42_2DL_TGACv1_159206_AA0534350	1.53995	0.780714	0.629788	0.0199595	0.0761918	0.175435	0.104066	4.66609e-10	down							LOC_Os04g53496	42.4	750	7e-135	NBS-LRR disease resistance protein, putative
2DL	TRIAE_CS42_2DL_TGACv1_159206_AA0534360	1.66516	1.4951	2.61628	0.253423	0.351691	0.318874	0.202712	0.000107004	down
2DL	TRIAE_CS42_2DL_TGACv1_159206_AA0534390	64.7885	59.9829	74.9136	0	0	0	0.00154894	9.56899e-127	down
2DL	TRIAE_CS42_2DL_TGACv1_159218_AA0534700	0.336634	0.130611	0.181886	0.00201805	0.0989754	0.0461611	0.29918	0.0391074	down	AT5G57390	89.32	103	6e-55	AIL5, CHO1, EMK	AINTEGUMENTA-like 5	LOC_Os04g55970	70.92	282	7e-82	AP2-like ethylene-responsive transcription factor AINTEGUMENTA, putative, expressed
2DL	TRIAE_CS42_2DL_TGACv1_159225_AA0534790	4.62617	5.62263	5.58304	2.56528	2.35868	2.24948	0.457117	5.2139e-06	down	AT1G44000	50	206	1e-60		unknown protein; BEST Arabidopsis thaliana protein match is: unknown protein (TAIR:AT4G11911.1); Has 216 Blast hits to 212 proteins in 76 species: Archae - 0; Bacteria - 96; Metazoa - 0; Fungi - 0; Plants - 118; Viruses - 0; Other Eukaryotes - 2 (source: NCBI BLink).	LOC_Os04g59610	54.58	262	5e-70	expressed protein
2DL	TRIAE_CS42_2DL_TGACv1_159231_AA0534960	30.9179	30.7648	29.4339	12.0463	12.9572	12.1195	0.407992	4.97815e-13	down	AT5G58290	95.78	379	0	RPT3	regulatory particle triple-A ATPase 3	LOC_Os02g21970	98.42	379	0	26S protease regulatory subunit 6B, putative, expressed
2DL	TRIAE_CS42_2DL_TGACv1_159265_AA0535590	0.793404	0.922905	0.644711	0.294262	0.208051	0.187134	0.311839	7.30174e-05	down							LOC_Os07g33400	30.74	488	9e-22	OsFBDUF38 - F-box and DUF domain containing protein
2DL	TRIAE_CS42_2DL_TGACv1_159303_AA0536130	0.598081	0.284742	0.562472	0	0	0	0.0813627	1.42174e-06	down	AT2G28370	49.18	183	2e-41		Uncharacterised protein family (UPF0497)	LOC_Os03g10870	59.33	150	7e-44	membrane associated DUF588 domain containing protein, putative, expressed
2DL	TRIAE_CS42_2DL_TGACv1_159303_AA0536140	5.86235	11.5363	6.1306	2.06432	2.0985	2.18509	0.271979	6.07926e-11	down	AT5G16370	63.83	553	0	AAE5	acyl activating enzyme 5	LOC_Os04g57850	88.14	548	0	AMP-binding enzyme, putative, expressed
2DL	TRIAE_CS42_2DL_TGACv1_159319_AA0536490	1.83454	0.829425	1.27039	0.328109	0.313288	0.283084	0.252382	1.13756e-05	down	AT3G18630	70.75	212	1e-109	ATUNG, UNG	uracil dna glycosylase	LOC_Os04g57730	84.09	308	1e-154	uracil-DNA glycosylase, putative, expressed
2DL	TRIAE_CS42_2DL_TGACv1_159361_AA0537120	0.197452	0.320458	0.220633	0.0684528	0.0856432	0.0681483	0.326763	0.000863182	down	AT3G14470	28.24	680	2e-60		NB-ARC domain-containing disease resistance protein	LOC_Os04g53160	50.89	1295	0	NBS-LRR disease resistance protein, putative, expressed
2DL	TRIAE_CS42_2DL_TGACv1_159371_AA0537340	6.16356	7.55948	7.42881	2.92818	1.74002	1.9141	0.314879	1.31038e-10	down
2DL	TRIAE_CS42_2DL_TGACv1_159420_AA0538100	3.78905	3.69461	3.44131	1.75576	1.67489	1.16489	0.424798	1.41577e-06	down	AT5G08750	44.48	335	5e-81		RING/FYVE/PHD zinc finger superfamily protein	LOC_Os04g59580	63.82	293	5e-118	zinc finger, C3HC4 type domain containing protein, expressed
2DL	TRIAE_CS42_2DL_TGACv1_159430_AA0538200	0.395934	0.454905	0.458311	0.0920032	0.188697	0.0587092	0.289889	0.00067897	down	AT5G03860	75.65	308	5e-158	MLS	malate synthase	LOC_Os04g40990	89.21	315	0	malate synthase, glyoxysomal, putative, expressed
2DL	TRIAE_CS42_2DL_TGACv1_159449_AA0538480	2.4178	2.21733	2.30113	1.01257	1.21541	1.05702	0.475904	4.17465e-07	down	AT4G28760	31.14	989	6e-85		Protein of unknown function (DUF3741)	LOC_Os04g42770	60.17	949	0	expressed protein
2DL	TRIAE_CS42_2DL_TGACv1_159456_AA0538530	2.96277	4.81906	4.69614	0.213028	1.13312	0.485999	0.162627	1.57917e-08	down
2DL	TRIAE_CS42_2DL_TGACv1_159461_AA0538610	2.59748	2.21508	3.00059	0.889773	1.46229	1.32539	0.47656	0.000736886	down	AT3G13960	68.09	94	3e-37	AtGRF5, GRF5	growth-regulating factor 5	LOC_Os04g51190	65.43	405	5e-139	growth-regulating factor, putative, expressed
2DL	TRIAE_CS42_2DL_TGACv1_159471_AA0538790	0.394152	0.292902	0.348359	0.00107706	0.0387332	0.0352828	0.156429	0.000350018	down
2DL	TRIAE_CS42_2DL_TGACv1_159471_AA0538820	7.87837	5.51818	5.58762	1.74041	2.56339	2.07458	0.339126	1.1666e-09	down							LOC_Os10g34602	35.81	215	2e-29	csAtPR5, putative, expressed
2DL	TRIAE_CS42_2DL_TGACv1_159551_AA0539660	0.79892	1.62297	0.826782	0.248456	0.540729	0.611871	0.441512	0.0164172	down	AT1G30900	59.28	609	0	VSR6, VSR3;3, BP80-3;3	VACUOLAR SORTING RECEPTOR 6	LOC_Os04g52190	78.12	608	0	vacuolar-sorting receptor precursor, putative, expressed
2DL	TRIAE_CS42_2DL_TGACv1_159583_AA0540170	2.78743	4.15464	3.67686	0.964994	1.79101	1.6971	0.425182	0.000163984	down	AT1G47710	35.79	394	4e-74		Serine protease inhibitor (SERPIN) family protein	LOC_Os05g43590	50.94	318	3e-92	serpin domain containing protein, putative
2DL	TRIAE_CS42_2DL_TGACv1_159630_AA0540740	2.90768	2.67983	3.23115	1.57552	0.576772	0.657464	0.32672	3.31467e-05	down							LOC_Os06g43520	49.61	129	2e-21	cytochrome P450 71D7, putative, expressed
2DL	TRIAE_CS42_2DL_TGACv1_159681_AA0541470	0.529044	0.324847	0.129053	0.0742172	0.00145376	0.0647932	0.2812	0.0375922	down	ATMG00310	29.5	139	2e-14	ORF154	RNA-directed DNA polymerase (reverse transcriptase)-related family protein	LOC_Os12g24510	32.92	161	2e-35	retrotransposon protein, putative, unclassified
2DL	TRIAE_CS42_2DL_TGACv1_159681_AA0541480	1.13357	0.339435	0.420442	0.12471	0.00352876	0.211395	0.294756	0.0403783	down
2DL	TRIAE_CS42_2DL_TGACv1_159701_AA0541690	5.05906	3.73312	3.66819	1.95415	1.58059	1.59182	0.413966	7.47017e-08	down	AT2G43330	69.16	308	1e-130	ATINT1, INT1	inositol transporter 1	LOC_Os04g41460	88.16	321	1e-174	transporter family protein, putative, expressed
2DL	TRIAE_CS42_2DL_TGACv1_159708_AA0541810	1.43704	1.3335	1.57391	0.661482	0.586567	0.312411	0.377704	0.00109874	down	AT4G21585	52.22	270	4e-95	ENDO4	endonuclease 4	LOC_Os04g55850	72.76	268	1e-148	nuclease PA3, putative, expressed
2DL	TRIAE_CS42_2DL_TGACv1_159742_AA0542160	0.707358	1.03794	0.640318	0.105689	0.34744	0.381771	0.362926	0.00197784	down	AT4G00460	61.04	367	1e-160	ATROPGEF3, ROPGEF3	RHO guanyl-nucleotide exchange factor 3	LOC_Os04g47170	83.08	402	0	ATROPGEF7/ROPGEF7, putative, expressed
2DL	TRIAE_CS42_2DL_TGACv1_159781_AA0542650	0.501381	0.54993	0.29088	0.0233496	0.000238502	5.33602e-05	0.0605175	1.60425e-09	down	AT5G09590	79.82	684	0	MTHSC70-2, HSC70-5	mitochondrial HSO70 2	LOC_Os02g53420	89.26	680	0	DnaK family protein, putative, expressed
2DL	TRIAE_CS42_2DL_TGACv1_159783_AA0542720	41.5691	44.6735	42.1919	17.2341	21.2539	24.6168	0.491612	4.66841e-07	down	AT5G40760	78.89	379	0	G6PD6	glucose-6-phosphate dehydrogenase 6	LOC_Os02g38840	87.17	382	0	glucose-6-phosphate 1-dehydrogenase, cytoplasmic isoform, putative, expressed
2DL	TRIAE_CS42_2DL_TGACv1_159789_AA0542800	0.881822	0.657201	0.341134	0.0416617	0.00320087	0.279749	0.210999	0.00410105	down							LOC_Os04g37700	93.48	46	3e-28	expressed protein
2DL	TRIAE_CS42_2DL_TGACv1_159903_AA0544110	20.5239	30.1191	13.7534	7.58989	13.1304	8.42848	0.453218	0.000471228	down	AT3G13790	48.9	501	2e-164	ATCWINV1, ATBFRUCT1	Glycosyl hydrolases family 32 protein	LOC_Os09g08072	69.22	536	0	glycosyl hydrolases, putative, expressed
2DL	TRIAE_CS42_2DL_TGACv1_159928_AA0544570	3.60581	4.2583	2.832	0.658334	1.10214	0.340902	0.208602	1.35256e-08	down							LOC_Os02g33380	71.07	159	1e-68	pectinesterase inhibitor domain containing protein, putative, expressed
2DL	TRIAE_CS42_2DL_TGACv1_160024_AA0545650	9.31781	9.78294	10.1106	3.26469	2.99232	2.88322	0.315394	2.18748e-16	down	AT4G22360	51.92	208	1e-64		SWIB complex BAF60b domain-containing protein	LOC_Os04g56980	81.93	238	3e-141	SWIB/MDM2 domain containing protein, expressed
2DL	TRIAE_CS42_2DL_TGACv1_160067_AA0546260	2.55248	2.40617	3.49688	0.352718	0.245906	0.134285	0.100433	4.71278e-16	down
2DL	TRIAE_CS42_2DL_TGACv1_160076_AA0546410	544.733	518.099	656.855	144.207	250.375	154.409	0.319337	1.41238e-11	down
2DL	TRIAE_CS42_2DL_TGACv1_160079_AA0546470	2.61928	2.94791	2.42272	0.277532	0.83828	0.344018	0.19114	3.90885e-11	down	AT3G53420	81.53	287	8e-164	PIP2A, PIP2, PIP2;1	plasma membrane intrinsic protein 2A	LOC_Os02g41860	86.41	287	6e-180	aquaporin protein, putative, expressed
2DL	TRIAE_CS42_2DL_TGACv1_160145_AA0547470	1.87019	1.11022	1.2362	0.000643621	0.000473007	0.0414968	0.0378902	1.25178e-14	down
2DL	TRIAE_CS42_2DL_TGACv1_160174_AA0547790	0.0879983	0.617586	0.000721418	0	0	0	0.146559	0.0154314	down	AT4G30270	56.76	259	1e-105	MERI5B, MERI-5, XTH24, SEN4	xyloglucan endotransglucosylase/hydrolase 24	LOC_Os04g51460	76.65	257	3e-146	glycosyl hydrolases family 16, putative, expressed
2DL	TRIAE_CS42_2DL_TGACv1_160292_AA0549050	0.909145	1.1956	1.30986	0.55448	0.351046	0.362952	0.384189	0.000339157	down	AT3G33520	61.31	367	3e-140	ATARP6, ARP6, SUF3, ESD1	actin-related protein 6	LOC_Os01g16414	87.03	370	0	actin, putative, expressed
2DL	TRIAE_CS42_2DL_TGACv1_160292_AA0549080	0.777855	0.804856	0.875013	0	0	0	0.0284135	1.02988e-17	down							LOC_Os05g01620	36.15	260	8e-29	OsFBX155 - F-box domain containing protein
2DL	TRIAE_CS42_2DL_TGACv1_160336_AA0549410	99.618	55.9279	79.6398	4.96293	26.3658	26.7159	0.247098	7.81068e-05	down	AT3G04290	66.37	339	1e-173	ATLTL1, LTL1	Li-tolerant lipase 1	LOC_Os04g42860	85.8	338	0	GDSL-like lipase/acylhydrolase, putative, expressed
2DL	TRIAE_CS42_2DL_TGACv1_160348_AA0549600	2.62492	2.43747	2.22676	0.938464	1.37423	0.704804	0.425498	0.00104353	down	AT5G10990	36.77	155	1e-23		SAUR-like auxin-responsive protein family	LOC_Os04g56680	82.24	152	5e-59	OsSAUR22 - Auxin-responsive SAUR gene family member, expressed
2DL	TRIAE_CS42_2DL_TGACv1_160390_AA0550040	8.59004	11.13	6.61492	0.126477	0.174156	0.259102	0.0268549	2.66724e-42	down	AT1G01490	64.18	67	7e-23		Heavy metal transport/detoxification superfamily protein	LOC_Os03g03500	67.86	56	1e-18	heavy metal-associated domain containing protein, expressed
2DL	TRIAE_CS42_2DL_TGACv1_160420_AA0550330	0.553494	1.13505	0.812385	0	0	0	0.0566148	3.01733e-09	down
2DL	TRIAE_CS42_2DL_TGACv1_160447_AA0550610	0.348635	0.262404	0.287418	0.0308548	0.0798288	0.0727536	0.262294	0.00199249	down	AT3G20730	42.48	525	5e-139		Tetratricopeptide repeat (TPR)-like superfamily protein	LOC_Os04g53630	79.89	547	0	pentatricopeptide, putative, expressed
2DL	TRIAE_CS42_2DL_TGACv1_160461_AA0550760	2.43111	2.19529	2.5409	1.20473	0.726708	1.28685	0.459913	0.00264283	down							LOC_Os07g36720	33.86	127	2e-20	retrotransposon protein, putative, unclassified
2DL	TRIAE_CS42_2DL_TGACv1_160536_AA0551540	8.73882	9.81097	7.65091	0.00163931	0.113927	0.00026954	0.0160546	1.45343e-34	down
2DL	TRIAE_CS42_2DL_TGACv1_160567_AA0551820	27.5856	15.8491	23.9312	3.55836	6.49147	5.91021	0.238198	8.35139e-14	down	AT4G03210	52.78	288	2e-104	XTH9	xyloglucan endotransglucosylase/hydrolase 9	LOC_Os04g53950	87.21	297	5e-180	glycosyl hydrolases family 16 protein, protein, expressed
2DL	TRIAE_CS42_2DL_TGACv1_160590_AA0552120	7.20795	4.95406	5.90535	0.0132142	0.561904	0.701806	0.0754534	4.61533e-18	down	AT4G37970	57.14	357	8e-135	ATCAD6, CAD6	cinnamyl alcohol dehydrogenase 6	LOC_Os04g52280	75.41	362	0	dehydrogenase, putative, expressed
2DL	TRIAE_CS42_2DL_TGACv1_160683_AA0553070	0.712498	0.0699737	0.337686	0.0888796	0.0847434	0.09505	0.275699	0.0314183	down	AT5G56270	44.66	524	1e-105	WRKY2, ATWRKY2	WRKY DNA-binding protein 2	LOC_Os04g39570	54.04	805	0	OsWRKY35v2 - Superfamily of TFs having WRKY and zinc finger domains, expressed
2DL	TRIAE_CS42_2DL_TGACv1_160693_AA0553190	0.652199	1.07564	1.04719	0	0	0	0.100421	1.45275e-05	down
2DL	TRIAE_CS42_2DL_TGACv1_160723_AA0553470	0.504585	0.797584	0.49956	0	0	0	0.035895	8.76311e-13	down							LOC_Os07g36830	34.05	232	1e-19	OsFBX250 - F-box domain containing protein
2DL	TRIAE_CS42_2DL_TGACv1_160724_AA0553480	3.00168	2.73283	3.18855	0.00196373	0.00144148	0.130794	0.0255458	2.6971e-34	down	AT3G04710	39.6	399	5e-74	TPR10	ankyrin repeat family protein	LOC_Os01g09384	53.33	405	2e-133	ankyrin repeat domain containing protein, putative, expressed
2DL	TRIAE_CS42_2DL_TGACv1_160786_AA0554120	0.688129	0.441209	0.315443	0	0	0	0.176557	0.00460157	down
2DL	TRIAE_CS42_2DL_TGACv1_160810_AA0554390	4.23136	2.03479	3.48523	0.759191	1.33259	1.18193	0.33813	6.61181e-07	down	AT4G20940	54.85	846	0		Leucine-rich receptor-like protein kinase family protein	LOC_Os07g05190	88.24	859	0	leucine-rich repeat family protein, putative, expressed
2DL	TRIAE_CS42_2DL_TGACv1_160827_AA0554430	2.62657	1.12681	2.29857	1.10763	0.570504	1.09592	0.470046	0.0296242	down	AT5G20320	36.41	195	3e-25	DCL4, ATDCL4	dicer-like 4	LOC_Os04g43050	63.26	215	1e-83	Dicer, putative, expressed
2DL	TRIAE_CS42_2DL_TGACv1_160883_AA0554930	0.507462	0.444305	0.38428	0.0404956	0.000793224	0.0353535	0.124951	1.27822e-05	down							LOC_Os01g73640	38.55	358	1e-87	expressed protein
2DL	TRIAE_CS42_2DL_TGACv1_160904_AA0555070	4.19264	4.48031	4.55545	0.000651384	0.00047852	0.0424205	0.00796835	3.40197e-71	down							LOC_Os02g55050	54.62	476	2e-177	OsFBX64 - F-box domain containing protein, expressed
2DL	TRIAE_CS42_2DL_TGACv1_160947_AA0555460	0.792422	0.669667	0.362012	0.205457	0.263495	0.365412	0.475472	0.0433139	down	AT3G14470	37.62	319	8e-52		NB-ARC domain-containing disease resistance protein	LOC_Os04g53160	51.79	587	1e-160	NBS-LRR disease resistance protein, putative, expressed
2DL	TRIAE_CS42_2DL_TGACv1_160947_AA0555470	0.544338	0.577717	0.566371	0	0	0	0.0194491	3.90088e-25	down							LOC_Os04g53120	42.66	797	1e-136	NB-ARC domain containing protein, expressed
2DL	TRIAE_CS42_2DL_TGACv1_161020_AA0556020	0.577393	0.504168	0.436845	0.244397	0.140177	0.212408	0.413118	0.00427114	down	AT1G15790	40.62	192	2e-40		unknown protein; BEST Arabidopsis thaliana protein match is: unknown protein (TAIR:AT1G15780.1); Has 170 Blast hits to 94 proteins in 14 species: Archae - 0; Bacteria - 0; Metazoa - 0; Fungi - 0; Plants - 170; Viruses - 0; Other Eukaryotes - 0 (source: NCBI BLink).	LOC_Os08g41210	75	100	1e-47	expressed protein
2DL	TRIAE_CS42_2DL_TGACv1_161022_AA0556030	6.81646	6.58945	5.97359	0.00163737	0.00120333	0.105568	0.0212394	1.3622e-28	down
2DL	TRIAE_CS42_2DL_TGACv1_161172_AA0557150	1.15404	0.91573	1.01295	0	0	0	0.0324107	1.69446e-15	down
2DL	TRIAE_CS42_2DL_TGACv1_161177_AA0557220	3.42369	3.34383	3.34797	0.66561	1.38918	0.821868	0.291994	1.50794e-08	down	AT4G28250	72.34	235	7e-124	ATEXPB3, EXPB3, ATHEXP BETA 1.6	expansin B3	LOC_Os02g42650	77.08	253	9e-129	expansin precursor, putative, expressed
2DL	TRIAE_CS42_2DL_TGACv1_161189_AA0557280	1.52328	0.649708	1.03869	0.13594	0.0681355	0.174978	0.14084	6.47454e-08	down							LOC_Os01g70410	65.57	61	2e-14	protein kinase, putative, expressed
2DL	TRIAE_CS42_2DL_TGACv1_161194_AA0557320	301.403	481.454	440.477	133.772	246.357	116.341	0.405902	3.11149e-05	down
2DL	TRIAE_CS42_2DL_TGACv1_161199_AA0557350	5.6481	4.1592	5.55216	0	0	0	0.0197699	2.81193e-23	down
2DL	TRIAE_CS42_2DL_TGACv1_161426_AA0558490	0.981399	0.475807	0.482605	0.115264	0.309216	0.332344	0.399544	0.00722482	down	AT3G14980	52.08	361	5e-118		Acyl-CoA N-acyltransferase with RING/FYVE/PHD-type zinc finger protein	LOC_Os04g35430	52.3	891	0	PHD-finger domain containing protein, expressed
2DL	TRIAE_CS42_2DL_TGACv1_161513_AA0558980	0.388055	0.547018	0.28126	0.0447909	0.0292971	0.0388495	0.120151	8.15814e-09	down							LOC_Os08g04590	36.42	324	3e-39	csAtPR5, putative
2DL	TRIAE_CS42_2DL_TGACv1_161723_AA0560300	1.45408	2.50511	1.07783	0.596075	0.596071	1.20063	0.483408	0.0317803	down	AT1G69040	52.23	358	1e-125	ACR4	ACT domain repeat 4	LOC_Os04g32110	81.1	365	0	ACT domain containing protein, expressed
2DL	TRIAE_CS42_2DL_TGACv1_162032_AA0561600	0.309597	1.09295	0.629059	0	0	0	0.132306	0.000567838	down
2DL	TRIAE_CS42_2DL_TGACv1_162116_AA0561930	1.02546	0.894988	0.421123	0	0	0	0.116838	0.000118215	down
2DL	TRIAE_CS42_2DL_TGACv1_162669_AA0563320	0.829627	0.817568	1.19282	0.180501	0.250492	0.227119	0.287112	0.00388402	down
2DL	TRIAE_CS42_2DL_TGACv1_162775_AA0563560	0.706839	0.79888	0.926599	0.371801	0.370385	0.169351	0.385101	0.000262238	down
2DL	TRIAE_CS42_2DL_TGACv1_162916_AA0563840	4.0521	3.19089	3.56271	0	0	0	0.0278692	1.19879e-17	down
2DL	TRIAE_CS42_2DL_TGACv1_162985_AA0563910	1.0794	0.371454	0.361235	0.109971	0.104089	0.227251	0.295286	0.0209386	down							LOC_Os07g03120	60.5	200	1e-35	expressed protein
2DL	TRIAE_CS42_2DL_TGACv1_163194_AA0564180	22.5109	28.154	25.617	3.26508	3.28863	1.65537	0.109427	1.95879e-37	down	AT3G52590	73.53	136	1e-68	UBQ1, EMB2167, ERD16, HAP4	ubiquitin extension protein 1	LOC_Os09g27930	77.04	135	1e-74	ubiquitin fusion protein, putative, expressed
2DL	TRIAE_CS42_2DL_TGACv1_163793_AA0564590	11.5641	13.1453	11.5239	1.07287	0.667625	0.749519	0.0698428	5.28327e-64	down
2DS	TRIAE_CS42_2DS_TGACv1_177143_AA0566590	1.71918	1.83473	1.74078	0	0	0	0.00771614	3.60396e-52	down	AT3G07040	26.08	970	2e-53	RPM1, RPS3	NB-ARC domain-containing disease resistance protein	LOC_Os11g46210	49.2	1059	0	NB-ARC domain containing protein, expressed
2DS	TRIAE_CS42_2DS_TGACv1_177143_AA0566620	1.10407	1.61966	1.5314	0	0	0	0.0193272	4.52283e-23	down	AT3G14470	28.82	347	3e-38		NB-ARC domain-containing disease resistance protein	LOC_Os08g16460	43.33	330	7e-71	NBS-LRR disease resistance protein, putative
2DS	TRIAE_CS42_2DS_TGACv1_177143_AA0566670	0.227554	0.564135	0.177264	0	0	0	0.152117	0.00187438	down							LOC_Os01g25160	37.89	161	4e-17	jacalin-like lectin domain containing protein
2DS	TRIAE_CS42_2DS_TGACv1_177150_AA0566860	0.593208	1.24641	0.429447	0	0	0	0.033705	1.16878e-11	down	AT2G45570	40.62	453	4e-110	CYP76C2	cytochrome P450, family 76, subfamily C, polypeptide 2	LOC_Os08g39730	69.78	450	0	cytochrome P450, putative, expressed
2DS	TRIAE_CS42_2DS_TGACv1_177153_AA0566930	4.95218	4.46358	4.35119	0	0	0	0.0128105	1.25021e-35	down
2DS	TRIAE_CS42_2DS_TGACv1_177169_AA0567410	0.650608	0.461381	0.209861	0	0	0	0.0853946	5.29497e-06	down	AT2G28700	35.71	126	2e-19	AGL46	AGAMOUS-like 46	LOC_Os01g18420	38.82	170	4e-32	OsMADS88 - MADS-box family gene with M-gamma type-box
2DS	TRIAE_CS42_2DS_TGACv1_177171_AA0567440	102.608	92.7821	106.721	29.4829	21.797	26.8149	0.258825	5.14962e-24	down	AT5G10360	88.14	236	3e-127	EMB3010, RPS6B	Ribosomal protein S6e	LOC_Os03g27260	91.53	236	2e-132	40S ribosomal protein S6, putative, expressed
2DS	TRIAE_CS42_2DS_TGACv1_177171_AA0567460	0.211637	0.569912	0.346907	0	0	0	0.0832747	2.91334e-06	down							LOC_Os08g01570	29.27	164	1e-12	retrotransposon protein, putative, unclassified
2DS	TRIAE_CS42_2DS_TGACv1_177171_AA0567480	2.17261	1.03798	1.69333	0.191893	0.211455	0.218009	0.140633	4.16936e-11	down	AT4G03100	78.85	227	2e-132		Rho GTPase activating protein with PAK-box/P21-Rho-binding domain	LOC_Os07g22580	71.99	382	5e-159	rhoGAP domain containing protein, expressed
2DS	TRIAE_CS42_2DS_TGACv1_177171_AA0567660	0.351375	0.363211	0.428127	0.122609	0.154118	0.0708854	0.324431	0.00015795	down	AT3G47570	39.56	1044	0		Leucine-rich repeat protein kinase family protein	LOC_Os04g15660	62.87	940	0	receptor kinase, putative
2DS	TRIAE_CS42_2DS_TGACv1_177171_AA0567710	2.10339	1.9902	1.24572	0.108239	0.103131	0.123048	0.0781272	1.16638e-16	down	AT1G15000	52.5	400	3e-120	scpl50	serine carboxypeptidase-like 50	LOC_Os05g50600	73.25	400	0	OsSCP31 - Putative Serine Carboxypeptidase homologue, expressed
2DS	TRIAE_CS42_2DS_TGACv1_177171_AA0567730	0.844018	0.728858	0.678475	0.0745695	0.0599889	0.0645319	0.100945	2.2385e-19	down	AT3G47570	39.25	1042	0		Leucine-rich repeat protein kinase family protein	LOC_Os04g15660	63.21	916	0	receptor kinase, putative
2DS	TRIAE_CS42_2DS_TGACv1_177171_AA0567740	0.87315	0.895889	0.721342	0.122783	0.14143	0.150797	0.177817	7.58885e-14	down	AT3G47570	38.1	1055	0		Leucine-rich repeat protein kinase family protein	LOC_Os04g15630	59.17	872	0	xa21, putative
2DS	TRIAE_CS42_2DS_TGACv1_177189_AA0568250	2.86468	2.52339	2.92779	0.262681	0.234928	0.197273	0.0884027	5.1639e-38	down
2DS	TRIAE_CS42_2DS_TGACv1_177198_AA0568680	0.909202	0.965765	1.11482	0	0	0	0.0220096	5.49091e-22	down	AT4G38830	34.56	327	1e-49	CRK26	cysteine-rich RLK (RECEPTOR-like protein kinase) 26	LOC_Os11g39450	58.94	302	4e-126	cysteine-rich receptor-like protein kinase 7 precursor, putative, expressed
2DS	TRIAE_CS42_2DS_TGACv1_177201_AA0568870	0.338839	0.293127	0.296918	0.117247	0.111791	0.125387	0.426696	0.0493192	down							LOC_Os07g02630	55.91	508	0	expressed protein
2DS	TRIAE_CS42_2DS_TGACv1_177227_AA0569480	99.2617	94.718	90.5172	12.0036	12.6322	11.4881	0.127218	8.97357e-61	down							LOC_Os01g08650	32.68	459	2e-48	expressed protein
2DS	TRIAE_CS42_2DS_TGACv1_177235_AA0569940	0.579535	0.713289	0.733221	0	0	0	0.132621	0.000258683	down
2DS	TRIAE_CS42_2DS_TGACv1_177251_AA0570490	40.6237	17.498	34.2416	10.6783	15.4719	13.9777	0.435246	0.000130914	down	AT1G18650	61.33	75	7e-28	PDCB3	plasmodesmata callose-binding protein 3	LOC_Os07g40940	80.52	77	2e-42	X8 domain containing protein, expressed
2DS	TRIAE_CS42_2DS_TGACv1_177251_AA0570500	10.754	8.42135	13.4075	0.121568	0.00238126	0.106131	0.0164128	1.30912e-35	down
2DS	TRIAE_CS42_2DS_TGACv1_177251_AA0570540	0.812562	1.02476	1.02037	0.255362	0.467209	0.450628	0.426079	0.00306632	down
2DS	TRIAE_CS42_2DS_TGACv1_177265_AA0571200	8.56855	9.98525	7.28388	3.47525	5.26952	2.78713	0.452248	0.00052819	down	AT3G48140	68.67	83	5e-40		B12D protein	LOC_Os07g17330	82.95	88	4e-53	B12D protein, putative, expressed
2DS	TRIAE_CS42_2DS_TGACv1_177271_AA0571610	2.3993	2.6343	2.59623	1.01926	1.17512	1.23551	0.452347	1.84237e-07	down	AT4G36860	76.88	372	0		LIM domain-containing protein	LOC_Os06g08400	95.96	371	0	LIM domain-containing protein, putative, expressed
2DS	TRIAE_CS42_2DS_TGACv1_177275_AA0571770	0.662724	1.24605	1.11056	0.00638757	0.190907	0.258772	0.216608	0.00211389	down
2DS	TRIAE_CS42_2DS_TGACv1_177275_AA0571780	4.43911	10.0323	9.48643	0.0101235	0.329532	0.399185	0.0425188	5.92969e-19	down
2DS	TRIAE_CS42_2DS_TGACv1_177279_AA0572140	38.3904	34.3128	30.2304	11.2083	16.5336	14.5259	0.4112	1.74307e-09	down	AT3G26760	53.65	274	2e-96		NAD(P)-binding Rossmann-fold superfamily protein	LOC_Os07g46830	81.19	303	8e-167	sex determination protein tasselseed-2, putative, expressed
2DS	TRIAE_CS42_2DS_TGACv1_177283_AA0572290	2.70629	2.24524	2.18983	0.733609	0.806901	1.28774	0.408506	0.000709236	down	AT4G12730	29.41	170	5e-12	FLA2	FASCICLIN-like arabinogalactan 2	LOC_Os09g30010	31.71	164	2e-13	fasciclin domain containing protein, expressed
2DS	TRIAE_CS42_2DS_TGACv1_177288_AA0572340	9.1681	7.99729	9.21978	0.851559	0.593097	0.532891	0.0856839	1.40436e-23	down
2DS	TRIAE_CS42_2DS_TGACv1_177327_AA0573670	1.7871	2.08646	2.23683	0.525672	0.936608	0.85025	0.387665	5.15324e-05	down							LOC_Os04g06850	48.42	190	7e-38	expressed protein
2DS	TRIAE_CS42_2DS_TGACv1_177327_AA0573760	6.50761	5.8055	6.83688	0.381947	1.15508	1.29103	0.150562	6.61242e-18	down	AT5G64440	55.03	616	0	AtFAAH, FAAH	fatty acid amide hydrolase	LOC_Os04g01250	79.25	617	0	amidase family protein, putative, expressed
2DS	TRIAE_CS42_2DS_TGACv1_177332_AA0573870	5.65106	4.34332	5.134	0.00163737	0.00120333	0.105568	0.027088	2.96813e-22	down
2DS	TRIAE_CS42_2DS_TGACv1_177333_AA0573930	3.95141	2.19031	3.16352	0.292508	0.145753	0.192753	0.0770896	4.76206e-21	down	AT1G47840	65.06	415	0	HXK3	hexokinase 3	LOC_Os07g09890	83.57	414	0	hexokinase, putative, expressed
2DS	TRIAE_CS42_2DS_TGACv1_177415_AA0576320	0.366361	0.683197	0.220481	0.0278271	0.118689	0.000319812	0.158638	0.000309379	down	AT4G34980	39.23	724	7e-155	SLP2	subtilisin-like serine protease 2	LOC_Os07g48650	62.55	737	0	OsSub54 - Putative Subtilisin homologue, expressed
2DS	TRIAE_CS42_2DS_TGACv1_177415_AA0576350	40.1735	48.412	45.9371	4.27579	11.2486	5.79408	0.159126	6.72653e-18	down	AT5G59120	47.56	246	4e-64	ATSBT4.13, SBT4.13	subtilase 4.13	LOC_Os07g48650	65.33	300	4e-128	OsSub54 - Putative Subtilisin homologue, expressed
2DS	TRIAE_CS42_2DS_TGACv1_177415_AA0576360	0.40646	0.361643	0.349436	0.00119855	0.000880477	0.0780537	0.158135	0.000147996	down	AT2G04160	45.1	306	2e-72	AIR3	Subtilisin-like serine endopeptidase family protein	LOC_Os07g48650	59.7	330	1e-116	OsSub54 - Putative Subtilisin homologue, expressed
2DS	TRIAE_CS42_2DS_TGACv1_177420_AA0576580	0.530536	0.956161	0.775364	0	0	0	0.0595689	4.28466e-09	down
2DS	TRIAE_CS42_2DS_TGACv1_177437_AA0577110	2.88359	4.93049	2.1318	1.34313	0.599513	2.43262	0.445569	0.029389	down	AT1G76680	68.29	369	0	OPR1	12-oxophytodienoate reductase 1	LOC_Os06g11210	72.3	361	0	12-oxophytodienoate reductase, putative, expressed
2DS	TRIAE_CS42_2DS_TGACv1_177446_AA0577330	3.77327	4.1904	3.87713	0	0	0	0.025495	1.25179e-19	down
2DS	TRIAE_CS42_2DS_TGACv1_177461_AA0577700	0.922109	0.734393	0.379677	0.317611	0.168899	0.234798	0.373389	0.00581026	down	AT1G54730	63.27	422	0		Major facilitator superfamily protein	LOC_Os11g42430	56.6	424	2e-175	transporter family protein, putative, expressed
2DS	TRIAE_CS42_2DS_TGACv1_177461_AA0577720	11.1657	11.1868	10.8345	1.379	1.68825	1.28745	0.133863	1.99402e-40	down	AT1G71480	63.89	144	4e-63		Nuclear transport factor 2 (NTF2) family protein	LOC_Os09g09320	76.92	143	1e-75	nuclear transport factor, putative, expressed
2DS	TRIAE_CS42_2DS_TGACv1_177461_AA0577730	6.25807	5.80701	5.97957	0.461812	0.382098	0.331196	0.0671992	4.78774e-66	down	AT3G23510	68.47	812	0		Cyclopropane-fatty-acyl-phospholipid synthase	LOC_Os12g16650	75.12	804	0	Cyclopropane-fatty-acyl-phospholipid synthase, putative, expressed
2DS	TRIAE_CS42_2DS_TGACv1_177462_AA0577810	1.44025	1.24492	1.04891	0	0	0	0.076605	1.49988e-07	down
2DS	TRIAE_CS42_2DS_TGACv1_177478_AA0578190	0.102161	0.361964	0.184873	0	0	0	0.17374	0.00383141	down	AT1G74410	54.46	202	1e-44		RING/U-box superfamily protein	LOC_Os02g50990	75.62	201	2e-78	RING-H2 finger protein ATL1Q, putative, expressed
2DS	TRIAE_CS42_2DS_TGACv1_177481_AA0578290	0.702785	0.354052	0.515659	0.177438	0.287004	0.224183	0.456727	0.0252657	down	AT1G64255	23.11	502	7e-21		MuDR family transposase	LOC_Os07g45180	51.29	774	0	transposon protein, putative, unclassified
2DS	TRIAE_CS42_2DS_TGACv1_177485_AA0578380	1.05743	0.861022	1.29865	0.447385	0.491618	0.345277	0.410041	0.000396508	down	AT1G09450	49.91	561	4e-171		Protein kinase superfamily protein	LOC_Os07g44360	73.43	606	0	serine/threonine-protein kinase Haspin, putative, expressed
2DS	TRIAE_CS42_2DS_TGACv1_177488_AA0578590	4.04415	3.60903	3.74573	1.0319	1.13077	1.02221	0.282528	1.58816e-17	down	AT2G28450	51.22	820	0		zinc finger (CCCH-type) family protein	LOC_Os04g01480	72.72	821	0	zinc finger C-x8-C-x5-C-x3-H type family protein, expressed
2DS	TRIAE_CS42_2DS_TGACv1_177488_AA0578600	2.01868	1.66955	2.08932	0	0	0	0.0051637	1.07001e-66	down	AT4G03500	25.83	569	5e-23		Ankyrin repeat family protein	LOC_Os09g12480	40.95	945	4e-175	ulp1 protease family, C-terminal catalytic domain containing protein
2DS	TRIAE_CS42_2DS_TGACv1_177503_AA0578950	12.316	15.5899	10.5442	3.61986	5.78536	9.44116	0.49266	0.00414549	down
2DS	TRIAE_CS42_2DS_TGACv1_177535_AA0579610	0.379601	0.156526	0.162605	0.00124055	0.0590677	0.0275084	0.215422	0.00867682	down	AT5G22220	40.61	362	1e-67	E2F1, E2FB, ATE2FB	E2F transcription factor 1	LOC_Os04g02140	60.05	383	1e-137	transposon protein, putative, CACTA, En/Spm sub-class, expressed
2DS	TRIAE_CS42_2DS_TGACv1_177553_AA0579890	1.18839	0.976536	0.839231	0	0	0	0.0934779	3.20173e-06	down
2DS	TRIAE_CS42_2DS_TGACv1_177578_AA0580370	0.337938	0.412065	0.601116	0.0332537	0.0318702	0.000145761	0.104469	1.27592e-06	down	AT3G26190	30.14	345	3e-40	CYP71B21	cytochrome P450, family 71, subfamily B, polypeptide 21	LOC_Os02g17760	38.81	335	5e-64	cytochrome P450, putative, expressed
2DS	TRIAE_CS42_2DS_TGACv1_177590_AA0580670	0.313616	0.334434	0.43112	0.00111181	0.0399826	0.036421	0.155062	0.000361564	down	AT5G27930	61.61	224	1e-99		Protein phosphatase 2C family protein	LOC_Os05g29030	74.44	223	8e-112	protein phosphatase 2C, putative, expressed
2DS	TRIAE_CS42_2DS_TGACv1_177617_AA0581180	0.535144	0.0720509	0.5001	0	0	0	0.117956	0.000470312	down	AT5G42700	41.09	129	2e-26		AP2/B3-like transcriptional factor family protein	LOC_Os06g09420	49.34	229	4e-50	B3 DNA binding domain containing protein, expressed
2DS	TRIAE_CS42_2DS_TGACv1_177668_AA0582200	0.875009	0.84761	0.738808	0.154085	0.176535	0.205778	0.2265	5.90363e-13	down	AT1G67500	59.23	1143	0	ATREV3, REV3	recovery protein 3	LOC_Os11g08330	28.41	901	2e-88	POLD1 - Putative DNA polymerase delta catalytic subunit, expressed
2DS	TRIAE_CS42_2DS_TGACv1_177687_AA0582490	0.85263	0.536716	0.464482	0	0	0	0.0846045	1.60385e-06	down
2DS	TRIAE_CS42_2DS_TGACv1_177698_AA0582610	0.738598	0.291655	0.572467	0.014496	0.0586988	0.0536468	0.0968071	1.32383e-10	down	AT1G28440	50.79	955	0	HSL1	HAESA-like 1	LOC_Os08g28870	74.71	961	0	receptor-like protein kinase 5 precursor, putative, expressed
2DS	TRIAE_CS42_2DS_TGACv1_177716_AA0583110	8.47027	14.6249	9.53874	4.16034	4.6171	5.79008	0.4478	1.14327e-05	down	AT1G18010	64.81	432	9e-173		Major facilitator superfamily protein	LOC_Os04g01520	84.96	246	8e-97	expressed protein
2DS	TRIAE_CS42_2DS_TGACv1_177719_AA0583150	7.87486	7.0256	6.2671	1.84442	4.33488	3.37111	0.454429	0.000290134	down	AT1G53160	62.26	106	3e-28	SPL4	squamosa promoter binding protein-like 4	LOC_Os07g32170	75.45	110	1e-37	OsSPL13 - SBP-box gene family member, expressed
2DS	TRIAE_CS42_2DS_TGACv1_177739_AA0583540	0.472228	0.84928	0.539537	0.105985	0.101178	0.0912949	0.198511	4.13782e-05	down	AT4G21230	30.41	411	1e-44	CRK27	cysteine-rich RLK (RECEPTOR-like protein kinase) 27	LOC_Os07g35260	62.28	228	6e-85	TKL_IRAK_DUF26-lc.9 - DUF26 kinases have homology to DUF26 containing loci, expressed
2DS	TRIAE_CS42_2DS_TGACv1_177752_AA0583940	0.698064	0.5458	0.682899	0.261447	0.209663	0.299144	0.4163	0.001983	down	AT1G49920	22.38	478	3e-24		MuDR family transposase	LOC_Os07g45180	52.67	769	0	transposon protein, putative, unclassified
2DS	TRIAE_CS42_2DS_TGACv1_177780_AA0584440	6.19655	6.21547	8.48364	0.12471	0.00352876	0.211395	0.0306249	3.62653e-25	down
2DS	TRIAE_CS42_2DS_TGACv1_177783_AA0584500	0.858105	0.9772	0.851172	0.259258	0.169228	0.225111	0.272897	8.1184e-05	down
2DS	TRIAE_CS42_2DS_TGACv1_177783_AA0584540	8.66947	9.35276	8.45455	3.73823	5.15986	4.07646	0.491608	1.29002e-06	down	AT1G75710	50.16	307	6e-60		C2H2-like zinc finger protein	LOC_Os04g02510	67.72	381	3e-114	ZOS4-01 - C2H2 zinc finger protein, expressed
2DS	TRIAE_CS42_2DS_TGACv1_177786_AA0584600	5.99707	4.72027	5.65296	3.08165	1.52144	2.45025	0.435264	7.03543e-05	down	AT1G09850	37.22	223	2e-37	XBCP3	xylem bark cysteine peptidase 3	LOC_Os01g67980	37.66	231	2e-36	cysteine proteinase EP-B 1 precursor, putative, expressed
2DS	TRIAE_CS42_2DS_TGACv1_177840_AA0585640	12.0428	10.8849	10.6974	2.53241	6.42738	4.59958	0.405228	1.52566e-05	down	AT2G37130	61.59	302	5e-118		Peroxidase superfamily protein	LOC_Os07g49360	76.47	306	6e-138	peroxidase precursor, putative, expressed
2DS	TRIAE_CS42_2DS_TGACv1_177842_AA0585760	2.35385	2.46815	2.76945	1.1727	1.15465	1.31718	0.486917	0.000508829	down							LOC_Os03g01940	28.95	266	1e-17	expressed protein
2DS	TRIAE_CS42_2DS_TGACv1_177852_AA0586000	1.53566	2.21289	2.31693	0.00692277	0.108613	0.373336	0.120356	2.56825e-07	down
2DS	TRIAE_CS42_2DS_TGACv1_177910_AA0586990	1.15189	2.0392	2.06219	0.266536	0.160566	0.283206	0.143637	1.71815e-14	down	AT4G38830	37.42	310	9e-55	CRK26	cysteine-rich RLK (RECEPTOR-like protein kinase) 26	LOC_Os11g10640	54.88	328	2e-113	protein kinase domain containing protein, expressed
2DS	TRIAE_CS42_2DS_TGACv1_177916_AA0587140	0.391147	0.297208	0.7181	0.100157	0.00102371	0.000228832	0.152242	0.000831349	down
2DS	TRIAE_CS42_2DS_TGACv1_177918_AA0587220	0.812588	1.62181	1.25731	0	0	0	0.0774161	5.38589e-07	down
2DS	TRIAE_CS42_2DS_TGACv1_177921_AA0587430	2.58232	0.430693	0.6235	0	0	0	0.0593553	6.20146e-06	down							LOC_Os01g25160	38.36	159	9e-18	jacalin-like lectin domain containing protein
2DS	TRIAE_CS42_2DS_TGACv1_178032_AA0589610	31.5848	31.6026	30.4186	0	0	0	0.000894599	1.00252e-164	down							LOC_Os01g08650	31.68	423	7e-39	expressed protein
2DS	TRIAE_CS42_2DS_TGACv1_178036_AA0589740	0.656791	1.45921	0.421375	0	0	0	0.108803	0.000119398	down
2DS	TRIAE_CS42_2DS_TGACv1_178063_AA0590150	1.11071	1.03621	1.2225	0.635213	0.72426	0.222715	0.481925	0.0303609	down	AT1G22380	46.97	479	4e-158	AtUGT85A3, UGT85A3	UDP-glucosyl transferase 85A3	LOC_Os07g42970	65.85	489	0	UDP-glucoronosyl and UDP-glucosyl transferase domain containing protein
2DS	TRIAE_CS42_2DS_TGACv1_178123_AA0591190	1.94514	2.45767	2.80197	0.21622	0.57511	0.179477	0.164771	3.93286e-07	down
2DS	TRIAE_CS42_2DS_TGACv1_178133_AA0591530	1.8518	1.50038	1.98992	0	0	0	0.05481	1.72873e-10	down
2DS	TRIAE_CS42_2DS_TGACv1_178147_AA0591820	3.78336	2.25765	3.19355	1.20457	1.85171	1.24671	0.471166	0.000977715	down	AT1G23890	37.92	327	3e-47		NHL domain-containing protein	LOC_Os08g31970	59.95	407	3e-128	NHL repeat-containing protein, putative, expressed
2DS	TRIAE_CS42_2DS_TGACv1_178191_AA0592520	0.92337	0.981613	0.838779	0	0	0	0.101449	1.04146e-05	down
2DS	TRIAE_CS42_2DS_TGACv1_178196_AA0592540	3.01986	7.42577	7.18713	1.47083	0.869268	1.23	0.208433	4.80605e-09	down	AT5G18460	34.31	239	5e-35		Protein of Unknown Function (DUF239)	LOC_Os12g29370	38.34	326	2e-73	ZmEBE-1 protein, putative
2DS	TRIAE_CS42_2DS_TGACv1_178210_AA0592780	0.236747	0.401156	0.099732	0	0	0	0.116787	0.00023331	down	AT5G13930	48.22	394	6e-111	CHS, TT4, ATCHS	Chalcone and stilbene synthase family protein	LOC_Os07g34190	61.1	383	5e-142	chalcone and stilbene synthases, putative, expressed
2DS	TRIAE_CS42_2DS_TGACv1_178220_AA0592890	14.25	11.1874	11.3115	4.7693	7.18523	4.81575	0.456983	1.07096e-06	down	AT3G51950	47.51	341	7e-69		Zinc finger (CCCH-type) family protein / RNA recognition motif (RRM)-containing protein	LOC_Os07g48410	74.81	663	0	RNA-binding zinc finger protein, putative, expressed
2DS	TRIAE_CS42_2DS_TGACv1_178281_AA0593760	1.15096	1.58931	0.910195	0.184184	0.335961	0.230797	0.229354	7.50853e-06	down	AT3G02875	51.81	386	3e-130	ILR1	Peptidase M20/M25/M40 family protein	LOC_Os07g14590	67.18	387	2e-169	hydrolase, putative, expressed
2DS	TRIAE_CS42_2DS_TGACv1_178321_AA0594070	0.945669	0.831428	0.959548	0.251887	0.125277	0.155109	0.213042	2.85125e-08	down							LOC_Os07g31680	34.53	278	2e-37	OsFBL38 - F-box domain and LRR containing protein, expressed
2DS	TRIAE_CS42_2DS_TGACv1_178321_AA0594100	0.908546	1.40195	0.903343	0	0	0	0.0213895	3.86198e-20	down	AT1G78760	26.85	257	6e-14		F-box/RNI-like superfamily protein	LOC_Os08g09750	58.42	558	0	OsFBL44 - F-box domain and LRR containing protein, expressed
2DS	TRIAE_CS42_2DS_TGACv1_178348_AA0594360	0.503645	0.601526	0.351855	0.0887706	0.0580331	0.101593	0.210669	7.78864e-05	down	AT3G19184	52.59	116	7e-36		AP2/B3-like transcriptional factor family protein	LOC_Os01g13300	51.44	556	2e-175	B3 DNA binding domain containing protein, expressed
2DS	TRIAE_CS42_2DS_TGACv1_178361_AA0594540	2.94676	3.19983	3.28374	0.569096	0.423466	0.731468	0.188388	1.99041e-19	down							LOC_Os05g01180	26.67	195	1e-15	zinc knuckle family protein, expressed
2DS	TRIAE_CS42_2DS_TGACv1_178363_AA0594620	6.50624	5.80697	5.62631	0	0	0	0.00331232	1.36494e-91	down							LOC_Os02g18720	37.44	406	8e-65	hypothetical protein
2DS	TRIAE_CS42_2DS_TGACv1_178413_AA0595230	8.6816	6.92826	7.43986	0.141339	0.577579	0.424755	0.062221	2.73682e-23	down
2DS	TRIAE_CS42_2DS_TGACv1_178422_AA0595320	0.79956	0.916881	1.04052	0.183777	0.298493	0.137529	0.240511	1.83282e-07	down	AT5G60900	56.75	289	2e-106	RLK1	receptor-like protein kinase 1	LOC_Os04g12560	73.27	782	0	receptor-like protein kinase, putative, expressed
2DS	TRIAE_CS42_2DS_TGACv1_178438_AA0595530	2.17999	1.29423	1.41953	0.473549	0.450521	0.718041	0.346753	8.29246e-05	down							LOC_Os08g44160	52.91	189	8e-58	hypothetical protein
2DS	TRIAE_CS42_2DS_TGACv1_178494_AA0596400	5.04502	7.59235	5.06338	1.84642	1.40208	1.9201	0.29584	8.12835e-11	down	AT4G04570	41.96	224	3e-50	CRK40	cysteine-rich RLK (RECEPTOR-like protein kinase) 40	LOC_Os11g11780	56.81	213	8e-83	cysteine-rich receptor-like protein kinase 21 precursor, putative, expressed
2DS	TRIAE_CS42_2DS_TGACv1_178502_AA0596630	5.6481	5.07211	4.6117	0.118009	0.00120539	0.000269683	0.0274436	4.96534e-23	down
2DS	TRIAE_CS42_2DS_TGACv1_178525_AA0597050	0.263501	0.530207	0.72555	0.000540743	0.000397401	0.0348639	0.0851691	9.5966e-07	down	AT5G19730	62.22	270	2e-114		Pectin lyase-like superfamily protein	LOC_Os01g53990	83.72	258	2e-157	pectinesterase, putative, expressed
2DS	TRIAE_CS42_2DS_TGACv1_178528_AA0597110	2.7591	1.65759	3.03397	0.0302885	0.0286921	0.0503262	0.0243021	1.4e-29	down							LOC_Os07g45750	33.07	384	6e-52	retrotransposon protein, putative, unclassified, expressed
2DS	TRIAE_CS42_2DS_TGACv1_178531_AA0597160	0.102962	0.320664	0.184633	0	0	0	0.183113	0.00522536	down	AT3G21520	43.35	173	2e-42	DMP1, AtDMP1	DUF679 domain membrane protein 1	LOC_Os07g45080	79.1	177	1e-73	expressed protein
2DS	TRIAE_CS42_2DS_TGACv1_178534_AA0597220	0.990204	1.82006	0.94737	0.487092	0.303313	0.46027	0.352131	0.00214824	down							LOC_Os03g06750	36.36	374	1e-56	expressed protein
2DS	TRIAE_CS42_2DS_TGACv1_178537_AA0597250	2.68454	2.78607	1.46901	0.370266	0.165857	1.48051	0.300534	0.00826615	down	AT1G56600	75.39	317	0	AtGolS2, GolS2	galactinol synthase 2	LOC_Os07g48830	85.44	309	0	glycosyl transferase 8 domain containing protein, putative, expressed
2DS	TRIAE_CS42_2DS_TGACv1_178546_AA0597360	1.01815	0.341435	0.580865	0	0	0	0.0404197	2.31971e-10	down	AT3G50940	49.52	313	1e-101		P-loop containing nucleoside triphosphate hydrolases superfamily protein	LOC_Os03g38800	61.35	458	1e-174	AAA family ATPase, putative, expressed
2DS	TRIAE_CS42_2DS_TGACv1_178613_AA0598180	1.58525	1.50138	2.19834	0.619706	0.591089	0.637512	0.385734	0.0122263	down
2DS	TRIAE_CS42_2DS_TGACv1_178672_AA0599470	2.36281	2.4162	2.63486	0.635077	0.773427	1.11989	0.354601	5.47409e-05	down
2DS	TRIAE_CS42_2DS_TGACv1_178739_AA0600390	0.519597	0.552755	0.675942	0.0294117	0.0533958	0.0246813	0.0983124	8.82379e-10	down	AT4G20820	43.22	516	9e-129		FAD-binding Berberine family protein	LOC_Os06g35650	62.1	504	0	reticuline oxidase-like protein precursor, putative, expressed
2DS	TRIAE_CS42_2DS_TGACv1_178789_AA0600950	2.0081	1.89245	2.3895	0.79332	1.17885	0.795775	0.450179	0.00130658	down	AT5G23530	38.66	344	1e-64	AtCXE18, CXE18	carboxyesterase 18	LOC_Os07g41590	74.37	316	3e-134	gibberellin receptor GID1L2, putative, expressed
2DS	TRIAE_CS42_2DS_TGACv1_178792_AA0600990	0.452005	0.257046	0.525209	0.0183321	0.0328384	0.0442681	0.0931785	2.59979e-13	down	AT3G14470	29.96	691	5e-66		NB-ARC domain-containing disease resistance protein	LOC_Os06g49380	40.01	1537	0	NBS-LRR disease resistance protein, putative, expressed
2DS	TRIAE_CS42_2DS_TGACv1_178795_AA0601110	4.33821	3.05518	3.74451	1.62826	2.34093	1.46492	0.492521	0.000853725	down	AT4G04880	63.87	357	6e-171		adenosine/AMP deaminase family protein	LOC_Os07g46630	87.09	364	0	AMP deaminase, putative, expressed
2DS	TRIAE_CS42_2DS_TGACv1_178840_AA0601670	1.7575	5.16675	3.48464	0.267622	0.00273537	0.000611443	0.0581766	2.44021e-09	down
2DS	TRIAE_CS42_2DS_TGACv1_178948_AA0602620	12.4434	7.48688	10.3979	3.46647	5.81686	4.40693	0.452588	2.31534e-05	down	AT2G25010	35.15	330	3e-53		Aminotransferase-like, plant mobile domain family protein	LOC_Os07g32406	65.6	468	0	expressed protein
2DS	TRIAE_CS42_2DS_TGACv1_178952_AA0602710	1.79795	1.85368	1.41309	0.303804	0.484085	0.244618	0.210787	3.17355e-13	down							LOC_Os06g02100	58.23	395	1e-121	OsFBX181 - F-box domain containing protein, expressed
2DS	TRIAE_CS42_2DS_TGACv1_178976_AA0603070	0.178183	0.894925	0.643265	0	0	0	0.181486	0.00607065	down
2DS	TRIAE_CS42_2DS_TGACv1_178976_AA0603080	6.10362	5.9245	5.04694	0.000724927	0.000532547	0.0472099	0.00687467	1.03119e-75	down	AT1G11330	36.46	181	5e-28		S-locus lectin protein kinase family protein	LOC_Os11g17380	49.46	370	3e-105	protein kinase domain containing protein
2DS	TRIAE_CS42_2DS_TGACv1_178991_AA0603290	2.2808	1.00492	1.55828	0.378643	0.674754	0.742801	0.375797	0.000205915	down	AT1G74160	28.5	421	3e-16		unknown protein; BEST Arabidopsis thaliana protein match is: unknown protein (TAIR:AT1G18620.1); Has 3407 Blast hits to 2217 proteins in 314 species: Archae - 0; Bacteria - 264; Metazoa - 1296; Fungi - 318; Plants - 346; Viruses - 34; Other Eukaryotes - 1149 (source: NCBI BLink).	LOC_Os07g41200	72.99	685	0	expressed protein
2DS	TRIAE_CS42_2DS_TGACv1_178995_AA0603310	0.540195	0.516017	0.56512	0.0280126	0.0724753	0.0660519	0.13693	3.19913e-08	down	AT1G54220	40	285	4e-38		Dihydrolipoamide acetyltransferase, long form protein	LOC_Os02g01500	47	283	3e-52	2-oxo acid dehydrogenases acyltransferase domain containing protein, expressed
2DS	TRIAE_CS42_2DS_TGACv1_179014_AA0603480	9.07703	8.99036	8.9064	0.364428	0.349386	0.108216	0.0414832	7.92153e-31	down
2DS	TRIAE_CS42_2DS_TGACv1_179014_AA0603490	0.983551	0.841289	0.762938	0.238663	0.22805	0.180865	0.271404	8.0205e-06	down	AT3G06910	59.63	218	9e-95	ULP1A, ELS1, AtULP1a	UB-like protease 1A	LOC_Os03g29630	77.73	247	2e-132	ulp1 protease family protein, putative
2DS	TRIAE_CS42_2DS_TGACv1_179059_AA0604030	1.49706	1.20067	1.10897	0.166607	0.172369	0.20656	0.151706	2.4377e-18	down	AT3G50950	27.57	497	5e-43	ZAR1	HOPZ-ACTIVATED RESISTANCE 1	LOC_Os11g11580	51.11	810	0	NB-ARC domain containing protein, expressed
2DS	TRIAE_CS42_2DS_TGACv1_179147_AA0604660	1.10389	1.30452	1.36554	0.256904	0.376887	0.311297	0.259328	2.2324e-10	down							LOC_Os04g11790	32.28	378	4e-43	OsFBX120 - F-box domain containing protein, expressed
2DS	TRIAE_CS42_2DS_TGACv1_179151_AA0604720	0.696734	0.598346	0.638108	0.0545103	0.0518621	0.0692414	0.121459	1.24483e-09	down	AT5G56440	29.55	264	1e-12		F-box/RNI-like/FBD-like domains-containing protein	LOC_Os08g09760	56.41	569	0	OsFBX275 - F-box domain containing protein, expressed
2DS	TRIAE_CS42_2DS_TGACv1_179169_AA0604900	1.40204	1.02861	1.29524	0.399224	0.397341	0.566798	0.373861	7.18939e-06	down
2DS	TRIAE_CS42_2DS_TGACv1_179171_AA0604940	1.90146	0.554592	1.47474	0.43095	0.603355	0.814494	0.479095	0.0497388	down	AT2G26770	53.05	492	3e-161		plectin-related	LOC_Os07g44830	78.34	494	0	proline-rich family protein, putative, expressed
2DS	TRIAE_CS42_2DS_TGACv1_179187_AA0605060	0.701949	0.427698	0.630081	0.0516134	0.297517	0.000747525	0.248555	0.00454034	down	AT1G52820	35.95	306	2e-61		2-oxoglutarate (2OG) and Fe(II)-dependent oxygenase superfamily protein	LOC_Os08g32170	58.65	312	2e-121	oxidoreductase, 2OG-FeII oxygenase domain containing protein, putative, expressed
2DS	TRIAE_CS42_2DS_TGACv1_179218_AA0605360	1.05897	0.942412	0.655298	0.000786441	0.000577968	0.050705	0.0715956	2.96368e-08	down							LOC_Os10g08460	42.5	120	9e-21	hypothetical protein
2DS	TRIAE_CS42_2DS_TGACv1_179233_AA0605490	1.06607	0.705308	0.683491	0.3527	0.229559	0.231326	0.351183	0.000827582	down	AT1G03470	39.32	234	9e-41		Kinase interacting (KIP1-like) family protein	LOC_Os07g47090	55.88	306	6e-97	KIP1, putative, expressed
2DS	TRIAE_CS42_2DS_TGACv1_179348_AA0606380	0.436635	1.31498	0.735445	0.0381378	0.15585	0.114613	0.152564	1.32396e-05	down	AT3G53810	50.24	418	2e-138		Concanavalin A-like lectin protein kinase family protein	LOC_Os07g38810	66.91	417	0	lectin receptor-type protein kinase, putative, expressed
2DS	TRIAE_CS42_2DS_TGACv1_179349_AA0606390	6.28607	7.30907	6.91529	1.10117	0.262937	1.37622	0.146498	9.29071e-13	down
2DS	TRIAE_CS42_2DS_TGACv1_179410_AA0606910	2.05619	1.24779	1.73696	0.757229	0.589101	0.809782	0.433492	0.00011631	down	AT3G17360	38.18	626	7e-83	POK1	phragmoplast orienting kinesin 1	LOC_Os07g44400	78.15	357	4e-174	POK1, putative, expressed
2DS	TRIAE_CS42_2DS_TGACv1_179410_AA0606920	1.03991	0.485089	0.546627	0.295465	0.41617	0.206553	0.455351	0.0225792	down	AT3G17360	48.11	927	0	POK1	phragmoplast orienting kinesin 1	LOC_Os12g39980	57.05	631	0	kinesin motor domain containing protein, putative, expressed
2DS	TRIAE_CS42_2DS_TGACv1_179418_AA0606970	6.91669	6.65008	7.18647	4.11536	2.67922	2.11483	0.433304	2.58255e-05	down	AT5G14240	63.35	251	4e-87		Thioredoxin superfamily protein	LOC_Os01g08960	87.08	240	5e-121	phosducin-like protein 3, putative, expressed
2DS	TRIAE_CS42_2DS_TGACv1_179432_AA0607100	0.972743	1.10986	1.32432	0.157936	0.913024	0.234287	0.392429	0.0286848	down	AT2G47280	41.52	330	1e-80		Pectin lyase-like superfamily protein	LOC_Os07g46190	60.43	278	3e-104	pectinesterase, putative, expressed
2DS	TRIAE_CS42_2DS_TGACv1_179469_AA0607360	0.994232	1.06337	1.10782	0.218662	0.241648	0.22889	0.225152	5.75691e-15	down	AT3G62700	57.47	1312	0	ATMRP10, MRP10, ABCC14	multidrug resistance-associated protein 10	LOC_Os04g13210	88.4	1207	0	multidrug resistance-associated protein, putative, expressed
2DS	TRIAE_CS42_2DS_TGACv1_179485_AA0607520	0.167658	1.35045	0.744953	0.0720234	0.069027	0.000315701	0.132791	0.00170586	down	AT3G16660	41.59	113	5e-15		Pollen Ole e 1 allergen and extensin family protein	LOC_Os07g47750	84.75	118	3e-69	POEI49 - Pollen Ole e I allergen and extensin family protein precursor, expressed
2DS	TRIAE_CS42_2DS_TGACv1_179485_AA0607540	0.364852	0.224002	0.739854	0	0	0	0.171034	0.00376555	down
2DS	TRIAE_CS42_2DS_TGACv1_179504_AA0607670	0.533175	0.377928	0.663896	0	0	0	0.0475237	3.95915e-11	down
2DS	TRIAE_CS42_2DS_TGACv1_179822_AA0609360	1.7205	1.71154	1.75374	0	0	0	0.0105249	9.02777e-41	down	AT1G21210	32.52	735	1e-97	WAK4	wall associated kinase 4	LOC_Os10g09620	51.49	705	0	OsWAK108 - OsWAK receptor-like protein kinase, expressed
2DS	TRIAE_CS42_2DS_TGACv1_179835_AA0609450	5.49017	13.3786	9.7181	0.215563	5.42429	0.27043	0.209791	0.0358821	down	AT2G18150	43.38	302	6e-67		Peroxidase superfamily protein	LOC_Os07g44499	58.5	294	1e-110	peroxidase, putative, expressed
2DS	TRIAE_CS42_2DS_TGACv1_180088_AA0610140	1.09501	1.0687	0.943634	0	0	0	0.0906552	1.76003e-06	down
2DS	TRIAE_CS42_2DS_TGACv1_180247_AA0610550	0.995069	0.838957	1.49543	0.337238	0.28341	0.397002	0.326951	0.000597327	down							LOC_Os08g38620	35.06	308	1e-47	expressed protein
2DS	TRIAE_CS42_2DS_TGACv1_180584_AA0611090	0.322214	0.397878	0.509391	0	0	0	0.046746	2.37619e-10	down							LOC_Os07g33400	28.68	380	1e-23	OsFBDUF38 - F-box and DUF domain containing protein
2DS	TRIAE_CS42_2DS_TGACv1_180706_AA0611240	1.69355	1.07093	1.20189	0.388668	0.417421	0.442913	0.325876	3.95243e-06	down	AT4G16120	48.05	616	2e-168	ATSEB1, COBL7, SEB1	COBRA-like protein-7 precursor	LOC_Os07g49080	67.53	619	0	COBRA-like protein 7 precursor, putative, expressed
2DS	TRIAE_CS42_2DS_TGACv1_181016_AA0611600	2.11998	2.07302	1.78527	0	0	0	0.0122796	2.24123e-36	down							LOC_Os12g03440	30.19	414	2e-39	OsFBX436 - F-box domain containing protein, expressed
2DS	TRIAE_CS42_2DS_TGACv1_189251_AA0612820	3.00019	3.83565	3.87586	0.619706	0.591089	0.637512	0.195807	6.34079e-08	down
3AL	TRIAE_CS42_3AL_TGACv1_193584_AA0613780	1.91807	1.51071	1.07573	0.690738	0.501815	0.451811	0.380123	0.00119788	down	AT5G13330	79.69	64	1e-20	Rap2.6L	related to AP2 6l	LOC_Os04g32620	56.3	135	2e-24	ethylene-responsive transcription factor ERF114, putative, expressed
3AL	TRIAE_CS42_3AL_TGACv1_193615_AA0615110	10.6996	1.67425	7.97397	0.718284	1.94123	0.405092	0.162593	0.000167116	down
3AL	TRIAE_CS42_3AL_TGACv1_193633_AA0615790	1.15722	0.70037	1.26434	0.00131989	0.0917287	0.000217021	0.101646	1.27252e-05	down							LOC_Os11g13720	78.79	33	4e-11	expressed protein
3AL	TRIAE_CS42_3AL_TGACv1_193655_AA0616540	2.8987	2.21565	2.26233	0.531601	1.38953	1.35199	0.446287	0.000803784	down							LOC_Os11g38440	61.56	333	5e-114	expressed protein
3AL	TRIAE_CS42_3AL_TGACv1_193667_AA0617160	1.03998	0.742251	0.641634	0.20699	0.304365	0.443409	0.417855	0.017134	down							LOC_Os01g14180	69.95	376	2e-170	expressed protein
3AL	TRIAE_CS42_3AL_TGACv1_193702_AA0617970	0.504811	0.348169	0.329571	0.0737722	0.170709	0.190411	0.385819	0.00373299	down	AT3G48430	46.85	666	4e-168	REF6	relative of early flowering 6	LOC_Os01g67970	53.57	1413	0	ZOS1-20 - C2H2 zinc finger protein, expressed
3AL	TRIAE_CS42_3AL_TGACv1_193888_AA0621780	2.22651	1.18387	2.07073	0.596994	1.04712	0.812279	0.456256	0.00447203	down	AT4G36960	56.01	366	9e-124		RNA-binding (RRM/RBD/RNP motifs) family protein	LOC_Os01g71770	71.06	349	7e-172	RNA recognition motif containing protein, putative, expressed
3AL	TRIAE_CS42_3AL_TGACv1_193888_AA0621820	0.923471	0.887032	0.783145	0	0	0	0.0561416	2.80113e-10	down	AT4G16260	49	251	3e-66		Glycosyl hydrolase superfamily protein	LOC_Os01g71474	69.48	249	4e-105	glycosyl hydrolases family 17, putative, expressed
3AL	TRIAE_CS42_3AL_TGACv1_193889_AA0621940	0.546336	1.87098	1.2846	0.264146	0.822668	0.255135	0.380168	0.0420778	down	AT1G03220	30.82	425	1e-52		Eukaryotic aspartyl protease family protein	LOC_Os01g71090	58.59	396	3e-156	xylanase inhibitor, putative, expressed
3AL	TRIAE_CS42_3AL_TGACv1_193897_AA0622120	8.79838	3.99289	6.87338	1.46839	2.25238	3.48096	0.369062	0.00010846	down	AT1G15520	75.11	474	0	PDR12, ATPDR12, ABCG40, ATABCG40	pleiotropic drug resistance 12	LOC_Os01g42380	90.7	473	0	pleiotropic drug resistance protein, putative, expressed
3AL	TRIAE_CS42_3AL_TGACv1_193913_AA0622490	4.2241	4.20699	3.76495	0.923376	1.94196	1.34363	0.350597	3.43494e-07	down	AT1G60590	63.75	251	5e-102		Pectin lyase-like superfamily protein	LOC_Os01g44970	78.67	361	1e-150	polygalacturonase, putative, expressed
3AL	TRIAE_CS42_3AL_TGACv1_193950_AA0623330	0.791171	1.10607	1.06416	0.127277	0.614883	0.0692611	0.297333	0.00760734	down	AT1G14590	42.66	286	2e-84		Nucleotide-diphospho-sugar transferase family protein	LOC_Os01g69190	56.06	330	4e-129	regulatory protein, putative, expressed
3AL	TRIAE_CS42_3AL_TGACv1_193957_AA0623460	1.08404	1.37835	1.36269	0.108721	0.238573	0.301396	0.196055	4.5816e-07	down	AT5G02060	44.08	152	9e-38		Uncharacterised protein family (UPF0497)	LOC_Os09g07480	54.9	153	4e-48	membrane associated DUF588 domain containing protein, putative, expressed
3AL	TRIAE_CS42_3AL_TGACv1_193977_AA0623890	1.1905	1.06288	1.61622	0.388997	0.42711	0.13176	0.259475	6.49155e-06	down							LOC_Os07g02240	31.66	259	7e-23	transcription factor X1, putative
3AL	TRIAE_CS42_3AL_TGACv1_194012_AA0624540	4.13776	3.81986	3.76106	0.328556	1.13906	0.826411	0.201059	1.69175e-12	down	AT1G77380	70.99	262	1e-126	AAP3, ATAAP3	amino acid permease 3	LOC_Os05g34980	81.11	270	1e-148	amino acid transporter, putative, expressed
3AL	TRIAE_CS42_3AL_TGACv1_194013_AA0624590	0.690976	0.524959	0.68662	0.103353	0.121066	0.152083	0.223781	2.69897e-06	down	AT5G01170	32.45	265	3e-18		Protein of unknown function (DUF740)	LOC_Os01g63310	72.75	679	0	DUF740 domain containing protein, expressed
3AL	TRIAE_CS42_3AL_TGACv1_194094_AA0626340	1.81962	1.43473	1.85907	0.101545	0.224718	0.204726	0.124309	3.51386e-12	down							LOC_Os01g64430	63.54	192	6e-34	DUF623 domain containing protein, expressed
3AL	TRIAE_CS42_3AL_TGACv1_194099_AA0626460	0.595472	0.441068	0.631809	0.188871	0.180922	0.0740049	0.288771	0.000128527	down	AT1G56070	91.34	843	0	LOS1	Ribosomal protein S5/Elongation factor G/III/V family protein	LOC_Os04g02820	95.26	843	0	elongation factor, putative, expressed
3AL	TRIAE_CS42_3AL_TGACv1_194182_AA0628030	7.5402	5.59895	6.06819	1.93167	3.44441	2.01927	0.38815	1.10007e-06	down	AT1G28600	42.73	344	2e-88		GDSL-like Lipase/Acylhydrolase superfamily protein	LOC_Os01g46080	47.04	338	7e-100	GDSL-like lipase/acylhydrolase, putative, expressed
3AL	TRIAE_CS42_3AL_TGACv1_194226_AA0628980	12.4878	19.0867	15.5131	6.30004	9.03838	7.8776	0.493792	1.96499e-05	down	AT5G06150	51.05	382	5e-106	CYC1BAT, CYCB1;2	Cyclin family protein	LOC_Os01g59120	67.68	396	3e-157	cyclin, putative, expressed
3AL	TRIAE_CS42_3AL_TGACv1_194239_AA0629390	5.95618	1.07943	3.80978	1.23535	1.96375	0.739738	0.370958	0.0248364	down							LOC_Os01g41140	60	100	3e-31	THION18 - Plant thionin family protein precursor, expressed
3AL	TRIAE_CS42_3AL_TGACv1_194303_AA0630820	0.944457	0.266845	0.294354	0.112306	0.0735448	0.033559	0.19712	0.00255849	down	AT5G07050	63.2	375	2e-143		nodulin MtN21 /EamA-like transporter family protein	LOC_Os01g58910	81.01	395	0	auxin-induced protein 5NG4, putative, expressed
3AL	TRIAE_CS42_3AL_TGACv1_194312_AA0630910	36.9994	23.9129	33.8793	11.3048	18.5066	16.1218	0.485042	5.33506e-05	down	AT2G34510	64.48	366	0		Protein of unknown function, DUF642	LOC_Os01g55190	89.1	367	0	expressed protein
3AL	TRIAE_CS42_3AL_TGACv1_194333_AA0631180	0.794677	1.85744	2.08281	0.00135929	0.0944668	0.000223499	0.0706991	2.82527e-07	down
3AL	TRIAE_CS42_3AL_TGACv1_194425_AA0632850	1.89813	0.991275	1.10642	0.584838	0.853633	0.484089	0.487593	0.0106892	down	AT3G26700	53.11	241	5e-79		Protein kinase superfamily protein	LOC_Os01g70410	76.07	234	4e-133	protein kinase, putative, expressed
3AL	TRIAE_CS42_3AL_TGACv1_194562_AA0635870	3.04349	2.21785	2.69588	1.04497	1.56161	0.895275	0.445427	0.000154301	down	AT1G71140	52.34	470	4e-138		MATE efflux family protein	LOC_Os01g49120	85.93	462	0	MATE efflux family protein, putative, expressed
3AL	TRIAE_CS42_3AL_TGACv1_194619_AA0636850	1.89161	3.12905	3.24627	0.880189	0.836343	1.48324	0.409195	0.00990064	down
3AL	TRIAE_CS42_3AL_TGACv1_194662_AA0637400	0.694556	0.199384	0.446275	0.00258286	0.0748793	0.11253	0.182024	0.00069314	down	AT5G54510	67.62	596	0	GH3.6, DFL1	Auxin-responsive GH3 family protein	LOC_Os01g57610	87.54	594	0	OsGH3.1 - Probable indole-3-acetic acid-amido synthetase, expressed
3AL	TRIAE_CS42_3AL_TGACv1_194733_AA0638390	3.38687	3.24177	5.08836	0.983095	1.82566	1.54434	0.377357	2.01695e-05	down	AT1G44760	68.83	154	4e-68		Adenine nucleotide alpha hydrolases-like superfamily protein	LOC_Os01g65440	89.61	154	9e-98	universal stress protein domain containing protein, putative, expressed
3AL	TRIAE_CS42_3AL_TGACv1_194750_AA0638780	2.7353	4.63215	2.44279	0.495985	1.05766	0.893524	0.257043	1.71662e-07	down	AT1G30840	47.71	327	4e-42	ATPUP4, PUP4	purine permease 4	LOC_Os01g48800	81.19	388	1e-126	purine permease, putative, expressed
3AL	TRIAE_CS42_3AL_TGACv1_194800_AA0639730	1.02952	1.44764	1.89962	0.158573	0.150467	0.265151	0.168039	6.0294e-06	down
3AL	TRIAE_CS42_3AL_TGACv1_194973_AA0642970	4.13339	3.33118	5.61539	0.281628	0.509016	0.53802	0.116739	2.57399e-13	down
3AL	TRIAE_CS42_3AL_TGACv1_194977_AA0643130	1.03796	0.858683	0.683847	0.259857	0.218154	0.35947	0.34505	0.000583634	down	AT5G41800	71.4	430	0		Transmembrane amino acid transporter family protein	LOC_Os01g43320	91.16	430	0	transmembrane amino acid transporter protein, putative, expressed
3AL	TRIAE_CS42_3AL_TGACv1_195088_AA0644580	6.78689	6.3079	10.6613	0.94851	2.02198	3.53049	0.282089	2.01647e-05	down
3AL	TRIAE_CS42_3AL_TGACv1_195146_AA0645390	1.3121	0.923484	1.12185	0.179009	0.56132	0.539372	0.39607	0.00426752	down	AT1G01450	52.12	353	4e-124		Protein kinase superfamily protein	LOC_Os01g43350	73.83	428	0	protein kinase family protein, putative, expressed
3AL	TRIAE_CS42_3AL_TGACv1_195167_AA0645680	0.271603	0.544414	0.389516	0.135782	0.0987742	0.146095	0.339131	0.0017865	down	AT1G03920	69.12	136	7e-60		Protein kinase family protein	LOC_Os05g43570	73.38	139	6e-64	AGC_AGC_other_NDRh_TRCd.2 - ACG kinases include homologs to PKA, PKG and PKC, expressed
3AL	TRIAE_CS42_3AL_TGACv1_195196_AA0646280	0.612812	0.261524	0.106071	0	0	0	0.240105	0.0314967	down
3AL	TRIAE_CS42_3AL_TGACv1_195259_AA0647020	3.27651	2.52669	2.34787	1.12376	1.54926	0.711012	0.428315	0.00380228	down
3AL	TRIAE_CS42_3AL_TGACv1_195259_AA0647030	6.17148	6.67287	4.18497	2.15736	2.63391	1.85322	0.398125	7.81763e-05	down
3AL	TRIAE_CS42_3AL_TGACv1_195259_AA0647040	9.30132	15.0691	9.50435	3.20897	6.21803	4.37544	0.410671	4.81894e-05	down
3AL	TRIAE_CS42_3AL_TGACv1_195441_AA0649580	1.30331	1.55266	1.38216	0.520627	0.42914	0.635954	0.40043	0.00619125	down	AT2G41200	30.08	123	3e-13		unknown protein; Has 26 Blast hits to 26 proteins in 11 species: Archae - 0; Bacteria - 0; Metazoa - 0; Fungi - 0; Plants - 26; Viruses - 0; Other Eukaryotes - 0 (source: NCBI BLink).	LOC_Os01g72560	62.24	143	2e-64	expressed protein
3AL	TRIAE_CS42_3AL_TGACv1_195449_AA0649720	7.47346	7.10697	5.2797	1.7476	3.00838	2.90726	0.388637	3.77671e-07	down	AT3G02600	67.06	255	4e-115	LPP3, ATLPP3	lipid phosphate phosphatase 3	LOC_Os01g47580	79.49	273	4e-140	lipid phosphatase protein, putative, expressed
3AL	TRIAE_CS42_3AL_TGACv1_195476_AA0650030	3.75052	1.21471	2.17952	0.792803	0.853074	1.16473	0.400883	0.00421808	down	AT3G46540	59.09	176	5e-53		ENTH/VHS family protein	LOC_Os01g62370	73.98	269	1e-103	ENTH domain containing protein, expressed
3AL	TRIAE_CS42_3AL_TGACv1_195500_AA0650270	2.59807	0.791031	2.1312	0.323366	0.960679	0.976101	0.425056	0.0479289	down
3AL	TRIAE_CS42_3AL_TGACv1_195696_AA0652840	2.85187	1.70045	1.42302	0.11763	0.276025	0.312622	0.131481	2.7602e-11	down	AT3G11340	42.34	418	7e-108		UDP-Glycosyltransferase superfamily protein	LOC_Os07g13800	67.29	425	0	cytokinin-N-glucosyltransferase, putative, expressed
3AL	TRIAE_CS42_3AL_TGACv1_195717_AA0653040	0.33881	0.195252	0.31326	0.00267471	0.0870647	0.105468	0.294657	0.0171241	down	AT3G26700	51.39	360	9e-116		Protein kinase superfamily protein	LOC_Os01g70970	80.75	348	0	protein kinase, putative, expressed
3AL	TRIAE_CS42_3AL_TGACv1_195744_AA0653320	4.90078	3.39437	4.68455	0.959826	1.9784	2.00027	0.384608	1.25357e-05	down	AT1G21460	70.37	189	8e-94	SWEET1, AtSWEET1	Nodulin MtN3 family protein	LOC_Os01g65880	87.96	191	2e-121	nodulin MtN3 family protein, putative, expressed
3AL	TRIAE_CS42_3AL_TGACv1_195834_AA0654580	5.24609	3.15056	3.7764	1.22801	1.84283	1.16425	0.352307	5.2486e-07	down	AT3G21690	73.68	475	0		MATE efflux family protein	LOC_Os03g37640	84.1	497	0	MATE efflux family protein, putative, expressed
3AL	TRIAE_CS42_3AL_TGACv1_196009_AA0656430	0.544889	0.21673	0.241491	0.000621846	0.0433229	0.000102114	0.0973526	9.70307e-06	down	AT2G20340	71.69	385	0		Pyridoxal phosphate (PLP)-dependent transferases superfamily protein	LOC_Os07g25590	85.05	388	0	decarboxylase, putative, expressed
3AL	TRIAE_CS42_3AL_TGACv1_196038_AA0656740	1.25628	1.06345	1.20417	0.372522	0.557542	0.69155	0.465741	0.000382042	down	AT4G35550	79.73	74	7e-37	HB-4, WOX13, ATWOX13	WUSCHEL related homeobox 13	LOC_Os01g60270	69.95	203	9e-78	homeobox domain containing protein, expressed
3AL	TRIAE_CS42_3AL_TGACv1_196072_AA0657120	1.12303	0.983762	1.24135	0.498417	0.361249	0.588517	0.445471	0.00251898	down	AT1G02850	55.13	468	0	BGLU11	beta glucosidase 11	LOC_Os01g70520	70.71	478	0	Os1bglu5 - beta-glucosidase homologue, similar to G. max isohydroxyurate hydrolase, expressed
3AL	TRIAE_CS42_3AL_TGACv1_196449_AA0660490	0.493527	0.522777	0.225469	0.0791791	0.210604	0.0657239	0.336936	0.0321739	down	AT5G48430	29.72	387	3e-37		Eukaryotic aspartyl protease family protein	LOC_Os01g71060	48.12	293	2e-76	xylanase inhibitor, putative, expressed
3AL	TRIAE_CS42_3AL_TGACv1_196661_AA0662250	0.917036	0.503584	0.728959	0.376996	0.203616	0.279366	0.413144	0.00367728	down	AT5G39770	41.61	548	1e-99		Restriction endonuclease, type II-like superfamily protein	LOC_Os01g71960	55.72	664	0	endonuclease, putative, expressed
3AL	TRIAE_CS42_3AL_TGACv1_197124_AA0664940	1.91789	0.302402	0.679701	0.00239744	0.0780392	0.0945345	0.0822377	2.55193e-06	down	AT2G42840	52.99	117	1e-24	PDF1	protodermal factor 1	LOC_Os01g52690	85.19	108	9e-49	retrotransposon protein, putative, unclassified, expressed
3AL	TRIAE_CS42_3AL_TGACv1_197213_AA0665440	0	0.00233722	5.05021	0.0284908	0.000291016	6.51093e-05	0.0202126	0.00354655	down	AT1G51710	73.42	79	2e-39	UBP6, ATUBP6	ubiquitin-specific protease 6	LOC_Os01g36930	98.84	86	2e-57	ubiquitin carboxyl-terminal hydrolase 6, putative, expressed
3AL	TRIAE_CS42_3AL_TGACv1_198890_AA0669270	0.311728	0.15774	0.190259	0.0705461	0.000721053	0.000161178	0.219113	0.0166221	down	AT1G13570	32.59	313	8e-41		F-box/RNI-like superfamily protein	LOC_Os02g33400	45.57	305	1e-71	OsFBL9 - F-box domain and LRR containing protein, expressed
3AL	TRIAE_CS42_3AL_TGACv1_199376_AA0669700	2.25892	1.42043	1.60707	0.00652053	0.294901	0.24623	0.115637	7.77531e-12	down	AT1G70940	56.8	588	1e-173	PIN3, ATPIN3	Auxin efflux carrier family protein	LOC_Os01g45550	77.48	555	0	auxin efflux carrier component, putative, expressed
3AS	TRIAE_CS42_3AS_TGACv1_210431_AA0672010	32.2106	18.5021	26.7255	7.86045	15.5727	13.0751	0.47187	0.000373075	down	AT5G45910	50.55	275	3e-90		GDSL-like Lipase/Acylhydrolase superfamily protein	LOC_Os01g11710	85.93	270	8e-177	GDSL-like lipase/acylhydrolase, putative, expressed
3AS	TRIAE_CS42_3AS_TGACv1_210534_AA0674840	0.361108	0.811694	0.605265	0	0	0	0.100578	2.18479e-05	down	AT5G46930	25.43	173	7e-11		Plant invertase/pectin methylesterase inhibitor superfamily protein	LOC_Os04g49730	45.51	156	3e-35	invertase/pectin methylesterase inhibitor family protein, putative
3AS	TRIAE_CS42_3AS_TGACv1_210540_AA0674990	1.07629	0.402663	0.638778	0.0959046	0.369027	0.11519	0.310107	0.0152369	down	AT2G18500	55.26	76	4e-13	ATOFP7, OFP7	ovate family protein 7	LOC_Os01g12690	92.47	93	1e-42	plant-specific domain TIGR01568 family protein, expressed
3AS	TRIAE_CS42_3AS_TGACv1_210556_AA0675160	0.243572	0.0893784	0.300333	0.00116289	0.0418196	0.0380943	0.25826	0.0255004	down	AT1G64830	29.54	413	1e-30		Eukaryotic aspartyl protease family protein	LOC_Os01g08330	50.36	421	4e-88	aspartic proteinase nepenthesin-1 precursor, putative
3AS	TRIAE_CS42_3AS_TGACv1_210563_AA0675260	3.98642	1.89381	3.25896	1.59108	1.06589	1.66378	0.476858	0.00266566	down	AT3G17180	60.66	366	2e-167	scpl33	serine carboxypeptidase-like 33	LOC_Os01g22954	79.84	367	0	serine carboxypeptidase, putative, expressed
3AS	TRIAE_CS42_3AS_TGACv1_210630_AA0675980	2.04988	0.797363	0.671892	0.45653	0.284093	0.535577	0.380993	0.022796	down	AT5G48430	32.48	234	2e-22		Eukaryotic aspartyl protease family protein	LOC_Os01g71080	44.19	396	2e-69	xylanase inhibitor, putative, expressed
3AS	TRIAE_CS42_3AS_TGACv1_210783_AA0678840	0.699599	0.601577	0.446104	0.0367481	0.229229	0.106586	0.246633	0.000414235	down	AT2G03220	41.45	509	1e-119	FT1, ATFUT1, ATFT1, MUR2	fucosyltransferase 1	LOC_Os06g10980	64.59	497	0	xyloglucan fucosyltransferase, putative, expressed
3AS	TRIAE_CS42_3AS_TGACv1_210874_AA0680590	9.03358	9.32489	9.18396	0.311048	0.561863	0.322724	0.0448912	2.58875e-76	down							LOC_Os03g08160	40.83	409	5e-89	hypothetical protein
3AS	TRIAE_CS42_3AS_TGACv1_210963_AA0682190	4.04637	3.27208	3.73931	1.23533	1.2473	1.24245	0.339129	2.52871e-14	down	AT2G41820	59.1	841	0		Leucine-rich repeat protein kinase family protein	LOC_Os07g10630	82.6	845	0	expressed protein
3AS	TRIAE_CS42_3AS_TGACv1_210976_AA0682380	11.1445	12.003	10.0616	0.0272832	0.0918816	0.0633941	0.00733817	6.6678e-112	down							LOC_Os03g08160	37.9	409	7e-76	hypothetical protein
3AS	TRIAE_CS42_3AS_TGACv1_210976_AA0682390	0.299614	0.366246	0.213939	0	0	0	0.0823035	7.88356e-07	down
3AS	TRIAE_CS42_3AS_TGACv1_211065_AA0684440	28.43	33.1205	38.224	8.17969	22.4	11.9957	0.427882	0.000329678	down							LOC_Os08g04740	37.13	167	6e-18	expressed protein
3AS	TRIAE_CS42_3AS_TGACv1_211088_AA0684820	1.86746	1.32375	1.46744	0.731179	0.477454	0.532053	0.412699	0.0281017	down
3AS	TRIAE_CS42_3AS_TGACv1_211113_AA0685270	4.68117	4.32334	4.30799	1.60505	2.431	1.81	0.444508	2.69813e-05	down							LOC_Os01g28230	37.18	312	4e-38	ZOS1-07 - C2H2 zinc finger protein
3AS	TRIAE_CS42_3AS_TGACv1_211249_AA0687200	4.58816	4.16373	8.32595	1.25144	1.2557	1.48619	0.241534	1.26505e-08	down							LOC_Os09g01370	48.31	89	1e-23	transposon protein, putative, unclassified
3AS	TRIAE_CS42_3AS_TGACv1_211275_AA0687920	0.998962	0.989988	1.08585	0.0916007	0.0670659	0.000338203	0.0697018	2.39477e-17	down	AT5G27120	31.41	191	4e-12		NOP56-like pre RNA processing ribonucleoprotein	LOC_Os11g37120	48.8	250	5e-66	nucleolar protein 5, putative
3AS	TRIAE_CS42_3AS_TGACv1_211378_AA0689420	12.6858	6.85186	7.23343	0.21076	1.05717	0.436032	0.069156	9.56663e-21	down	AT4G32490	49.51	103	4e-33	ENODL4, AtENODL4	early nodulin-like protein 4	LOC_Os01g10480	72.9	107	3e-51	plastocyanin-like domain containing protein, putative
3AS	TRIAE_CS42_3AS_TGACv1_211383_AA0689470	0.390329	0.262712	0.264224	0.111688	0.0559215	0.0972887	0.339855	0.019879	down	AT5G39660	36.86	472	6e-68	CDF2	cycling DOF factor 2	LOC_Os01g15900	67.03	552	0	expressed protein
3AS	TRIAE_CS42_3AS_TGACv1_211406_AA0689900	5.45624	2.47388	3.79007	1.18022	0.96458	1.13016	0.28612	2.84459e-07	down							LOC_Os01g03190	35.75	221	3e-29	expressed protein
3AS	TRIAE_CS42_3AS_TGACv1_211574_AA0691710	4.79546	2.09777	3.48637	0.927135	1.25527	1.19915	0.331713	6.61112e-06	down	AT3G58120	50.47	321	6e-88	ATBZIP61, BZIP61	Basic-leucine zipper (bZIP) transcription factor family protein	LOC_Os01g11350	71.63	282	9e-110	bZIP transcription factor domain containing protein, expressed
3AS	TRIAE_CS42_3AS_TGACv1_211611_AA0692300	1.30792	1.01255	1.31231	0.101762	0.127202	0.0870908	0.107722	2.39449e-13	down	AT3G16490	43.61	360	3e-32	IQD26	IQ-domain 26	LOC_Os01g09470	65.3	487	3e-107	IQ calmodulin-binding motif family protein, expressed
3AS	TRIAE_CS42_3AS_TGACv1_211642_AA0692490	1.10117	0.714047	1.21554	0.463749	0.475657	0.309377	0.428974	0.00685392	down	AT4G29100	52.83	159	1e-40		basic helix-loop-helix (bHLH) DNA-binding superfamily protein	LOC_Os05g14010	49.05	422	2e-85	ethylene-responsive protein related, putative, expressed
3AS	TRIAE_CS42_3AS_TGACv1_211762_AA0693810	6.43065	5.95754	8.1898	2.81166	3.71134	3.28864	0.479304	1.25604e-05	down	AT1G31860	71.19	236	1e-123	AT-IE, HISN2	histidine biosynthesis bifunctional protein (HISIE)	LOC_Os01g16940	85.82	261	3e-165	MazG nucleotide pyrophosphohydrolase domain containing protein, expressed
3AS	TRIAE_CS42_3AS_TGACv1_211799_AA0694310	6.10239	3.52996	4.52295	0.945629	2.00808	1.69215	0.330715	2.08917e-07	down	AT1G68400	51.55	611	7e-155		leucine-rich repeat transmembrane protein kinase family protein	LOC_Os01g04230	78.99	614	0	inactive receptor kinase At2g26730 precursor, putative, expressed
3AS	TRIAE_CS42_3AS_TGACv1_211821_AA0694670	50.3647	17.3742	25.1675	16.2591	15.9031	11.5146	0.470603	0.00411416	down	AT1G64830	36.57	432	3e-61		Eukaryotic aspartyl protease family protein	LOC_Os01g08330	58.2	433	2e-133	aspartic proteinase nepenthesin-1 precursor, putative
3AS	TRIAE_CS42_3AS_TGACv1_211826_AA0694730	137.101	70.456	100.76	12.5065	58.0745	47.834	0.384298	0.00590821	down	AT2G42840	45.05	91	3e-14	PDF1	protodermal factor 1	LOC_Os01g10490	50.18	271	2e-45	keratin, type I cytoskeletal 9, putative, expressed
3AS	TRIAE_CS42_3AS_TGACv1_211994_AA0696530	0.963516	1.57755	0.97959	0.326328	0.226526	0.514475	0.325345	0.000909606	down	AT5G57550	50.21	235	2e-86	XTR3, XTH25	xyloglucan endotransglucosylase/hydrolase 25	LOC_Os08g13920	62.55	251	3e-114	glycosyl hydrolases family 16, putative, expressed
3AS	TRIAE_CS42_3AS_TGACv1_212160_AA0698280	0.897121	0.554269	0.685648	0.370323	0.212334	0.373818	0.467012	0.0257486	down	AT1G13230	58.73	63	8e-20		Leucine-rich repeat (LRR) family protein	LOC_Os01g02060	67.05	88	8e-30	TOO MANY MOUTHS precursor, putative, expressed
3AS	TRIAE_CS42_3AS_TGACv1_212181_AA0698510	0.548197	1.21774	1.13612	0.0647701	0.31216	0.192241	0.233133	0.000802376	down	AT4G13080	52.11	261	2e-86	XTH1	xyloglucan endotransglucosylase/hydrolase 1	LOC_Os06g13040	56.77	266	1e-101	glycosyl hydrolases family 16, putative, expressed
3AS	TRIAE_CS42_3AS_TGACv1_212329_AA0700030	1.05156	1.6249	0.980453	0.479292	0.730819	0.228623	0.400218	0.00206808	down	AT4G23160	40.55	471	2e-109	CRK8	cysteine-rich RLK (RECEPTOR-like protein kinase) 8	LOC_Os04g54450	54.87	1139	0	retrotransposon protein, putative, unclassified
3AS	TRIAE_CS42_3AS_TGACv1_212741_AA0703020	1.92525	1.49071	2.72122	0.971939	0.484341	0.743884	0.389322	0.0185285	down
3AS	TRIAE_CS42_3AS_TGACv1_212767_AA0703210	0.498853	1.24406	0.652603	0.00203894	0.1417	0.000335249	0.190366	0.00388931	down
3AS	TRIAE_CS42_3AS_TGACv1_212795_AA0703440	2.3473	0.555812	1.71048	0.327191	0.977842	0.479628	0.398203	0.0398386	down							LOC_Os01g14180	68.35	376	7e-167	expressed protein
3AS	TRIAE_CS42_3AS_TGACv1_212952_AA0704280	0.587039	0.149991	0.427691	0.000743787	0.051691	0.000122296	0.147946	0.000753698	down	AT2G32530	37.06	340	2e-69	ATCSLB03, CSLB03, ATCSLB3	cellulose synthase-like B3	LOC_Os10g20090	62.31	329	2e-150	CSLH1 - cellulose synthase-like family H, expressed
3AS	TRIAE_CS42_3AS_TGACv1_213101_AA0705350	1.30911	0.990558	1.49341	0.384839	0.510829	0.732815	0.448785	0.0161588	down							LOC_Os01g28230	31.96	291	3e-32	ZOS1-07 - C2H2 zinc finger protein
3AS	TRIAE_CS42_3AS_TGACv1_213616_AA0707460	4.73887	1.63378	3.2543	0.663129	1.00933	1.08913	0.293168	1.72475e-05	down	AT1G23000	72.73	77	6e-31		Heavy metal transport/detoxification superfamily protein	LOC_Os01g03490	96.1	77	2e-44	heavy-metal-associated domain-containing protein, putative, expressed
3B	TRIAE_CS42_3B_TGACv1_220607_AA0711030	2.25962	0.595407	1.1209	0.0343739	0.0889335	0.0810514	0.069849	3.38089e-10	down	AT5G37930	32.35	170	5e-23		Protein with RING/U-box and TRAF-like domains	LOC_Os01g03190	37.78	270	1e-33	expressed protein
3B	TRIAE_CS42_3B_TGACv1_220626_AA0712210	0.575329	0.511289	0.468783	0.25833	0.104414	0.203524	0.389938	0.00681541	down	AT5G40270	66.49	370	0		HD domain-containing metal-dependent phosphohydrolase family protein	LOC_Os01g01920	89.5	381	0	HD domain containing protein 2, putative, expressed
3B	TRIAE_CS42_3B_TGACv1_220626_AA0712230	0.201992	0.356439	0.364438	0	0	0	0.0770298	3.23102e-07	down	AT3G18080	69.18	477	0	BGLU44	B-S glucosidase 44	LOC_Os07g46280	86.68	488	0	Os7bglu26 - beta-mannosidase/glucosidase/exoglucanase, expressed
3B	TRIAE_CS42_3B_TGACv1_220656_AA0714190	0.946899	1.92591	0.773037	0.281237	0.431973	0.468754	0.344696	0.005529	down	AT1G11120	45.11	133	1e-25		unknown protein; BEST Arabidopsis thaliana protein match is: unknown protein (TAIR:AT1G09812.1); Has 270 Blast hits to 255 proteins in 62 species: Archae - 0; Bacteria - 2; Metazoa - 93; Fungi - 14; Plants - 126; Viruses - 0; Other Eukaryotes - 35 (source: NCBI BLink).	LOC_Os07g37820	68.83	154	7e-46	expressed protein
3B	TRIAE_CS42_3B_TGACv1_220719_AA0716580	4.34883	6.52911	3.11948	0.94881	1.55706	3.15684	0.407532	0.00363745	down	AT2G27690	57.46	456	7e-178	CYP94C1	cytochrome P450, family 94, subfamily C, polypeptide 1	LOC_Os01g63930	86.65	487	0	cytochrome P450, putative, expressed
3B	TRIAE_CS42_3B_TGACv1_220737_AA0717670	0.404065	1.06599	0.382417	0.00530168	0.246532	0.181744	0.260544	0.0106717	down	AT5G54510	67.11	596	0	GH3.6, DFL1	Auxin-responsive GH3 family protein	LOC_Os01g57610	87.54	594	0	OsGH3.1 - Probable indole-3-acetic acid-amido synthetase, expressed
3B	TRIAE_CS42_3B_TGACv1_220796_AA0719470	7.19889	6.48658	8.93914	1.97711	3.08159	2.91171	0.355695	7.72995e-09	down	AT1G60590	71.22	271	1e-131		Pectin lyase-like superfamily protein	LOC_Os01g45060	91.51	271	5e-179	polygalacturonase, putative
3B	TRIAE_CS42_3B_TGACv1_220805_AA0719660	0.592777	0.439288	0.523995	0.00163737	0.00120333	0.105568	0.224129	0.0134566	down
3B	TRIAE_CS42_3B_TGACv1_220806_AA0719730	7.26289	9.73573	8.29852	2.77355	3.49281	5.91161	0.484146	0.000853725	down							LOC_Os05g32460	49.6	125	3e-23	VQ domain containing protein, putative, expressed
3B	TRIAE_CS42_3B_TGACv1_220878_AA0722150	1.52386	1.27057	1.17739	0.0493661	0.122467	0.28763	0.138549	1.54613e-09	down	AT3G52525	47.14	70	6e-15	ATOFP6, OFP6	ovate family protein 6	LOC_Os01g64430	59.22	255	2e-56	DUF623 domain containing protein, expressed
3B	TRIAE_CS42_3B_TGACv1_220878_AA0722170	0.549179	0.0247012	0.246167	0.000641356	0.0445724	0.000105454	0.176911	0.0121307	down	AT5G04820	39.02	205	9e-25	ATOFP13, OFP13	ovate family protein 13	LOC_Os01g64410	67.43	218	1e-67	ATOFP18/OFP18, putative, expressed
3B	TRIAE_CS42_3B_TGACv1_220900_AA0723170	0.320403	0.180961	0.24176	0.0758884	0.0857998	0.0902653	0.370889	0.010015	down	AT3G48430	53.66	423	8e-129	REF6	relative of early flowering 6	LOC_Os01g67970	53.87	1216	0	ZOS1-20 - C2H2 zinc finger protein, expressed
3B	TRIAE_CS42_3B_TGACv1_220952_AA0724700	0.602971	0.220763	0.465195	0.00289828	0.0866218	0.117415	0.229117	0.00610721	down	AT3G03980	60.24	83	2e-30		NAD(P)-binding Rossmann-fold superfamily protein	LOC_Os03g53690	85.54	83	1e-47	oxidoreductase, short chain dehydrogenase/reductase family domain containing protein, expressed
3B	TRIAE_CS42_3B_TGACv1_221050_AA0728330	0.758747	1.30185	1.56482	0.312409	0.216711	0.565028	0.322403	0.00143902	down							LOC_Os09g04550	46.67	270	2e-70	retrotransposon protein, putative, unclassified
3B	TRIAE_CS42_3B_TGACv1_221067_AA0729120	0.104668	0.366614	0.0934708	0.000726643	0.0504996	0.000119477	0.26872	0.0425773	down
3B	TRIAE_CS42_3B_TGACv1_221074_AA0729280	8.4035	7.09818	9.63719	2.19546	0.971042	1.91077	0.211683	6.28728e-11	down
3B	TRIAE_CS42_3B_TGACv1_221079_AA0729550	1.38941	0.780984	1.08933	0.0679567	0.337583	0.0537386	0.179496	7.45082e-05	down
3B	TRIAE_CS42_3B_TGACv1_221079_AA0729630	3.34601	2.58276	2.67148	0.749683	1.57748	1.76214	0.479193	0.0016219	down	AT5G03760	57.95	528	0	ATCSLA09, CSLA09, ATCSLA9, CSLA9, RAT4	Nucleotide-diphospho-sugar transferases superfamily protein	LOC_Os08g33740	80.33	539	0	CSLA11 - cellulose synthase-like family A, expressed
3B	TRIAE_CS42_3B_TGACv1_221141_AA0731730	1.50079	1.28649	0.781316	0.246095	0.545626	0.68987	0.437872	0.0346127	down
3B	TRIAE_CS42_3B_TGACv1_221158_AA0732200	0.203747	0.384903	0.14846	0.00057776	0.000424605	0.0372505	0.174336	0.0019877	down	AT1G13570	25.44	397	2e-21		F-box/RNI-like superfamily protein	LOC_Os02g33400	44.31	255	6e-58	OsFBL9 - F-box domain and LRR containing protein, expressed
3B	TRIAE_CS42_3B_TGACv1_221412_AA0740090	0.770811	1.03259	0.30089	0.0770667	0.19939	0.181718	0.278369	0.0143127	down	AT5G14360	56.07	107	2e-36		Ubiquitin-like superfamily protein	LOC_Os01g67950	76.57	175	7e-86	ubiquitin family protein, putative, expressed
3B	TRIAE_CS42_3B_TGACv1_221439_AA0740930	3.90338	2.95678	3.21801	0.613368	1.26901	1.55941	0.35015	2.72741e-05	down							LOC_Os07g47080	36.89	225	9e-31	expressed protein
3B	TRIAE_CS42_3B_TGACv1_221505_AA0742180	1.30274	1.12706	1.62617	0.120709	0.252662	0.197983	0.160773	1.03301e-09	down	AT3G54250	73.81	420	0		GHMP kinase family protein	LOC_Os02g01920	79.9	418	0	GHMP kinases ATP-binding protein, putative, expressed
3B	TRIAE_CS42_3B_TGACv1_221589_AA0745270	29.6534	6.22348	17.7174	1.85908	9.49284	8.93553	0.379988	0.0414925	down	AT4G31690	26.77	254	2e-11		Transcriptional factor B3 family protein	LOC_Os03g11370	46.44	267	2e-70	B3 DNA binding domain containing protein, expressed
3B	TRIAE_CS42_3B_TGACv1_221601_AA0745560	5.61432	8.30951	6.81213	2.68431	3.94226	3.14954	0.472223	4.14575e-06	down	AT5G06150	50.59	425	6e-118	CYC1BAT, CYCB1;2	Cyclin family protein	LOC_Os01g59120	68.55	442	3e-173	cyclin, putative, expressed
3B	TRIAE_CS42_3B_TGACv1_221626_AA0746180	1.51303	1.1795	0.819831	0.192136	0.219351	0.402819	0.239128	1.30611e-08	down	AT3G02600	67.08	243	6e-115	LPP3, ATLPP3	lipid phosphate phosphatase 3	LOC_Os01g47580	78.93	261	1e-139	lipid phosphatase protein, putative, expressed
3B	TRIAE_CS42_3B_TGACv1_221635_AA0746320	0.717663	0.787795	0.694081	0.40615	0.326271	0.322858	0.499234	0.0349692	down							LOC_Os01g14180	68.35	376	1e-174	expressed protein
3B	TRIAE_CS42_3B_TGACv1_221732_AA0748720	0.103883	0.368509	0.140924	0	0	0	0.252913	0.0453172	down	AT5G20890	76.86	121	4e-58		TCP-1/cpn60 chaperonin family protein	LOC_Os03g42220	83.47	121	4e-64	T-complex protein, putative, expressed
3B	TRIAE_CS42_3B_TGACv1_221740_AA0748970	0.889727	0.5281	0.900129	0.218267	0.54464	0.161125	0.415427	0.0225293	down	AT3G14980	38.41	440	2e-87		Acyl-CoA N-acyltransferase with RING/FYVE/PHD-type zinc finger protein	LOC_Os01g73480	47.43	525	7e-149	acetyltransferase, GNAT family protein
3B	TRIAE_CS42_3B_TGACv1_221798_AA0750060	4.96092	2.67992	3.95427	1.14229	2.0578	1.42029	0.402221	4.56359e-05	down	AT5G56590	68.95	438	0		O-Glycosyl hydrolases family 17 protein	LOC_Os01g53750	91.06	436	0	glucan endo-1,3-beta-glucosidase precursor, putative, expressed
3B	TRIAE_CS42_3B_TGACv1_221828_AA0750700	1.40046	1.33539	1.2578	0.540863	0.391772	0.723137	0.426731	0.00110643	down	AT5G01180	63.85	520	0	PTR5, ATPTR5	peptide transporter 5	LOC_Os01g04950	77.39	522	0	peptide transporter PTR2, putative, expressed
3B	TRIAE_CS42_3B_TGACv1_221843_AA0751420	2.52516	1.74625	1.7826	0.891536	1.15362	0.957694	0.498607	0.000105626	down	AT3G50950	25.08	327	8e-12	ZAR1	HOPZ-ACTIVATED RESISTANCE 1	LOC_Os11g38520	63.02	895	0	expressed protein
3B	TRIAE_CS42_3B_TGACv1_221903_AA0752740	0.180394	0.341849	0.125056	0.026758	0.0692293	0.0630935	0.311098	0.0274919	down	AT2G19130	34.6	792	6e-124		S-locus lectin protein kinase family protein	LOC_Os01g12430	65.64	748	0	receptor-like protein kinase, putative, expressed
3B	TRIAE_CS42_3B_TGACv1_221907_AA0752790	15.3096	6.37725	8.9705	0.320543	1.12165	0.518211	0.0685235	3.469e-20	down	AT4G32490	49.51	103	7e-33	ENODL4, AtENODL4	early nodulin-like protein 4	LOC_Os01g10480	72.9	107	3e-50	plastocyanin-like domain containing protein, putative
3B	TRIAE_CS42_3B_TGACv1_221921_AA0753200	0.485798	0.317963	0.366728	0.111153	0.193125	0.175456	0.424659	0.00443642	down	AT3G14470	29.56	893	2e-88		NB-ARC domain-containing disease resistance protein	LOC_Os11g44960	56.88	1025	0	NBS-LRR disease resistance protein, putative, expressed
3B	TRIAE_CS42_3B_TGACv1_221976_AA0754210	1.60421	1.53798	1.49878	0.0707584	0.0010532	0.0317712	0.0413855	6.52438e-21	down	AT5G52070	35.56	225	4e-35		Agenet domain-containing protein	LOC_Os05g04860	49.03	259	2e-76	agenet domain containing protein, putative, expressed
3B	TRIAE_CS42_3B_TGACv1_222234_AA0760330	24.8009	26.7216	20.2448	9.44046	12.9091	10.0874	0.452538	8.24143e-08	down	AT1G62400	64.96	274	7e-129	HT1	Protein kinase superfamily protein	LOC_Os01g01740	86.8	356	0	protein kinase domain containing protein, expressed
3B	TRIAE_CS42_3B_TGACv1_222234_AA0760340	11.6628	2.60976	5.61771	0.000345991	0.0240454	5.6889e-05	0.00450149	2.97632e-32	down	AT2G32530	40.15	777	0	ATCSLB03, CSLB03, ATCSLB3	cellulose synthase-like B3	LOC_Os10g20090	63.05	755	0	CSLH1 - cellulose synthase-like family H, expressed
3B	TRIAE_CS42_3B_TGACv1_222724_AA0769480	0.0198327	3.18547	2.09397	0.121568	0.00238126	0.106131	0.0962479	0.0015229	down
3B	TRIAE_CS42_3B_TGACv1_222770_AA0770300	14.516	7.56516	12.8127	2.21233	3.50965	5.36351	0.320415	2.00601e-06	down	AT1G35180	54.59	229	2e-79		TRAM, LAG1 and CLN8 (TLC) lipid-sensing domain containing protein	LOC_Os01g15770	75.7	214	1e-104	transmembrane protein 136, putative, expressed
3B	TRIAE_CS42_3B_TGACv1_222793_AA0770880	0.219453	0.296564	0.301359	0.0298812	0.0527752	0.0936562	0.276404	0.00509478	down	AT3G11710	69.09	495	0	ATKRS-1	lysyl-tRNA synthetase 1	LOC_Os03g38980	72.56	492	0	tRNA synthetases class II domain containing protein, expressed
3B	TRIAE_CS42_3B_TGACv1_222799_AA0771030	1.06856	0	0.21086	0	0	0	0.194928	0.0326904	down
3B	TRIAE_CS42_3B_TGACv1_222884_AA0772530	8.75113	13.7878	7.74652	4.75306	6.291	3.77541	0.491006	0.00061232	down
3B	TRIAE_CS42_3B_TGACv1_222929_AA0773400	3.51313	2.08582	1.33621	0.0707933	0.37374	0.212446	0.104719	2.25023e-11	down	AT3G26210	47.11	467	9e-135	CYP71B23	cytochrome P450, family 71, subfamily B, polypeptide 23	LOC_Os12g32850	63.3	485	0	cytochrome P450, putative, expressed
3B	TRIAE_CS42_3B_TGACv1_222968_AA0774380	4.23106	4.43521	2.71779	0.416759	1.5152	1.48776	0.305396	3.47679e-05	down	AT3G26210	46.75	462	3e-137	CYP71B23	cytochrome P450, family 71, subfamily B, polypeptide 23	LOC_Os12g32850	63.26	479	0	cytochrome P450, putative, expressed
3B	TRIAE_CS42_3B_TGACv1_222985_AA0774600	1.33015	2.56474	1.68451	0	0	0	0.0241871	6.60397e-17	down							LOC_Os01g01670	74	50	8e-18	expressed protein
3B	TRIAE_CS42_3B_TGACv1_222985_AA0774610	0.792737	1.56377	1.12556	0	0	0	0.0318987	1.81771e-13	down	AT2G46630	38.74	111	1e-11		unknown protein; LOCATED IN: chloroplast; EXPRESSED IN: 22 plant structures; EXPRESSED DURING: 13 growth stages; Has 110095 Blast hits to 59224 proteins in 2216 species: Archae - 177; Bacteria - 15429; Metazoa - 38345; Fungi - 18843; Plants - 13341; Viruses - 3084; Other Eukaryotes - 20876 (source: NCBI BLink).	LOC_Os01g01680	51.4	107	3e-18	expressed protein
3B	TRIAE_CS42_3B_TGACv1_223023_AA0775340	0.707085	0.381649	0.304308	0.061565	0.00224371	0.152813	0.237354	0.0125632	down	AT3G55490	59.78	184	1e-77		GINS complex protein	LOC_Os08g17294	89.18	194	2e-129	PSF3 - Putative GINS complex subunit, expressed
3B	TRIAE_CS42_3B_TGACv1_223050_AA0775700	0.503168	0.533135	0.240001	0.0582004	0.0551328	0.0967035	0.24785	0.0117146	down	AT2G18150	50	66	7e-17		Peroxidase superfamily protein	LOC_Os04g59200	70.69	58	7e-23	peroxidase precursor, putative, expressed
3B	TRIAE_CS42_3B_TGACv1_223077_AA0776180	1.25719	1.99492	1.93967	0.0671125	0.274254	0.201688	0.129268	2.61259e-09	down
3B	TRIAE_CS42_3B_TGACv1_223086_AA0776270	0.494856	0.493861	0.272546	0.0437925	0.184589	0.0350888	0.26725	0.00621757	down	AT2G33550	47.37	133	4e-33		Homeodomain-like superfamily protein	LOC_Os01g70230	51.99	277	7e-65	transcription factor, putative
3B	TRIAE_CS42_3B_TGACv1_223183_AA0777580	2.52222	2.15359	4.06241	0	0	0	0.00784065	1.17461e-38	down	AT4G07960	84.78	46	7e-20	ATCSLC12, CSLC12	Cellulose-synthase-like C12	LOC_Os01g56130	93.33	45	4e-21	CSLC1 - cellulose synthase-like family C, expressed
3B	TRIAE_CS42_3B_TGACv1_223199_AA0777850	0.637498	0.810081	0.862404	0.184178	0.365432	0.391441	0.429121	0.0155879	down	AT5G33320	56.68	247	1e-89	CUE1, PPT, ARAPPT	Glucose-6-phosphate/phosphate translocator-related	LOC_Os01g07730	84.15	246	4e-137	phosphate/phosphoenolpyruvate translocator-related protein, putative, expressed
3B	TRIAE_CS42_3B_TGACv1_223289_AA0779780	3.08781	2.26206	2.79878	0.359902	0.407982	0.309219	0.150926	3.50464e-11	down	AT5G46940	27.33	172	3e-12		Plant invertase/pectin methylesterase inhibitor superfamily protein	LOC_Os04g49730	46.15	156	3e-36	invertase/pectin methylesterase inhibitor family protein, putative
3B	TRIAE_CS42_3B_TGACv1_223652_AA0785150	0.867541	0.445316	0.652319	0.145448	0.35853	0.151108	0.361814	0.0117461	down	AT1G65320	54.23	343	2e-101		Cystathionine beta-synthase (CBS) family protein	LOC_Os01g69090	75.88	340	1e-157	CBS domain-containing protein, putative, expressed
3B	TRIAE_CS42_3B_TGACv1_223674_AA0785450	0.745937	0.538366	0.711161	0.44717	0.164977	0.181276	0.427768	0.0433155	down	AT5G08100	72.87	317	5e-126		N-terminal nucleophile aminohydrolases (Ntn hydrolases) superfamily protein	LOC_Os03g40070	80.25	319	3e-134	transposon protein, putative, unclassified, expressed
3B	TRIAE_CS42_3B_TGACv1_223755_AA0786690	4.05915	3.84055	3.34274	0.156133	0.0856583	0.293546	0.0512435	4.20554e-48	down	AT3G42170	28.43	510	3e-54		BED zinc finger ;hAT family dimerisation domain	LOC_Os11g39940	56.64	512	0	transposon protein, putative, unclassified
3B	TRIAE_CS42_3B_TGACv1_223765_AA0786860	1.45375	0.697488	0.371967	0.0042402	0.201893	0.0940236	0.205026	0.0100585	down
3B	TRIAE_CS42_3B_TGACv1_223825_AA0788030	4.59742	6.60223	7.04741	0.807749	1.90123	1.01599	0.210235	1.925e-11	down							LOC_Os01g28230	30.72	293	2e-26	ZOS1-07 - C2H2 zinc finger protein
3B	TRIAE_CS42_3B_TGACv1_223885_AA0789010	2.63432	1.84501	2.69562	1.11516	0.659306	0.830996	0.371966	3.39591e-05	down	AT1G22700	79.63	162	4e-88		Tetratricopeptide repeat (TPR)-like superfamily protein	LOC_Os10g32300	74.63	201	2e-100	tetratricopeptide repeat domain containing protein, expressed
3B	TRIAE_CS42_3B_TGACv1_223963_AA0790275	25.9116	31.8282	35.1315	6.33078	11.5392	11.725	0.3232	1.05326e-08	down
3B	TRIAE_CS42_3B_TGACv1_224143_AA0792930	0.679872	0.682277	0.624447	0.210132	0.200641	0.18115	0.341643	0.00673106	down	AT2G29400	48.04	306	3e-73	TOPP1, PP1-AT	type one protein phosphatase 1	LOC_Os08g35440	49.1	279	2e-71	Ser/Thr protein phosphatase family protein, putative, expressed
3B	TRIAE_CS42_3B_TGACv1_224143_AA0792940	3.06773	7.45482	4.44272	0.102084	0.00104272	0.000233289	0.0243766	3.21275e-18	down	AT3G26740	52.44	82	2e-20	CCL	CCR-like	LOC_Os01g01340	70.13	77	2e-32	light-induced protein 1-like, putative, expressed
3B	TRIAE_CS42_3B_TGACv1_224196_AA0793710	0.0798173	0.313871	0.0719676	0.0402485	0.000411115	9.1979e-05	0.256264	0.0461375	down	AT2G19910	40.31	516	3e-105		RNA-dependent RNA polymerase family protein	LOC_Os01g10130	57.6	375	2e-140	RNA-dependent RNA polymerase, putative, expressed
3B	TRIAE_CS42_3B_TGACv1_224205_AA0793870	2.62086	2.14214	3.26915	0.94133	1.44304	0.916631	0.422952	0.00157026	down	AT5G02060	45.39	152	9e-42		Uncharacterised protein family (UPF0497)	LOC_Os09g07480	55.56	153	3e-51	membrane associated DUF588 domain containing protein, putative, expressed
3B	TRIAE_CS42_3B_TGACv1_224254_AA0794400	1.91676	1.78144	2.71763	0.60424	1.17869	1.36175	0.496922	0.0114617	down	AT2G34060	55.63	293	1e-120		Peroxidase superfamily protein	LOC_Os08g42030	46.67	285	4e-80	peroxidase precursor, putative, expressed
3B	TRIAE_CS42_3B_TGACv1_224361_AA0795690	1.10488	0.560904	0.715104	0.00268007	0.174153	0.0238888	0.109795	1.26316e-07	down	AT2G42840	53.57	112	4e-24	PDF1	protodermal factor 1	LOC_Os01g52690	85.19	108	1e-48	retrotransposon protein, putative, unclassified, expressed
3B	TRIAE_CS42_3B_TGACv1_224373_AA0795890	0.452529	0.177503	0.312453	0.0314758	0.106001	0.0731359	0.277902	0.00749403	down	AT4G26080	33.64	327	3e-34	ABI1, AtABI1	Protein phosphatase 2C family protein	LOC_Os01g46760	32.13	333	4e-35	protein phosphatase 2C, putative, expressed
3B	TRIAE_CS42_3B_TGACv1_224409_AA0796530	0.488464	0.992335	0.840469	0.192622	0.350053	0.2666	0.389494	0.0348972	down	AT3G14770	53.92	204	1e-70	SWEET2, AtSWEET2	Nodulin MtN3 family protein	LOC_Os01g50460	84.51	226	9e-115	nodulin MtN3 family protein, putative, expressed
3B	TRIAE_CS42_3B_TGACv1_224444_AA0796880	0.970998	0.285236	0.351852	0.0043795	0.253152	0.0599749	0.275344	0.0471622	down							LOC_Os01g52960	72.38	105	2e-38	subtilisin N-terminal Region family protein, expressed
3B	TRIAE_CS42_3B_TGACv1_224461_AA0796940	8.9302	8.4576	6.9417	2.38969	2.80106	1.51342	0.278337	3.00103e-13	down	AT4G29400	62.14	206	4e-87		Protein of unknown function (DUF3531)	LOC_Os01g37820	73.31	281	1e-127	oxidoreductase/ transition metal ion binding protein, putative, expressed
3B	TRIAE_CS42_3B_TGACv1_224465_AA0796980	29.5858	52.7363	45.5463	10.0641	30.2186	14.0799	0.42601	0.00222662	down	AT4G02360	42.86	112	3e-28		Protein of unknown function, DUF538	LOC_Os11g13750	46.9	113	5e-33	expressed protein
3B	TRIAE_CS42_3B_TGACv1_224608_AA0798730	1.00337	0.686007	1.12968	0.00235757	0.0861659	0.078859	0.0963187	7.39146e-09	down	AT4G19970	40	300	2e-68		CONTAINS InterPro DOMAIN/s: Nucleotide-diphospho-sugar transferase, predicted (InterPro:IPR005069); BEST Arabidopsis thaliana protein match is: Nucleotide-diphospho-sugar transferase family protein (TAIR:AT5G44820.1); Has 801 Blast hits to 466 proteins in 35 species: Archae - 0; Bacteria - 0; Metazoa - 2; Fungi - 0; Plants - 750; Viruses - 0; Other Eukaryotes - 49 (source: NCBI BLink).	LOC_Os01g69160	72.26	310	1e-147	regulatory protein, putative
3B	TRIAE_CS42_3B_TGACv1_224699_AA0800090	1.34573	0.688732	1.17676	0.398504	0.523086	0.562522	0.472942	0.010339	down	AT1G20060	42.54	449	2e-84		ATP binding microtubule motor family protein	LOC_Os02g01180	59.78	537	1e-180	kinesin motor domain containing protein, putative, expressed
3B	TRIAE_CS42_3B_TGACv1_224739_AA0800870	0.479168	0.634923	0.81553	0.0041105	0.0784661	0.205602	0.229651	0.00637748	down	AT4G12970	79.59	49	2e-24	STOMAGEN, EPFL9	stomagen	LOC_Os01g68598	81.45	124	1e-61	expressed protein
3B	TRIAE_CS42_3B_TGACv1_224757_AA0801150	3.10858	1.59379	1.98975	0.422882	0.997701	1.37346	0.421365	0.00382781	down	AT2G37650	40.64	716	4e-163		GRAS family transcription factor	LOC_Os01g62460	70.65	821	0	ZOS1-16 - C2H2 zinc finger protein, expressed
3B	TRIAE_CS42_3B_TGACv1_224773_AA0801350	53.9164	77.6858	64.8698	26.0408	34.3131	27.9669	0.450152	1.28222e-07	down							LOC_Os01g02070	44.44	153	4e-27	invertase/pectin methylesterase inhibitor family protein, putative
3B	TRIAE_CS42_3B_TGACv1_224819_AA0801950	5.64256	6.67118	6.59196	0.0010785	0.0387847	0.0353298	0.00938066	3.64326e-62	down	AT2G21600	77.22	158	8e-70	ATRER1B, RER1B	endoplasmatic reticulum retrieval protein 1B	LOC_Os01g01640	87.04	162	3e-81	Rer1 protein, putative, expressed
3B	TRIAE_CS42_3B_TGACv1_224819_AA0801980	2.96775	2.40929	2.68411	0	0	0	0.00512764	4.09758e-68	down							LOC_Os12g44130	38.02	505	8e-49	expressed protein
3B	TRIAE_CS42_3B_TGACv1_224923_AA0803150	0.215542	0.626647	0.597912	0.0828322	0.25543	0.101628	0.328376	0.0104131	down	AT1G55020	56.53	605	0	LOX1, ATLOX1	lipoxygenase 1	LOC_Os03g49380	73.21	616	0	lipoxygenase, putative, expressed
3B	TRIAE_CS42_3B_TGACv1_224979_AA0803850	1.70344	0.594624	1.07351	0.0349227	0.0599424	0.205954	0.109185	2.44849e-08	down	AT3G21690	74.21	477	0		MATE efflux family protein	LOC_Os03g37640	81.39	489	0	MATE efflux family protein, putative, expressed
3B	TRIAE_CS42_3B_TGACv1_225095_AA0804920	0.379092	0.692024	0.646816	0.0988389	0.179621	0.136799	0.275346	0.000652494	down	AT3G16490	45.17	352	6e-35	IQD26	IQ-domain 26	LOC_Os01g09470	66.23	459	2e-104	IQ calmodulin-binding motif family protein, expressed
3B	TRIAE_CS42_3B_TGACv1_225113_AA0805060	0.570524	1.10698	0.345104	0.0402807	0.104216	0.0949791	0.156921	5.99514e-05	down	AT4G12690	42.36	314	1e-67		Plant protein of unknown function (DUF868)	LOC_Os01g68140	75.84	327	3e-148	expressed protein
3B	TRIAE_CS42_3B_TGACv1_225223_AA0806320	2.47618	2.73661	2.35707	0.87469	1.35204	1.0982	0.446123	0.000114412	down	AT1G03230	29.51	427	5e-29		Eukaryotic aspartyl protease family protein	LOC_Os01g71090	56.17	397	4e-110	xylanase inhibitor, putative, expressed
3B	TRIAE_CS42_3B_TGACv1_225356_AA0807430	2.86184	0.946323	2.20692	0.319831	0.935702	0.560127	0.314252	0.00185485	down	AT1G44760	68.18	154	9e-68		Adenine nucleotide alpha hydrolases-like superfamily protein	LOC_Os01g65440	88.96	154	9e-98	universal stress protein domain containing protein, putative, expressed
3B	TRIAE_CS42_3B_TGACv1_225460_AA0808620	4.44138	4.48769	7.50654	0.993154	1.84108	1.46264	0.263886	6.47558e-11	down	AT3G24255	29.15	343	3e-29		RNA-directed DNA polymerase (reverse transcriptase)-related family protein	LOC_Os11g36510	42.54	811	0	retrotransposon protein, putative, unclassified, expressed
3B	TRIAE_CS42_3B_TGACv1_225525_AA0809440	13.2137	10.729	15.6156	0.253188	1.01102	0.40271	0.0468326	4.73903e-39	down							LOC_Os08g04740	32.8	186	4e-17	expressed protein
3B	TRIAE_CS42_3B_TGACv1_225631_AA0810540	0.373249	0.0351738	0.0494728	0	0	0	0.239859	0.0438106	down	AT1G33140	78.24	193	2e-109	PGY2	Ribosomal protein L6 family	LOC_Os09g31180	88.89	189	6e-125	ribosomal protein L6, putative, expressed
3B	TRIAE_CS42_3B_TGACv1_225643_AA0810620	5.8695	1.39522	3.60933	0.64933	0.815114	0.665925	0.203805	2.31885e-06	down	AT1G66660	27.45	153	1e-13		Protein with RING/U-box and TRAF-like domains	LOC_Os01g03190	35.48	248	3e-32	expressed protein
3B	TRIAE_CS42_3B_TGACv1_225801_AA0811910	14.244	5.50511	8.94777	1.07002	4.85513	2.84273	0.30937	0.000803784	down
3B	TRIAE_CS42_3B_TGACv1_225878_AA0812640	0.291204	0.285047	0.393974	0.0350145	0.121956	0.000345695	0.228372	0.00267021	down	AT5G46220	54.61	412	5e-159		Protein of unknown function (DUF616)	LOC_Os01g11220	72.12	434	0	hydrolase, acting on carbon-nitrogen, putative, expressed
3B	TRIAE_CS42_3B_TGACv1_225914_AA0812890	7.91987	7.34833	7.42898	1.10102	2.9384	2.55827	0.292559	2.92842e-09	down	AT1G68400	51.88	611	2e-154		leucine-rich repeat transmembrane protein kinase family protein	LOC_Os01g04230	76.43	666	0	inactive receptor kinase At2g26730 precursor, putative, expressed
3B	TRIAE_CS42_3B_TGACv1_226013_AA0813380	0.166397	0.534756	0.272915	0.0648285	0.0810353	0.0554818	0.248187	0.00341564	down	AT1G70940	61.94	649	0	PIN3, ATPIN3	Auxin efflux carrier family protein	LOC_Os01g45550	76.97	621	0	auxin efflux carrier component, putative, expressed
3B	TRIAE_CS42_3B_TGACv1_226063_AA0813670	0.969714	0.42757	0.567475	0.0963071	0.120383	0.082422	0.185343	2.22947e-05	down	AT1G71140	53.4	470	3e-141		MATE efflux family protein	LOC_Os01g49120	86.58	462	0	MATE efflux family protein, putative, expressed
3B	TRIAE_CS42_3B_TGACv1_226124_AA0814120	1.70516	0.806207	1.03181	0.212851	0.495636	0.383352	0.327445	0.00156223	down	AT1G65620	86.79	106	2e-54	AS2	Lateral organ boundaries (LOB) domain family protein	LOC_Os01g66590	78.63	234	3e-108	DUF260 domain containing protein, putative, expressed
3B	TRIAE_CS42_3B_TGACv1_226292_AA0815740	2.40003	1.92995	1.85724	0.578934	1.1429	1.07826	0.457966	0.000512679	down	AT3G46530	23.13	281	3e-11	RPP13	NB-ARC domain-containing disease resistance protein	LOC_Os12g37290	57.24	297	6e-105	resistance protein T10rga2-1A, putative
3B	TRIAE_CS42_3B_TGACv1_226292_AA0815750	1.99848	1.38648	2.12396	0.74373	0.655641	1.00245	0.443202	0.000488944	down	AT3G07040	27.58	475	5e-38	RPM1, RPS3	NB-ARC domain-containing disease resistance protein	LOC_Os08g42670	50	578	3e-157	resistance protein, putative, expressed
3B	TRIAE_CS42_3B_TGACv1_226391_AA0816570	0.20168	0.218737	0.802158	0.000699363	0.0486037	0.000114992	0.134031	0.000772858	down							LOC_Os01g03680	59.7	67	6e-17	BBTI8 - Bowman-Birk type bran trypsin inhibitor precursor, expressed
3B	TRIAE_CS42_3B_TGACv1_226665_AA0818530	1.1741	2.20782	3.04957	0.00140861	0.0506562	0.0461438	0.0354689	4.21583e-15	down	AT4G13090	53.99	213	5e-73	XTH2	xyloglucan endotransglucosylase/hydrolase 2	LOC_Os06g13040	64.14	198	9e-91	glycosyl hydrolases family 16, putative, expressed
3B	TRIAE_CS42_3B_TGACv1_226758_AA0819290	3.58794	4.0655	3.2644	0.696655	2.0902	0.991202	0.351949	6.72375e-05	down	AT1G30840	47.71	327	6e-43	ATPUP4, PUP4	purine permease 4	LOC_Os01g48800	83.16	380	4e-127	purine permease, putative, expressed
3B	TRIAE_CS42_3B_TGACv1_226781_AA0819370	0.830188	0.531636	0.480673	0.0782754	0.265411	0.212757	0.334068	0.00562032	down	AT5G01180	62.12	520	0	PTR5, ATPTR5	peptide transporter 5	LOC_Os01g04950	73.52	525	0	peptide transporter PTR2, putative, expressed
3B	TRIAE_CS42_3B_TGACv1_226872_AA0819900	42.6584	52.5377	52.1782	10.0491	11.0736	13.9126	0.239329	1.58156e-22	down
3B	TRIAE_CS42_3B_TGACv1_226874_AA0819930	5.69311	6.41638	5.94254	1.94982	3.1714	2.42473	0.421249	5.37983e-07	down	AT2G39780	52.27	220	9e-77	RNS2	ribonuclease 2	LOC_Os01g67190	78.02	232	1e-135	ribonuclease T2 family domain containing protein, expressed
3B	TRIAE_CS42_3B_TGACv1_227045_AA0821040	0.46376	0.810646	0.510728	0.0287406	0.000293568	6.56801e-05	0.0561897	3.00892e-10	down							LOC_Os01g02150	83.64	55	7e-20	sulfated surface glycoprotein 185 precursor, putative, expressed
3B	TRIAE_CS42_3B_TGACv1_227052_AA0821120	10.7776	6.12197	9.94793	1.22897	5.15704	3.51342	0.371307	0.00134372	down	AT5G45890	42.38	328	8e-71	SAG12	senescence-associated gene 12	LOC_Os01g24600	71.52	323	1e-159	fruit bromelain precursor, putative, expressed
3B	TRIAE_CS42_3B_TGACv1_227198_AA0822150	8.3528	7.73544	6.34953	0.0743852	0.0710117	0.064075	0.0120723	8.50779e-85	down							LOC_Os03g08160	40.93	408	3e-91	hypothetical protein
3B	TRIAE_CS42_3B_TGACv1_227303_AA0822640	1.02934	0.92018	1.51666	0.384413	0.54893	0.512752	0.424723	0.000383093	down	AT4G39850	70.32	748	0	PXA1, PED3, CTS, ACN2, AtABCD1	peroxisomal ABC transporter 1	LOC_Os05g01700	87.43	732	0	ABC transporter, ATP-binding protein, putative, expressed
3B	TRIAE_CS42_3B_TGACv1_227401_AA0823270	0.298535	1.15853	1.1109	0.274145	0.0738039	0.354728	0.319493	0.02981	down	AT1G48960	34.92	189	1e-24		Adenine nucleotide alpha hydrolases-like superfamily protein
3B	TRIAE_CS42_3B_TGACv1_227554_AA0823820	3.25854	5.01563	4.4105	1.29812	2.1534	1.49244	0.40057	0.000465507	down	AT4G12880	44.05	84	7e-19	ENODL19, AtENODL19	early nodulin-like protein 19	LOC_Os07g02200	43.9	82	3e-17	plastocyanin-like domain containing protein, putative, expressed
3B	TRIAE_CS42_3B_TGACv1_227769_AA0824650	1.34787	1.55796	1.9445	0.524114	1.11671	0.225509	0.39159	0.00647187	down	AT1G48410	52.67	879	0	AGO1	Stabilizer of iron transporter SufD / Polynucleotidyl transferase	LOC_Os07g28850	56.54	856	0	retrotransposon protein, putative, unclassified, expressed
3B	TRIAE_CS42_3B_TGACv1_228225_AA0826330	3.84452	3.76113	4.11703	1.12846	1.6584	1.18819	0.342127	2.03675e-11	down	AT1G77380	72.3	444	0	AAP3, ATAAP3	amino acid permease 3	LOC_Os05g34980	84.48	451	0	amino acid transporter, putative, expressed
3B	TRIAE_CS42_3B_TGACv1_229640_AA0828980	0.326163	0.615497	0.538366	0.1762	0.263292	0.0617714	0.375982	0.0342695	down	AT1G75500	72.15	395	0	WAT1	Walls Are Thin 1	LOC_Os08g44750	81.63	392	0	auxin-induced protein 5NG4, putative, expressed
3B	TRIAE_CS42_3B_TGACv1_231024_AA0830380	0.381982	0.625735	0.486315	0.143363	0.136861	0.123492	0.324389	0.0152593	down	AT4G05440	39.12	386	1e-67	EDA35	temperature sensing protein-related
3DL	TRIAE_CS42_3DL_TGACv1_249029_AA0835050	11.5221	10.5862	11.0019	0	0	0	0.00926932	6.08519e-45	down
3DL	TRIAE_CS42_3DL_TGACv1_249033_AA0835270	0.554085	0.433693	0.692032	0	0	0	0.132252	0.000283913	down
3DL	TRIAE_CS42_3DL_TGACv1_249033_AA0835300	1.79468	2.28642	0.777983	0.238527	0.0663118	0.781241	0.245756	0.00397919	down
3DL	TRIAE_CS42_3DL_TGACv1_249033_AA0835320	0.810542	0.948557	0.201865	0	0	0	0.130775	0.000708457	down
3DL	TRIAE_CS42_3DL_TGACv1_249043_AA0835840	2.01466	1.88425	1.56605	0.179933	0.111923	0.238267	0.103723	3.03954e-26	down
3DL	TRIAE_CS42_3DL_TGACv1_249054_AA0836270	4.00643	3.42798	3.05791	1.06277	1.37654	1.17584	0.346644	1.39422e-12	down	AT3G02600	67.62	244	6e-111	LPP3, ATLPP3	lipid phosphate phosphatase 3	LOC_Os01g47580	80.08	261	4e-131	lipid phosphatase protein, putative, expressed
3DL	TRIAE_CS42_3DL_TGACv1_249089_AA0837300	4.42656	3.90676	5.30721	2.6901	2.22172	1.03854	0.442703	0.00180553	down							LOC_Os01g52680	84.85	99	2e-58	OsMADS32 - MADS-box family gene with MIKCc type-box, expressed
3DL	TRIAE_CS42_3DL_TGACv1_249097_AA0837460	2.1023	1.86049	2.19982	0.127588	0.231631	0.107068	0.119904	6.90809e-08	down
3DL	TRIAE_CS42_3DL_TGACv1_249101_AA0837670	20.7098	23.4704	26.4175	11.7013	11.6428	9.67686	0.468501	5.84962e-08	down	AT5G59480	58.04	255	4e-111		Haloacid dehalogenase-like hydrolase (HAD) superfamily protein	LOC_Os01g74152	83.14	255	2e-162	haloacid dehalogenase-like hydrolase family protein, putative, expressed
3DL	TRIAE_CS42_3DL_TGACv1_249111_AA0838040	0.962251	0.293351	0.84578	0.179405	0.282252	0.285736	0.36885	0.0070731	down	AT4G18570	67.82	202	3e-86		Tetratricopeptide repeat (TPR)-like superfamily protein	LOC_Os01g46340	83.57	207	1e-107	chloroplast unusual positioning protein, putative, expressed
3DL	TRIAE_CS42_3DL_TGACv1_249114_AA0838170	4.57365	4.95917	4.17134	1.37363	2.14315	1.98447	0.406875	3.02306e-06	down	AT5G12470	75.12	213	6e-103		Protein of unknown function (DUF3411)	LOC_Os01g72710	89.3	215	2e-115	expressed protein
3DL	TRIAE_CS42_3DL_TGACv1_249130_AA0838980	0.583487	0.465073	0.41148	0.20351	0.141204	0.151803	0.356314	0.000185509	down	AT3G07040	25.63	874	4e-54	RPM1, RPS3	NB-ARC domain-containing disease resistance protein	LOC_Os12g09240	42.41	889	0	NBS-LRR disease resistance protein, putative
3DL	TRIAE_CS42_3DL_TGACv1_249132_AA0839030	2.93065	2.58636	3.52233	0.140358	0.132413	0.439635	0.0844832	6.87554e-25	down
3DL	TRIAE_CS42_3DL_TGACv1_249152_AA0839780	0.512639	0.294994	0.251054	0.000391528	0.00028774	0.0252434	0.0882774	5.26847e-07	down	AT2G15490	38.19	474	3e-98	UGT73B4	UDP-glycosyltransferase 73B4	LOC_Os01g45110	64.99	477	0	anthocyanin 3-O-beta-glucosyltransferase, putative, expressed
3DL	TRIAE_CS42_3DL_TGACv1_249165_AA0840080	0.34263	0.268605	0.297117	0	0	0	0.0646018	6.75303e-09	down	AT1G21250	29	500	2e-52	WAK1, PRO25	cell wall-associated kinase	LOC_Os10g02720	48.48	495	1e-150	OsWAK99 - OsWAK receptor-like protein kinase, expressed
3DL	TRIAE_CS42_3DL_TGACv1_249165_AA0840090	0.315188	0.222089	0.290806	0	0	0	0.0314308	2.06153e-15	down							LOC_Os02g45000	35.07	288	2e-20	expressed protein
3DL	TRIAE_CS42_3DL_TGACv1_249168_AA0840210	0.771636	1.04771	0.662671	0.23188	0.115893	0.0525839	0.209258	0.000306194	down	AT4G05050	64.96	234	7e-88	UBQ11	ubiquitin 11	LOC_Os06g46770	64.96	234	1e-86	ubiquitin family protein, putative, expressed
3DL	TRIAE_CS42_3DL_TGACv1_249172_AA0840370	1.53377	1.55871	1.54628	0.529152	0.532207	0.69018	0.387814	2.30781e-05	down	AT1G02850	53.06	490	0	BGLU11	beta glucosidase 11	LOC_Os01g70520	67.8	500	0	Os1bglu5 - beta-glucosidase homologue, similar to G. max isohydroxyurate hydrolase, expressed
3DL	TRIAE_CS42_3DL_TGACv1_249184_AA0840610	1.39666	0.704814	0.409665	0.000255742	0.0177733	4.20499e-05	0.0259424	1.99291e-14	down	AT1G21230	48.48	429	2e-125	WAK5	wall associated kinase 5	LOC_Os10g10130	51.93	934	0	OsWAK112d - OsWAK receptor-like protein kinase, expressed
3DL	TRIAE_CS42_3DL_TGACv1_249184_AA0840640	0.429121	0.195645	0.0826926	0.0179179	0.0459209	0.0553291	0.213421	0.00394987	down	AT1G21230	46.98	447	1e-127	WAK5	wall associated kinase 5	LOC_Os04g24220	58.67	796	0	OsWAK32 - OsWAK receptor-like protein kinase, expressed
3DL	TRIAE_CS42_3DL_TGACv1_249189_AA0840790	1.57831	1.20096	1.52319	0	0	0	0.0174335	3.01269e-26	down							LOC_Os01g72650	30.68	339	3e-29	RNA recognition motif containing protein, putative, expressed
3DL	TRIAE_CS42_3DL_TGACv1_249200_AA0841080	0.567906	0.801681	0.619596	0.0692057	0.065401	0.170486	0.176355	4.77606e-08	down	AT4G13420	52.88	764	0	HAK5, ATHAK5	high affinity K+ transporter 5	LOC_Os01g70490	79.26	752	0	potassium transporter, putative, expressed
3DL	TRIAE_CS42_3DL_TGACv1_249203_AA0841220	5.38811	9.529	5.07855	0.977401	0.666125	0.0465594	0.0902612	1.61732e-12	down							LOC_Os01g73250	68.54	89	4e-22	abscisic stress-ripening, putative, expressed
3DL	TRIAE_CS42_3DL_TGACv1_249209_AA0841470	10.1947	9.76404	9.81135	2.24613	2.10468	2.77797	0.241806	4.20745e-23	down	AT3G54250	74.17	422	0		GHMP kinase family protein	LOC_Os02g01920	79.57	421	0	GHMP kinases ATP-binding protein, putative, expressed
3DL	TRIAE_CS42_3DL_TGACv1_249219_AA0841880	4.48527	7.35469	4.09605	2.7666	2.97294	1.87277	0.487411	0.0134916	down
3DL	TRIAE_CS42_3DL_TGACv1_249219_AA0841940	1.13233	1.75966	1.77854	0.704842	0.434111	0.579922	0.380485	0.000394855	down	AT2G39650	57.01	221	4e-76		Protein of unknown function (DUF506)	LOC_Os01g74250	71.17	326	2e-130	plant-specific domain TIGR01615 family protein, expressed
3DL	TRIAE_CS42_3DL_TGACv1_249225_AA0842260	1.47024	1.47277	1.50062	0	0	0	0.0217059	7.1368e-23	down	AT4G05050	65.67	233	3e-85	UBQ11	ubiquitin 11	LOC_Os06g46770	65.67	233	4e-84	ubiquitin family protein, putative, expressed
3DL	TRIAE_CS42_3DL_TGACv1_249228_AA0842400	20.2605	20.7806	20.8962	3.50413	3.49203	3.92958	0.177086	8.89315e-42	down	AT1G15660	60.56	71	5e-17	CENP-C	centromere protein C	LOC_Os01g43050	46.86	796	0	CENP-C1, putative, expressed
3DL	TRIAE_CS42_3DL_TGACv1_249263_AA0843540	1.59959	2.20436	1.90277	0.833971	0.630757	0.746078	0.395351	1.95198e-05	down	AT1G69630	27.82	381	1e-17		F-box/RNI-like superfamily protein	LOC_Os02g29150	53.55	521	4e-172	OsFBO11 - F-box and other domain containing protein, expressed
3DL	TRIAE_CS42_3DL_TGACv1_249265_AA0843650	0.841533	0.521154	0.496036	0.195734	0.317681	0.0849876	0.363725	0.0248046	down	AT4G40070	36.32	190	3e-28		RING/U-box superfamily protein	LOC_Os02g36320	64.84	310	2e-91	RING-H2 finger protein ATL3B precursor, putative
3DL	TRIAE_CS42_3DL_TGACv1_249269_AA0843760	0.884989	0.763	0.901385	0	0	0	0.0282224	1.04374e-17	down							LOC_Os01g72720	38.58	127	6e-19	hypothetical protein
3DL	TRIAE_CS42_3DL_TGACv1_249271_AA0843780	1.892	1.35398	2.33284	0.436912	0.494224	0.738141	0.308131	1.80481e-06	down	AT1G80710	44.21	190	4e-47	DRS1	DROUGHT SENSITIVE 1	LOC_Os08g18150	59.39	197	1e-76	WD domain, G-beta repeat domain containing protein, expressed
3DL	TRIAE_CS42_3DL_TGACv1_249286_AA0844290	13.4553	20.5221	15.6574	7.20337	8.91499	7.56535	0.478041	2.82438e-06	down	AT5G06150	50.59	425	2e-113	CYC1BAT, CYCB1;2	Cyclin family protein	LOC_Os01g59120	68.36	452	3e-176	cyclin, putative, expressed
3DL	TRIAE_CS42_3DL_TGACv1_249292_AA0844400	2.43283	4.01629	2.61639	0	0	0	0.0285672	1.88634e-15	down
3DL	TRIAE_CS42_3DL_TGACv1_249297_AA0844560	0.764677	0.897234	0.787046	0	0	0	0.0166824	3.12052e-28	down
3DL	TRIAE_CS42_3DL_TGACv1_249302_AA0844680	1.49764	1.14039	1.52213	0.662021	0.329235	0.798568	0.452184	0.0306474	down	AT5G24314	54.37	103	4e-35	PDE225, PTAC7	plastid transcriptionally active7	LOC_Os01g50930	90.48	105	1e-67	expressed protein
3DL	TRIAE_CS42_3DL_TGACv1_249320_AA0845310	2.01391	1.5935	1.9157	0.259269	0.574342	0.255085	0.204739	5.71586e-12	down							LOC_Os04g04410	26.89	238	1e-21	conserved hypothetical protein
3DL	TRIAE_CS42_3DL_TGACv1_249320_AA0845330	4.55664	4.11289	4.52329	2.38552	1.97351	1.87352	0.477821	0.000114486	down							LOC_Os01g66150	66.36	217	6e-50	expressed protein
3DL	TRIAE_CS42_3DL_TGACv1_249332_AA0845590	0.414952	0.402172	0.387879	0	0	0	0.0956009	4.10406e-06	down	AT2G47870	53.92	102	2e-37		Thioredoxin superfamily protein	LOC_Os01g70990	81.73	104	3e-60	OsGrx_C6 - glutaredoxin subgroup III
3DL	TRIAE_CS42_3DL_TGACv1_249341_AA0845860	14.8711	13.2432	17.0764	0.00163931	0.113927	0.00026954	0.00935407	6.06728e-53	down
3DL	TRIAE_CS42_3DL_TGACv1_249342_AA0845890	6.58751	1.70004	2.96606	0.993287	1.20735	1.91803	0.373979	0.00869403	down
3DL	TRIAE_CS42_3DL_TGACv1_249345_AA0845980	0.723797	0.499574	0.345294	0	0	0	0.0848471	1.9535e-06	down	AT2G37200	42.2	173	4e-27		Uncharacterised protein family (UPF0497)	LOC_Os03g10870	49.12	171	1e-21	membrane associated DUF588 domain containing protein, putative, expressed
3DL	TRIAE_CS42_3DL_TGACv1_249345_AA0845990	6.83562	2.51179	8.48045	0.118009	0.00120539	0.000269683	0.023667	8.51338e-16	down
3DL	TRIAE_CS42_3DL_TGACv1_249348_AA0846210	1.02658	1.18268	0.639173	0.216193	0.469554	0.25233	0.35313	0.00365658	down	AT1G65620	86.79	106	8e-55	AS2	Lateral organ boundaries (LOB) domain family protein	LOC_Os01g66590	79.06	234	1e-109	DUF260 domain containing protein, putative, expressed
3DL	TRIAE_CS42_3DL_TGACv1_249356_AA0846430	18.667	21.7602	20.1916	6.93366	8.32031	7.65545	0.379303	7.90806e-13	down							LOC_Os01g70980	70.06	167	8e-81	expressed protein
3DL	TRIAE_CS42_3DL_TGACv1_249399_AA0847800	5.34815	4.2283	5.81177	0	0	0	0.00493874	2.0983e-65	down	AT4G09800	74.42	43	9e-17	RPS18C	S18 ribosomal protein	LOC_Os07g07719	83.72	43	9e-18	ribosomal protein S13p/S18e, putative
3DL	TRIAE_CS42_3DL_TGACv1_249412_AA0848110	0.671211	0.475193	0.631857	0.233117	0.223046	0.135666	0.367777	0.0103139	down							LOC_Os10g28150	28.63	234	9e-24	zinc knuckle domain containing protein
3DL	TRIAE_CS42_3DL_TGACv1_249425_AA0848420	2.05554	1.52228	1.8679	0.516353	0.978825	0.743183	0.41559	1.81626e-05	down	AT5G25880	81.65	496	0	ATNADP-ME3, NADP-ME3	NADP-malic enzyme 3	LOC_Os01g52500	93.35	496	0	NADP-dependent malic enzyme, putative, expressed
3DL	TRIAE_CS42_3DL_TGACv1_249432_AA0848520	4.44579	4.28829	4.40423	2.17703	1.68775	1.78166	0.430825	7.13312e-10	down	AT3G18290	61.72	1207	0	EMB2454, BTS	zinc finger protein-related	LOC_Os01g49470	87.48	1238	0	E3 ubiquitin ligase, putative, expressed
3DL	TRIAE_CS42_3DL_TGACv1_249461_AA0849350	0.243304	0.463739	0.40492	0.103588	0.00200017	0.0910546	0.264821	0.0201692	down							LOC_Os09g07160	51.33	113	2e-33	expressed protein
3DL	TRIAE_CS42_3DL_TGACv1_249485_AA0849870	1.19379	0.800116	1.01608	0.542488	0.500196	0.228416	0.431904	0.00292413	down	AT3G26700	50	322	2e-101		Protein kinase superfamily protein	LOC_Os01g70410	74.49	341	3e-173	protein kinase, putative, expressed
3DL	TRIAE_CS42_3DL_TGACv1_249501_AA0850160	5.50049	16.6737	17.7785	0	0	0	0.00352479	2.19469e-39	down							LOC_Os04g44470	29.08	196	3e-14	KUN1 - Kunitz-type trypsin inhibitor precursor, expressed
3DL	TRIAE_CS42_3DL_TGACv1_249508_AA0850370	6.37886	3.06811	4.35183	0.415875	1.02129	0.418668	0.1408	5.28006e-13	down	AT1G30840	49.83	293	1e-40	ATPUP4, PUP4	purine permease 4	LOC_Os01g48800	85.71	357	3e-125	purine permease, putative, expressed
3DL	TRIAE_CS42_3DL_TGACv1_249516_AA0850490	0.672986	0.463695	0.449056	0.100672	0.166473	0.134871	0.275957	3.26715e-05	down	AT1G71190	46.47	170	7e-44	SAG18	senescence associated gene 18	LOC_Os01g73120	50.59	170	7e-46	expressed protein
3DL	TRIAE_CS42_3DL_TGACv1_249516_AA0850520	6.249	4.15776	5.17595	1.49354	2.72232	1.77565	0.385964	2.86131e-07	down	AT3G28040	50.69	1020	0		Leucine-rich receptor-like protein kinase family protein	LOC_Os01g72700	74.8	1024	0	expressed protein
3DL	TRIAE_CS42_3DL_TGACv1_249524_AA0850700	1.56078	0.963626	1.36202	0.548618	0.493204	0.689791	0.456812	0.00350137	down	AT3G54290	32.12	358	3e-40		FUNCTIONS IN: molecular_function unknown; INVOLVED IN: N-terminal protein myristoylation; LOCATED IN: chloroplast; EXPRESSED IN: 23 plant structures; EXPRESSED DURING: 13 growth stages; CONTAINS InterPro DOMAIN/s: Haemerythrin/HHE cation-binding motif (InterPro:IPR012312); Has 59 Blast hits to 59 proteins in 14 species: Archae - 0; Bacteria - 2; Metazoa - 0; Fungi - 0; Plants - 56; Viruses - 0; O…	LOC_Os01g64250	77	413	0	hemerythrin family protein, expressed
3DL	TRIAE_CS42_3DL_TGACv1_249534_AA0851030	0.851572	1.01625	0.625486	0.158131	0.282161	0.441529	0.398231	0.0472225	down
3DL	TRIAE_CS42_3DL_TGACv1_249534_AA0851050	0.952968	0.465943	0.749018	0.109288	0.153799	0.000574892	0.174337	0.000101476	down	AT5G04820	38.83	206	4e-24	ATOFP13, OFP13	ovate family protein 13	LOC_Os01g64410	66.67	219	5e-66	ATOFP18/OFP18, putative, expressed
3DL	TRIAE_CS42_3DL_TGACv1_249544_AA0851300	1.16907	1.38758	1.29474	0.452395	0.405683	0.461834	0.35459	8.23012e-06	down	AT1G69630	26.7	382	6e-15		F-box/RNI-like superfamily protein	LOC_Os02g29150	50.09	537	1e-173	OsFBO11 - F-box and other domain containing protein, expressed
3DL	TRIAE_CS42_3DL_TGACv1_249613_AA0852530	1.79373	1.03578	1.50509	0.407865	1.00234	0.698153	0.490455	0.00711244	down	AT2G34060	55.63	293	2e-120		Peroxidase superfamily protein	LOC_Os08g42030	46.32	285	2e-78	peroxidase precursor, putative, expressed
3DL	TRIAE_CS42_3DL_TGACv1_249627_AA0852900	2.794	1.80006	1.94583	0.578156	0.288065	0.319098	0.203827	6.37544e-07	down	AT1G75950	39.08	87	7e-12	SKP1, ASK1, ATSKP1, SKP1A, UIP1	S phase kinase-associated protein 1	LOC_Os07g43220	38.78	98	4e-14	skp1 family, tetramerisation domain containing protein
3DL	TRIAE_CS42_3DL_TGACv1_249655_AA0853610	3.97832	2.55602	3.45736	0	0	0	0.0300714	1.5393e-15	down
3DL	TRIAE_CS42_3DL_TGACv1_249683_AA0854240	0.0909229	0.505877	0.151344	0	0	0	0.0903663	0.00010949	down	AT4G12690	37.3	311	3e-47		Plant protein of unknown function (DUF868)	LOC_Os01g68140	64.63	328	1e-106	expressed protein
3DL	TRIAE_CS42_3DL_TGACv1_249737_AA0855490	2.28507	1.67766	1.99089	0.00163737	0.00120333	0.105568	0.0667669	2.53617e-09	down
3DL	TRIAE_CS42_3DL_TGACv1_249750_AA0855620	1.95613	1.38934	1.29355	0.0350807	0.304159	0.187258	0.126349	4.87359e-12	down	AT2G42840	52.99	117	2e-24	PDF1	protodermal factor 1	LOC_Os01g52690	84.26	108	6e-48	retrotransposon protein, putative, unclassified, expressed
3DL	TRIAE_CS42_3DL_TGACv1_249788_AA0856310	6.16344	2.52962	4.06818	1.64921	1.28904	1.80425	0.373479	8.55614e-06	down	AT5G62410	68.85	1175	0	SMC2, TTN3, ATCAP-E1, ATSMC4	structural maintenance of chromosomes 2	LOC_Os01g67740	90.04	1175	0	chromosome segregation protein, putative, expressed
3DL	TRIAE_CS42_3DL_TGACv1_249813_AA0856830	0.705976	0.907595	0.701297	0.322498	0.293242	0.38148	0.440074	0.000428587	down	AT5G49610	24.91	293	4e-14		F-box family protein	LOC_Os04g11790	47.16	388	4e-99	OsFBX120 - F-box domain containing protein, expressed
3DL	TRIAE_CS42_3DL_TGACv1_249816_AA0856850	16.6852	21.8283	21.0593	0	0	0	0.00517311	5.48007e-65	down
3DL	TRIAE_CS42_3DL_TGACv1_249839_AA0857160	5.66343	4.95978	4.57025	1.83572	3.52103	2.20337	0.499283	0.000270927	down	AT1G27910	55.45	817	0	PUB45, ATPUB45	plant U-box 45	LOC_Os01g67500	84.58	804	0	armadillo/beta-catenin repeat family protein, putative, expressed
3DL	TRIAE_CS42_3DL_TGACv1_249841_AA0857180	30.3418	28.9261	30.3854	0.237465	0.00353452	0.106624	0.00730748	2.39113e-86	down
3DL	TRIAE_CS42_3DL_TGACv1_249850_AA0857400	0.14705	0.399183	0.0766917	0	0	0	0.152766	0.00267579	down	AT3G09270	40.65	214	3e-55	ATGSTU8, GSTU8	glutathione S-transferase TAU 8	LOC_Os01g72120	62.45	229	3e-94	glutathione S-transferase, putative, expressed
3DL	TRIAE_CS42_3DL_TGACv1_249850_AA0857470	91.0746	90.6068	77.0949	16.1052	23.7637	20.291	0.232786	7.56529e-25	down
3DL	TRIAE_CS42_3DL_TGACv1_249892_AA0858250	5.93266	5.20638	6.21383	2.28223	2.99462	2.31435	0.441206	1.79547e-06	down	AT2G30695	42.02	119	2e-29		FUNCTIONS IN: molecular_function unknown; INVOLVED IN: protein folding, protein transport; LOCATED IN: chloroplast stroma, chloroplast; EXPRESSED IN: 23 plant structures; EXPRESSED DURING: 13 growth stages; CONTAINS InterPro DOMAIN/s: Trigger factor, ribosome-binding, bacterial (InterPro:IPR008881); Has 253 Blast hits to 253 proteins in 72 species: Archae - 0; Bacteria - 138; Metazoa - 0; Fungi -…	LOC_Os01g66980	55.34	262	4e-89	expressed protein
3DL	TRIAE_CS42_3DL_TGACv1_249900_AA0858360	0.625272	0.719496	0.939155	0.0824685	0.497992	0.215821	0.373244	0.0195323	down	AT5G13290	52.25	333	3e-95	SOL2, CRN	Protein kinase superfamily protein	LOC_Os01g70260	75.9	332	4e-155	receptor-like protein kinase 2 precursor, putative, expressed
3DL	TRIAE_CS42_3DL_TGACv1_249901_AA0858400	5.61847	4.73191	5.52382	1.6028	2.05836	2.37359	0.383086	3.2006e-09	down							LOC_Os01g73670	36.26	273	1e-41	expressed protein
3DL	TRIAE_CS42_3DL_TGACv1_249921_AA0858630	15.4794	17.1853	19.8388	0.0730252	0.000745909	0.000166883	0.00504095	2.40447e-80	down	AT1G02816	40.18	112	5e-27		Protein of unknown function, DUF538	LOC_Os11g13750	47.79	113	2e-34	expressed protein
3DL	TRIAE_CS42_3DL_TGACv1_249943_AA0858880	0.581963	0.620692	0.733032	0	0	0	0.137958	0.000405091	down
3DL	TRIAE_CS42_3DL_TGACv1_249955_AA0859100	0.107879	0.546674	0.472832	0	0	0	0.171438	0.0042127	down
3DL	TRIAE_CS42_3DL_TGACv1_249981_AA0859840	1.39708	0.365748	1.12053	0.180131	0.330576	0.177426	0.25762	0.0009585	down	AT2G31800	61.26	475	0		Integrin-linked protein kinase family	LOC_Os01g66860	74.9	482	0	serine/threonine protein kinase, putative, expressed
3DL	TRIAE_CS42_3DL_TGACv1_250001_AA0860160	9.49268	9.79472	9.53504	0	0	0	0.0106336	1.96159e-40	down
3DL	TRIAE_CS42_3DL_TGACv1_250006_AA0860250	13.5215	11.9639	13.7322	6.31492	6.06381	6.60069	0.48568	2.06151e-07	down	AT2G31440	65.59	247	1e-99		INVOLVED IN: positive regulation of catalytic activity, protein processing; LOCATED IN: integral to membrane; EXPRESSED IN: 24 plant structures; EXPRESSED DURING: 15 growth stages; CONTAINS InterPro DOMAIN/s: Aph-1 (InterPro:IPR009294); Has 268 Blast hits to 262 proteins in 79 species: Archae - 0; Bacteria - 0; Metazoa - 212; Fungi - 0; Plants - 34; Viruses - 0; Other Eukaryotes - 22 (source: NCB…	LOC_Os02g17280	85.77	246	1e-132	gamma-secretase subunit APH-1B, putative, expressed
3DL	TRIAE_CS42_3DL_TGACv1_250024_AA0860610	0.546464	0.414731	0.4058	0.0597866	0.0208532	0.0853296	0.152392	1.34631e-07	down	AT5G04940	49.42	431	8e-138	SUVH1	SU(VAR)3-9 homolog 1	LOC_Os11g38900	77.13	691	0	histone-lysine N-methyltransferase, H3 lysine-9 specific SUVH1, putative, expressed
3DL	TRIAE_CS42_3DL_TGACv1_250030_AA0860770	0.706803	0.488759	0.455714	0.141087	0.0484908	0.0424479	0.199801	0.00034463	down							LOC_Os01g49440	56.22	249	9e-37	expressed protein
3DL	TRIAE_CS42_3DL_TGACv1_250039_AA0861040	1.62367	1.44702	1.25457	0.000206322	0.000151629	0.0133024	0.0120741	8.59148e-43	down	AT3G07040	28.24	896	5e-96	RPM1, RPS3	NB-ARC domain-containing disease resistance protein	LOC_Os11g11990	67	912	0	NB-ARC domain containing protein, expressed
3DL	TRIAE_CS42_3DL_TGACv1_250052_AA0861370	3.37108	5.58041	3.35632	0.393403	0.729773	0.103491	0.106794	3.26017e-14	down							LOC_Os08g10340	34.51	452	4e-50	OsFBX278 - F-box domain containing protein, expressed
3DL	TRIAE_CS42_3DL_TGACv1_250086_AA0861990	0.879689	0.266541	0.999717	0.245589	0.234514	0.211803	0.359246	0.0322491	down	AT3G04820	41.64	329	2e-59		Pseudouridine synthase family protein	LOC_Os01g56620	60.37	323	9e-116	pseudouridylate synthase, putative, expressed
3DL	TRIAE_CS42_3DL_TGACv1_250120_AA0862410	0.787691	1.15714	1.47841	0.289124	0.589075	0.360903	0.393	0.0232271	down	AT2G41200	30.15	136	5e-14		unknown protein; Has 26 Blast hits to 26 proteins in 11 species: Archae - 0; Bacteria - 0; Metazoa - 0; Fungi - 0; Plants - 26; Viruses - 0; Other Eukaryotes - 0 (source: NCBI BLink).	LOC_Os01g72560	62.24	143	4e-64	expressed protein
3DL	TRIAE_CS42_3DL_TGACv1_250132_AA0862680	2.34239	2.08519	3.93395	0.121998	0.00196751	0.0725766	0.0357068	5.52097e-22	down							LOC_Os08g10340	39.41	170	2e-20	OsFBX278 - F-box domain containing protein, expressed
3DL	TRIAE_CS42_3DL_TGACv1_250132_AA0862710	0.910397	0.92007	0.770005	0.0239429	0.00046231	0.021046	0.0289628	4.17769e-32	down	AT3G14470	27.43	700	2e-60		NB-ARC domain-containing disease resistance protein	LOC_Os11g10550	43.77	1316	0	NBS-LRR disease resistance protein, putative, expressed
3DL	TRIAE_CS42_3DL_TGACv1_250155_AA0863250	4.61635	5.08271	4.50623	0.653846	1.2926	1.69525	0.272233	1.60941e-06	down
3DL	TRIAE_CS42_3DL_TGACv1_250165_AA0863460	0.673983	0.715334	0.620534	0.209251	0.136406	0.142311	0.264441	5.48226e-06	down	AT1G69630	28.14	199	6e-14		F-box/RNI-like superfamily protein	LOC_Os02g29150	58.66	254	1e-86	OsFBO11 - F-box and other domain containing protein, expressed
3DL	TRIAE_CS42_3DL_TGACv1_250173_AA0863540	0.927401	0.676597	0.720813	0.228704	0.388747	0.459156	0.480719	0.0252657	down	AT2G33880	59.09	132	3e-39	WOX9, HB-3, STIP	homeobox-3	LOC_Os01g47710	56.96	381	2e-81	homeobox domain containing protein, expressed
3DL	TRIAE_CS42_3DL_TGACv1_250214_AA0864380	1.25153	0.890882	1.42815	0.571923	0.369157	0.575756	0.432447	0.000542438	down	AT2G25170	35.96	798	9e-136	PKL, GYM, CHD3, CHR6, SSL2	chromatin remodeling factor CHD3 (PICKLE)	LOC_Os01g65850	72.83	876	0	CHD3-type chromatin-remodeling factor PICKLE, putative
3DL	TRIAE_CS42_3DL_TGACv1_250241_AA0864900	0.551972	1.25255	1.56923	0	0	0	0.0840986	4.32339e-06	down
3DL	TRIAE_CS42_3DL_TGACv1_250291_AA0865410	2.68604	2.87375	2.42568	1.00319	1.5239	1.17451	0.466632	9.88075e-06	down
3DL	TRIAE_CS42_3DL_TGACv1_250313_AA0865950	2.80254	1.49158	1.77234	0.172904	0.935383	0.853739	0.337051	0.00383169	down	AT1G44760	68.18	154	1e-67		Adenine nucleotide alpha hydrolases-like superfamily protein	LOC_Os01g65440	88.96	154	3e-97	universal stress protein domain containing protein, putative, expressed
3DL	TRIAE_CS42_3DL_TGACv1_250330_AA0866270	0.324077	0.633082	0.419484	0	0	0	0.18369	0.00445976	down
3DL	TRIAE_CS42_3DL_TGACv1_250334_AA0866360	0.357044	0.495597	0.386096	0	0	0	0.0712861	4.60769e-08	down	AT3G25270	27.56	283	9e-11		Ribonuclease H-like superfamily protein	LOC_Os12g29700	34.2	231	7e-33	retrotransposon protein, putative, unclassified
3DL	TRIAE_CS42_3DL_TGACv1_250342_AA0866520	2.324	0.730254	1.71144	0.540851	0.21148	0.289831	0.228434	1.74008e-05	down	AT4G09140	66.15	709	0	ATMLH1, MLH1	MUTL-homologue 1	LOC_Os01g72880	86.83	706	0	DNA mismatch repair protein Mlh1, putative, expressed
3DL	TRIAE_CS42_3DL_TGACv1_250353_AA0866630	2.7272	3.46313	4.00846	1.44497	1.37933	1.18198	0.403993	0.00024692	down
3DL	TRIAE_CS42_3DL_TGACv1_250353_AA0866640	0.995168	0.874856	1.67379	0.480849	0.127812	0.318878	0.321082	0.0177335	down
3DL	TRIAE_CS42_3DL_TGACv1_250372_AA0867120	2.67866	1.26565	2.35741	0.670412	0.956005	0.955881	0.41593	0.000587269	down	AT5G02010	68.35	417	0	ATROPGEF7, ROPGEF7	RHO guanyl-nucleotide exchange factor 7	LOC_Os01g62990	81.24	501	0	ATROPGEF7/ROPGEF7, putative, expressed
3DL	TRIAE_CS42_3DL_TGACv1_250436_AA0868120	2.92383	1.68517	2.22116	0.739159	1.45813	1.1796	0.498237	0.00351898	down	AT5G56590	69.39	428	0		O-Glycosyl hydrolases family 17 protein	LOC_Os01g53750	91.55	426	0	glucan endo-1,3-beta-glucosidase precursor, putative, expressed
3DL	TRIAE_CS42_3DL_TGACv1_250440_AA0868200	9.7152	8.70891	12.3218	2.65039	1.73731	3.00026	0.241963	4.80033e-17	down	AT2G32590	48.83	299	5e-74		LOCATED IN: chloroplast; EXPRESSED IN: 17 plant structures; EXPRESSED DURING: 9 growth stages; CONTAINS InterPro DOMAIN/s: Barren (InterPro:IPR008418); Has 467 Blast hits to 447 proteins in 202 species: Archae - 0; Bacteria - 4; Metazoa - 147; Fungi - 168; Plants - 39; Viruses - 1; Other Eukaryotes - 108 (source: NCBI BLink).	LOC_Os01g34870	69.4	317	2e-145	expressed protein
3DL	TRIAE_CS42_3DL_TGACv1_250448_AA0868410	1.26828	1.42017	1.21599	0.69587	0.481257	0.630584	0.474244	0.00354405	down	AT1G20140	35.48	155	3e-18	ASK4, SK4	SKP1-like 4	LOC_Os08g04090	37.1	345	3e-59	expressed protein
3DL	TRIAE_CS42_3DL_TGACv1_250465_AA0868650	1.36499	1.89119	0.89211	0	0	0	0.0268556	4.18991e-15	down	AT4G15090	31.48	216	1e-26	FAR1	FRS (FAR1 Related Sequences) transcription factor family	LOC_Os02g40950	37.55	229	4e-44	transposon protein, putative, unclassified
3DL	TRIAE_CS42_3DL_TGACv1_250478_AA0868840	5.6192	4.784	5.24193	2.14541	2.17768	2.05904	0.411302	1.09284e-08	down	AT1G55170	36.76	185	1e-25		unknown protein; BEST Arabidopsis thaliana protein match is: unknown protein (TAIR:AT3G14750.1); Has 13439 Blast hits to 8993 proteins in 828 species: Archae - 344; Bacteria - 1469; Metazoa - 6958; Fungi - 1008; Plants - 683; Viruses - 29; Other Eukaryotes - 2948 (source: NCBI BLink).	LOC_Os08g33330	80.9	178	5e-87	protein kinase PKN/PRK1, effector, putative, expressed
3DL	TRIAE_CS42_3DL_TGACv1_250478_AA0868870	0.66127	0.50383	0.502523	0.131904	0.165419	0.0947548	0.259535	1.48807e-05	down	AT1G17020	44.6	352	5e-97	SRG1, ATSRG1	senescence-related gene 1	LOC_Os01g24980	64.67	351	9e-155	naringenin,2-oxoglutarate 3-dioxygenase, putative, expressed
3DL	TRIAE_CS42_3DL_TGACv1_250480_AA0868930	1.3367	0.863204	1.06341	0.385413	0.34571	0.373256	0.350457	2.72907e-05	down	AT5G01170	34.77	348	8e-26		Protein of unknown function (DUF740)	LOC_Os01g63310	74.27	684	0	DUF740 domain containing protein, expressed
3DL	TRIAE_CS42_3DL_TGACv1_250501_AA0869300	5.23521	4.87316	5.05645	2.07626	1.63581	1.85038	0.368703	4.8856e-13	down	AT1G50200	40.94	342	6e-57	ALATS, ACD	Alanyl-tRNA synthetase	LOC_Os10g10244	53.8	342	8e-82	alanyl-tRNA synthetase, putative, expressed
3DL	TRIAE_CS42_3DL_TGACv1_250513_AA0869500	0.531599	0.530394	0.62556	0.186815	0.198712	0.257394	0.401484	0.00268983	down							LOC_Os10g11820	54.57	634	0	expressed protein
3DL	TRIAE_CS42_3DL_TGACv1_250547_AA0870040	1.27004	0.816664	0.862973	0	0	0	0.0512544	1.42095e-10	down
3DL	TRIAE_CS42_3DL_TGACv1_250547_AA0870060	1.0809	0.87216	1.77837	0.118009	0.00120539	0.000269683	0.106222	2.74739e-05	down
3DL	TRIAE_CS42_3DL_TGACv1_250549_AA0870080	1.30356	2.15199	1.71523	0.459822	0.929616	0.894371	0.449613	0.00301306	down	AT1G77380	71.58	468	0	AAP3, ATAAP3	amino acid permease 3	LOC_Os05g34980	84.68	470	0	amino acid transporter, putative, expressed
3DL	TRIAE_CS42_3DL_TGACv1_250556_AA0870270	11.8291	14.5311	12.4693	3.70959	4.56299	2.76839	0.290009	7.0566e-11	down
3DL	TRIAE_CS42_3DL_TGACv1_250562_AA0870310	0.355241	0.43395	0.221665	0.11082	0.13931	0.0327169	0.340702	0.0414547	down	AT1G78440	54.81	312	4e-124	ATGA2OX1, GA2OX1	Arabidopsis thaliana gibberellin 2-oxidase 1	LOC_Os01g55240	85.58	326	0	gibberellin 2-beta-dioxygenase, putative, expressed
3DL	TRIAE_CS42_3DL_TGACv1_250574_AA0870430	2.32332	3.86104	2.62072	0	0	0	0.0339862	2.19647e-13	down
3DL	TRIAE_CS42_3DL_TGACv1_250578_AA0870520	0.663275	0.991335	0.629544	0.00163737	0.00120333	0.105568	0.161218	0.000594531	down
3DL	TRIAE_CS42_3DL_TGACv1_250597_AA0870860	4.02033	4.66875	4.30202	1.075	1.96166	1.77552	0.372848	1.19355e-08	down	AT1G76900	62.15	465	0	AtTLP1, TLP1	tubby like protein 1	LOC_Os01g64700	84.86	449	0	OsFBT3 - F-box and tubby domain containing protein, expressed
3DL	TRIAE_CS42_3DL_TGACv1_250631_AA0871310	8.07395	8.52369	8.06305	2.03085	2.23908	0.921528	0.214221	2.78802e-15	down	AT1G06620	49.59	365	1e-108		2-oxoglutarate (2OG) and Fe(II)-dependent oxygenase superfamily protein	LOC_Os08g30210	58.2	366	6e-119	1-aminocyclopropane-1-carboxylate oxidase homolog 1, putative, expressed
3DL	TRIAE_CS42_3DL_TGACv1_250631_AA0871330	36.4301	15.5974	27.3178	8.87638	8.98001	8.80259	0.336572	2.92693e-08	down	AT4G14030	74.89	462	0	SBP1	selenium-binding protein 1	LOC_Os01g68770	93.72	462	0	selenium-binding protein, putative, expressed
3DL	TRIAE_CS42_3DL_TGACv1_250652_AA0871640	0.378508	0.573168	0.285879	0.146515	0.107064	0.0648144	0.309554	0.0136898	down
3DL	TRIAE_CS42_3DL_TGACv1_250677_AA0871910	1.60137	0.892831	1.47734	0.518599	0.71887	0.352571	0.410491	0.00197372	down	AT3G12670	77.59	607	0	emb2742	CTP synthase family protein	LOC_Os01g43020	91.43	607	0	CTP synthase, putative, expressed
3DL	TRIAE_CS42_3DL_TGACv1_250692_AA0872060	0.677078	0.431998	0.874922	0.11477	0.0750298	0.131347	0.200516	7.41158e-05	down	AT3G07220	59.13	323	3e-120		SMAD/FHA domain-containing protein	LOC_Os08g41710	80	320	0	FHA domain containing protein, putative, expressed
3DL	TRIAE_CS42_3DL_TGACv1_250736_AA0872530	0.458487	0.27756	0.311224	0.0453711	0.0227761	0.0394254	0.149397	4.84044e-06	down	AT3G07530	38.47	720	5e-141		CONTAINS InterPro DOMAIN/s: Beta-Casp domain (InterPro:IPR022712); BEST Arabidopsis thaliana protein match is: cleavage and polyadenylation specificity factor 73 kDa subunit-II (TAIR:AT2G01730.1); Has 624 Blast hits to 615 proteins in 160 species: Archae - 54; Bacteria - 6; Metazoa - 333; Fungi - 44; Plants - 93; Viruses - 0; Other Eukaryotes - 94 (source: NCBI BLink).	LOC_Os03g13960	72.88	354	2e-156	expressed protein
3DL	TRIAE_CS42_3DL_TGACv1_250847_AA0874110	0.330437	0.946828	0.583192	0.0905596	0.162776	0.147776	0.296999	0.0342616	down
3DL	TRIAE_CS42_3DL_TGACv1_250878_AA0874510	0.495145	0.449704	0.473022	0.000223991	0.000164614	0.0144416	0.0391767	2.47888e-16	down							LOC_Os04g11790	44.53	393	5e-84	OsFBX120 - F-box domain containing protein, expressed
3DL	TRIAE_CS42_3DL_TGACv1_250878_AA0874520	0.974707	1.32707	1.29639	0.0752324	0.0721025	0.000329767	0.0895442	2.89328e-08	down	AT1G07130	45.28	159	6e-24	STN1, ATSTN1	Nucleic acid-binding, OB-fold-like protein	LOC_Os03g25130	83.12	160	5e-56	OB-fold nucleic acid binding domain containing protein, putative, expressed
3DL	TRIAE_CS42_3DL_TGACv1_250890_AA0874680	2.69978	2.29952	2.34305	0.318541	1.15811	0.772774	0.314159	1.47645e-05	down	AT1G03230	29.77	430	4e-37		Eukaryotic aspartyl protease family protein	LOC_Os01g71090	58.79	398	2e-125	xylanase inhibitor, putative, expressed
3DL	TRIAE_CS42_3DL_TGACv1_250907_AA0874850	1.21901	2.32889	2.40805	0.616832	0.365142	0.741971	0.32458	0.0054373	down
3DL	TRIAE_CS42_3DL_TGACv1_250913_AA0874960	0.663659	0.243058	0.425393	0.00131638	0.0917096	0.000216164	0.150199	0.000884976	down	AT2G33550	34.95	289	1e-37		Homeodomain-like superfamily protein	LOC_Os01g70230	54.75	316	4e-79	transcription factor, putative
3DL	TRIAE_CS42_3DL_TGACv1_250915_AA0874980	0.825863	0.976138	1.2561	0.00163931	0.113927	0.00026954	0.126375	3.29619e-05	down
3DL	TRIAE_CS42_3DL_TGACv1_250968_AA0875690	0.747061	1.26933	0.525709	0.121568	0.00238126	0.106131	0.1893	0.00491656	down
3DL	TRIAE_CS42_3DL_TGACv1_250987_AA0875880	1.63825	0.507454	1.04801	0	0	0	0.0884203	1.16769e-05	down
3DL	TRIAE_CS42_3DL_TGACv1_251029_AA0876310	1.06681	1.10818	1.10992	0.139707	0.398894	0.281384	0.267905	5.03125e-06	down	AT4G19970	39.54	306	1e-69		CONTAINS InterPro DOMAIN/s: Nucleotide-diphospho-sugar transferase, predicted (InterPro:IPR005069); BEST Arabidopsis thaliana protein match is: Nucleotide-diphospho-sugar transferase family protein (TAIR:AT5G44820.1); Has 801 Blast hits to 466 proteins in 35 species: Archae - 0; Bacteria - 0; Metazoa - 2; Fungi - 0; Plants - 750; Viruses - 0; Other Eukaryotes - 49 (source: NCBI BLink).	LOC_Os01g69160	69.3	316	3e-146	regulatory protein, putative
3DL	TRIAE_CS42_3DL_TGACv1_251044_AA0876590	5.93591	5.81631	5.1872	1.55896	1.18201	2.02075	0.284933	3.7391e-13	down							LOC_Os02g33400	42.28	149	1e-18	OsFBL9 - F-box domain and LRR containing protein, expressed
3DL	TRIAE_CS42_3DL_TGACv1_251106_AA0877450	2.20592	1.55284	1.99097	1.06329	0.958406	0.813755	0.499797	0.00173861	down	AT5G19210	64.41	399	0		P-loop containing nucleoside triphosphate hydrolases superfamily protein	LOC_Os01g73900	87.5	400	0	DEAD-box ATP-dependent RNA helicase, putative, expressed
3DL	TRIAE_CS42_3DL_TGACv1_251106_AA0877470	8.75977	8.37993	6.35013	3.44929	2.36367	3.36059	0.397715	2.04885e-05	down							LOC_Os01g73940	48.31	89	6e-18	expressed protein
3DL	TRIAE_CS42_3DL_TGACv1_251115_AA0877610	3.09635	3.93536	3.03977	0.502128	0.811276	0.426958	0.197485	2.65337e-07	down
3DL	TRIAE_CS42_3DL_TGACv1_251115_AA0877630	2.51153	1.91068	2.72815	0.0204876	0.000209269	4.68199e-05	0.0103447	1.98574e-46	down	AT3G07040	29.72	471	3e-48	RPM1, RPS3	NB-ARC domain-containing disease resistance protein	LOC_Os11g43700	50	526	1e-140	RGH1A, putative, expressed
3DL	TRIAE_CS42_3DL_TGACv1_251115_AA0877660	1.49834	1.47487	1.43669	0.0312351	0.118561	0.0728917	0.0580577	3.58805e-34	down	AT3G50950	29.58	791	3e-55	ZAR1	HOPZ-ACTIVATED RESISTANCE 1	LOC_Os11g43700	45.06	890	0	RGH1A, putative, expressed
3DL	TRIAE_CS42_3DL_TGACv1_251173_AA0878370	7.91924	6.55236	9.73945	1.43998	2.22844	1.80106	0.228444	4.67536e-18	down	AT1G60590	62.44	418	1e-168		Pectin lyase-like superfamily protein	LOC_Os01g44970	79.85	521	0	polygalacturonase, putative, expressed
3DL	TRIAE_CS42_3DL_TGACv1_251187_AA0878550	9.71143	8.17421	9.06666	3.74268	4.51376	4.14585	0.462102	8.378e-08	down							LOC_Os01g66230	40.06	317	2e-62	csAtPR5, putative, expressed
3DL	TRIAE_CS42_3DL_TGACv1_251193_AA0878620	3.36646	3.03678	2.8903	1.32506	1.42751	1.72717	0.484765	5.61472e-06	down	AT1G53140	68.92	785	0	DRP5A	Dynamin related protein 5A	LOC_Os01g54420	89.47	817	0	dynamin family protein, putative, expressed
3DL	TRIAE_CS42_3DL_TGACv1_251200_AA0878700	2.02648	1.87575	1.16054	0.644214	0.946391	0.627879	0.450591	0.00679237	down							LOC_Os01g43510	66.27	249	1e-57	expressed protein
3DL	TRIAE_CS42_3DL_TGACv1_251216_AA0878940	0	0.673932	0.161206	0	0	0	0.124435	0.0061893	down	AT5G24090	58.39	274	4e-112	ATCHIA, CHIA	chitinase A	LOC_Os01g47070	79.21	279	6e-148	glycosyl hydrolase, putative, expressed
3DL	TRIAE_CS42_3DL_TGACv1_251220_AA0878950	1.67778	1.14788	1.40312	0.946877	0.562548	0.460331	0.474119	0.00582794	down	AT4G36960	56.79	361	5e-127		RNA-binding (RRM/RBD/RNP motifs) family protein	LOC_Os01g71770	71.79	351	1e-172	RNA recognition motif containing protein, putative, expressed
3DL	TRIAE_CS42_3DL_TGACv1_251232_AA0879170	0.611131	0.594173	0.36412	0.194593	0.16996	0.123324	0.329986	0.000419667	down	AT3G14980	37.73	440	1e-83		Acyl-CoA N-acyltransferase with RING/FYVE/PHD-type zinc finger protein	LOC_Os01g73480	48.76	525	3e-151	acetyltransferase, GNAT family protein
3DL	TRIAE_CS42_3DL_TGACv1_251241_AA0879210	27.0509	29.2161	32.5161	0.294069	7.69164	1.25169	0.105965	3.7809e-05	down	AT1G02816	41.07	112	5e-28		Protein of unknown function, DUF538	LOC_Os11g13750	48.67	113	1e-35	expressed protein
3DL	TRIAE_CS42_3DL_TGACv1_251253_AA0879280	0.857883	0.336475	0.825034	0.107071	0.0537493	0.0930399	0.180736	0.000312344	down	AT3G55490	59.24	184	7e-77		GINS complex protein	LOC_Os08g17294	88.66	194	3e-129	PSF3 - Putative GINS complex subunit, expressed
3DL	TRIAE_CS42_3DL_TGACv1_251281_AA0879600	1.46602	1.80775	1.31071	0.395563	0.489005	0.442943	0.298969	3.89824e-08	down	AT5G63380	51.53	522	8e-170		AMP-dependent synthetase and ligase family protein	LOC_Os01g67540	69.1	534	0	AMP-binding domain containing protein, expressed
3DL	TRIAE_CS42_3DL_TGACv1_251281_AA0879650	6.97146	3.48024	5.45932	1.82669	2.85137	1.84649	0.412402	3.78135e-05	down	AT3G48500	58.07	570	0	PDE312, PTAC10	Nucleic acid-binding, OB-fold-like protein	LOC_Os01g67570	85.64	411	0	PDE312/PTAC10, putative, expressed
3DL	TRIAE_CS42_3DL_TGACv1_251337_AA0880260	1.37766	0.156773	0.245241	0.000346754	0.000254835	0.0223566	0.0479938	4.53287e-06	down	AT5G54510	67.79	596	0	GH3.6, DFL1	Auxin-responsive GH3 family protein	LOC_Os01g57610	87.73	595	0	OsGH3.1 - Probable indole-3-acetic acid-amido synthetase, expressed
3DL	TRIAE_CS42_3DL_TGACv1_251402_AA0881220	2.02264	6.66156	4.08694	0.244569	0.234091	0.107477	0.0684904	2.31971e-10	down
3DL	TRIAE_CS42_3DL_TGACv1_251445_AA0881550	1.57468	1.77221	2.51217	0.00163931	0.113927	0.00026954	0.0689944	9.23439e-09	down
3DL	TRIAE_CS42_3DL_TGACv1_251454_AA0881640	1.20736	1.36949	0.801921	0.0015454	0.00113529	0.100642	0.0712448	2.8082e-09	down							LOC_Os04g11660	38.27	196	4e-33	OsFBX119 - F-box domain containing protein, expressed
3DL	TRIAE_CS42_3DL_TGACv1_251507_AA0882100	35.8855	13.2186	26.325	2.73487	8.79152	6.67277	0.242386	2.07694e-06	down							LOC_Os03g11370	46.04	278	2e-64	B3 DNA binding domain containing protein, expressed
3DL	TRIAE_CS42_3DL_TGACv1_251507_AA0882110	0.791703	0.489085	0.983572	0.160456	0.360277	0.134256	0.345374	0.0418511	down	AT4G10040	91.07	112	3e-74	CYTC-2	cytochrome c-2	LOC_Os05g34770	92.86	112	2e-76	cytochrome c, putative, expressed
3DL	TRIAE_CS42_3DL_TGACv1_251591_AA0882800	2.24831	1.41298	1.94015	0.235555	0.292288	0.392622	0.191913	7.87922e-07	down							LOC_Os03g30730	60.81	74	5e-27	retrotransposon protein, putative, unclassified
3DL	TRIAE_CS42_3DL_TGACv1_251594_AA0882860	1.66823	2.95563	1.98135	0.599748	0.367855	0.646814	0.265423	2.78858e-05	down	AT1G74880	83.02	53	3e-26	NDH-O	NAD(P)H:plastoquinone dehydrogenase complex subunit O	LOC_Os01g72950	86	50	1e-24	expressed protein
3DL	TRIAE_CS42_3DL_TGACv1_251602_AA0882970	0.803067	0.977966	0.696201	0.364502	0.479605	0.353222	0.495651	0.011202	down	AT1G19100	56.24	441	8e-173		Histidine kinase-, DNA gyrase B-, and HSP90-like ATPase family protein	LOC_Os11g26830	62.69	737	0	ATP-binding region, ATPase-like domain containing protein
3DL	TRIAE_CS42_3DL_TGACv1_251619_AA0883150	53.8876	54.58	54.9944	15.1934	16.686	14.9414	0.286832	1.73508e-24	down							LOC_Os01g73670	33.93	333	1e-48	expressed protein
3DL	TRIAE_CS42_3DL_TGACv1_251649_AA0883520	0.733839	0.974341	1.46465	0	0	0	0.0889505	4.00643e-06	down
3DL	TRIAE_CS42_3DL_TGACv1_251655_AA0883560	0.312008	0.353158	0.243317	0	0	0	0.0732832	7.35357e-08	down	AT4G39490	43.41	493	2e-132	CYP96A10	cytochrome P450, family 96, subfamily A, polypeptide 10	LOC_Os03g04650	71.4	486	0	cytochrome P450 protein, putative, expressed
3DL	TRIAE_CS42_3DL_TGACv1_251684_AA0883800	1.906	2.30977	3.03604	0.604421	0.245878	0.425247	0.209655	2.03438e-05	down
3DL	TRIAE_CS42_3DL_TGACv1_251689_AA0883850	0.902411	0.122394	0.671109	0.00384853	0.0951771	0.169386	0.265739	0.0311851	down
3DL	TRIAE_CS42_3DL_TGACv1_251692_AA0883900	2.48324	2.71932	2.30686	0.575204	0.231215	0.53382	0.188995	2.49702e-12	down							LOC_Os09g36000	42.48	339	1e-51	conserved hypothetical protein
3DL	TRIAE_CS42_3DL_TGACv1_251748_AA0884490	3.75331	3.79692	5.12117	2.32582	1.88961	1.83452	0.482646	0.000342772	down	AT3G12390	66.89	151	2e-58		Nascent polypeptide-associated complex (NAC), alpha subunit family protein	LOC_Os01g71230	70.71	198	4e-78	nascent polypeptide-associated complex subunit alpha-like protein 3, putative, expressed
3DL	TRIAE_CS42_3DL_TGACv1_251835_AA0885380	1.58179	0.630078	0.907274	0.392914	0.540932	0.586477	0.496625	0.0335176	down	AT3G42170	22.25	418	4e-21		BED zinc finger ;hAT family dimerisation domain	LOC_Os09g21420	40.5	521	2e-100	transposon protein, putative, unclassified
3DL	TRIAE_CS42_3DL_TGACv1_251885_AA0885750	0.279057	0.519403	0.607685	0	0	0	0.113424	6.99713e-05	down	AT4G39400	38.93	131	4e-21	BRI1, CBB2, DWF2, BIN1, ATBRI1	Leucine-rich receptor-like protein kinase family protein	LOC_Os10g33140	53.99	163	3e-47	hcrVf2 protein, putative, expressed
3DL	TRIAE_CS42_3DL_TGACv1_251888_AA0885820	4.76596	5.64636	4.4096	1.79497	2.77517	2.38613	0.471932	1.37838e-05	down	AT2G39710	52.57	409	6e-147		Eukaryotic aspartyl protease family protein	LOC_Os01g62630	89.27	410	0	aspartic proteinase nepenthesin precursor, putative, expressed
3DL	TRIAE_CS42_3DL_TGACv1_251939_AA0886140	2.0805	1.77712	2.41907	0.101392	0.0663565	0.0593896	0.0492435	2.41575e-24	down	AT1G26780	82.05	78	7e-42	MYB117, AtMYB117, LOF1	myb domain protein 117	LOC_Os08g33800	51.69	267	1e-62	MYB family transcription factor, putative
3DL	TRIAE_CS42_3DL_TGACv1_251980_AA0886730	2.81144	3.13124	3.25246	0.783656	0.809186	0.875401	0.275138	3.8841e-12	down							LOC_Os01g66230	41.81	299	2e-61	csAtPR5, putative, expressed
3DL	TRIAE_CS42_3DL_TGACv1_252048_AA0887300	4.25593	3.48899	3.54792	1.73514	1.59125	1.47928	0.427651	5.32477e-09	down	AT5G18610	74.23	392	0		Protein kinase superfamily protein	LOC_Os01g71000	84.2	405	0	protein kinase APK1B, chloroplast precursor, putative, expressed
3DL	TRIAE_CS42_3DL_TGACv1_252068_AA0887430	3.59752	4.9251	3.35489	0.00479756	0.00352301	0.315938	0.0520246	7.19883e-15	down
3DL	TRIAE_CS42_3DL_TGACv1_252121_AA0887740	3.8584	3.56658	5.15612	0.0393678	0.000771133	0.0343689	0.0137859	1.2785e-42	down							LOC_Os12g41830	53.19	94	6e-15	Methyltransferase small domain containing protein, expressed
3DL	TRIAE_CS42_3DL_TGACv1_252204_AA0888300	3.52747	3.74434	3.35365	0	0	0	0.0283286	9.46563e-18	down
3DL	TRIAE_CS42_3DL_TGACv1_252282_AA0889100	0.926938	1.03251	0.662546	0.223873	0.253975	0.211196	0.278188	1.93185e-06	down	AT3G51895	53.61	638	0	SULTR3;1, AST12	sulfate transporter 3;1	LOC_Os01g52130	79.73	661	0	sulfate transporter, putative, expressed
3DL	TRIAE_CS42_3DL_TGACv1_252347_AA0889440	0.314359	0.303004	0.203394	0	0	0	0.0574527	1.13498e-09	down							LOC_Os04g30310	33.33	162	3e-28	conserved hypothetical protein
3DL	TRIAE_CS42_3DL_TGACv1_252553_AA0890640	1.29271	0.533397	0.807978	0.36298	0.375868	0.395311	0.447831	0.0279663	down	AT4G29310	51.59	440	2e-136		Protein of unknown function (DUF1005)	LOC_Os01g53790	84.19	449	0	stress-induced protein, putative, expressed
3DL	TRIAE_CS42_3DL_TGACv1_252600_AA0890980	0.694875	0.316687	0.619155	0.0994431	0.00131302	0.0301434	0.126962	6.48707e-06	down	AT5G04370	36.54	364	3e-62	NAMT1	S-adenosyl-L-methionine-dependent methyltransferases superfamily protein	LOC_Os06g22440	57.95	371	4e-138	SAM dependent carboxyl methyltransferase, putative, expressed
3DL	TRIAE_CS42_3DL_TGACv1_252700_AA0891440	0.798785	0.525151	0.657795	0	0	0	0.0467693	1.79235e-10	down							LOC_Os04g11440	44.23	156	3e-30	F-box protein interaction domain containing protein, expressed
3DL	TRIAE_CS42_3DL_TGACv1_252712_AA0891530	0.648208	0.449341	0.635803	0	0	0	0.054014	2.64296e-10	down	AT3G07040	23.26	331	2e-17	RPM1, RPS3	NB-ARC domain-containing disease resistance protein	LOC_Os12g37290	53.63	358	1e-121	resistance protein T10rga2-1A, putative
3DL	TRIAE_CS42_3DL_TGACv1_252913_AA0892600	1.88845	1.76177	1.86853	0	0	0	0.0182003	1.31119e-26	down
3DL	TRIAE_CS42_3DL_TGACv1_252962_AA0892750	0.663028	0.707756	0.942088	0	0	0	0.118117	7.3189e-05	down
3DL	TRIAE_CS42_3DL_TGACv1_252982_AA0892820	0.89656	1.01282	0.431682	0.23726	0.225279	0.453651	0.404846	0.00889458	down	AT5G02030	48.85	262	8e-61	LSN, PNY, HB-6, BLR, RPL, BLH9, VAN	POX (plant homeobox) family protein	LOC_Os01g62920	63.64	594	0	homeodomain protein, putative, expressed
3DL	TRIAE_CS42_3DL_TGACv1_252996_AA0892890	3.85418	1.64417	2.09636	0.0375985	0.12662	0.0873623	0.0438113	1.13711e-19	down	AT2G03200	29.21	380	3e-32		Eukaryotic aspartyl protease family protein	LOC_Os12g26470	42.55	369	7e-77	aspartic proteinase nepenthesin-1 precursor, putative, expressed
3DL	TRIAE_CS42_3DL_TGACv1_253018_AA0892990	0.385997	0.169752	0.117011	0	0	0	0.113401	0.000158361	down	AT5G48380	44.58	240	3e-60	BIR1	BAK1-interacting receptor-like kinase 1	LOC_Os05g34270	72.68	194	8e-96	inactive receptor kinase At1g27190 precursor, putative, expressed
3DL	TRIAE_CS42_3DL_TGACv1_253022_AA0893040	0.41259	0.726224	0.315447	0.118009	0.00120539	0.000269683	0.243341	0.022796	down
3DL	TRIAE_CS42_3DL_TGACv1_253045_AA0893080	1.81398	1.36963	1.86804	0	0	0	0.0202163	9.41406e-23	down
3DL	TRIAE_CS42_3DL_TGACv1_253049_AA0893110	2.23423	1.09678	2.16054	0.160488	0.545385	0.769153	0.280393	0.000249312	down	AT5G02060	46.05	152	1e-40		Uncharacterised protein family (UPF0497)	LOC_Os09g07480	56.21	153	3e-51	membrane associated DUF588 domain containing protein, putative, expressed
3DL	TRIAE_CS42_3DL_TGACv1_253213_AA0893810	9.99505	9.94846	11.5126	2.44462	2.65813	3.2608	0.269333	1.3343e-16	down	AT5G09310	58.41	113	1e-40		CONTAINS InterPro DOMAIN/s: Gamma-secretase aspartyl protease complex, presenilin enhancer-2 subunit (InterPro:IPR019379); Has 168 Blast hits to 168 proteins in 71 species: Archae - 0; Bacteria - 0; Metazoa - 126; Fungi - 0; Plants - 36; Viruses - 0; Other Eukaryotes - 6 (source: NCBI BLink).	LOC_Os01g72960	71.86	167	3e-64	expressed protein
3DL	TRIAE_CS42_3DL_TGACv1_253246_AA0893900	10.8045	8.65863	11.2401	4.09665	4.44639	4.54163	0.427758	2.28439e-09	down
3DL	TRIAE_CS42_3DL_TGACv1_253473_AA0894630	0.379112	0.358315	0.372981	0.114115	0.0570705	0.0507532	0.249553	0.000884625	down	AT3G06190	41.26	349	4e-80	ATBPM2, BPM2	BTB-POZ and MATH domain 2	LOC_Os10g29380	51.34	372	4e-118	MBTB52 - Bric-a-Brac, Tramtrack, Broad Complex BTB domain with Meprin and TRAF Homology MATH domain
3DL	TRIAE_CS42_3DL_TGACv1_253485_AA0894710	0.735747	1.30905	0.719674	0.292405	0.0543718	0.256681	0.252111	0.000828844	down	AT1G18590	37.39	329	5e-76	SOT17, ATSOT17, ATST5C	sulfotransferase 17	LOC_Os09g08190	61.01	277	4e-103	sulfotransferase domain containing protein, expressed
3DL	TRIAE_CS42_3DL_TGACv1_253682_AA0895350	11.221	6.27152	10.4758	0	0	0	0.0109548	3.84791e-32	down
3DL	TRIAE_CS42_3DL_TGACv1_254434_AA0896340	8.3484	12.2097	13.199	2.35062	2.01433	2.65401	0.215127	1.00013e-12	down
3DL	TRIAE_CS42_3DL_TGACv1_256220_AA0897330	0.68056	0.383363	0.374792	0.145891	0.0954247	0.126538	0.314273	0.0115505	down							LOC_Os02g32190	54.76	126	2e-41	hypothetical protein
3DS	TRIAE_CS42_3DS_TGACv1_271450_AA0898610	4.13833	3.29882	3.96805	0.454158	0.637014	0.426468	0.141557	3.00727e-19	down	AT5G49010	34.73	167	3e-12	SLD5	DNA replication protein-related	LOC_Os05g05150	43.65	181	2e-21	SLD5 - Putative GINS complex subunit, expressed
3DS	TRIAE_CS42_3DS_TGACv1_271450_AA0898650	2.06796	3.57041	2.97652	0.319202	0.637285	0.579072	0.184906	2.71427e-13	down	AT5G01220	75	416	0	SQD2	sulfoquinovosyldiacylglycerol 2	LOC_Os01g04920	90.14	436	0	glycosyl transferase, group 1 domain containing protein, expressed
3DS	TRIAE_CS42_3DS_TGACv1_271505_AA0900610	1.55513	3.23983	2.30547	0	0	0	0.0418044	1.04073e-11	down
3DS	TRIAE_CS42_3DS_TGACv1_271525_AA0901170	1.0116	0.885797	0.943157	0.241153	0.00465639	0.211975	0.243645	0.00650227	down
3DS	TRIAE_CS42_3DS_TGACv1_271540_AA0901870	3.0212	2.48152	3.01704	1.38256	0.941257	1.15313	0.416952	0.000101922	down	AT5G02050	33.01	206	3e-25		Mitochondrial glycoprotein family protein	LOC_Os01g05010	40.49	205	3e-38	mitochondrial glycoprotein, putative, expressed
3DS	TRIAE_CS42_3DS_TGACv1_271542_AA0902020	0.198151	0.310212	0.289943	0	0	0	0.118377	7.73415e-05	down	AT5G39020	52.36	296	2e-93		Malectin/receptor-like protein kinase family protein	LOC_Os01g04570	61.4	443	6e-169	Ser/Thr protein kinase, putative, expressed
3DS	TRIAE_CS42_3DS_TGACv1_271549_AA0902330	0.326043	0.333982	0.0735232	0.000909256	0.0399161	0.0246463	0.131779	0.000193566	down	AT1G21270	35.71	700	3e-127	WAK2	wall-associated kinase 2	LOC_Os04g30010	62.91	736	0	OsWAK45 - OsWAK receptor-like protein kinase, expressed
3DS	TRIAE_CS42_3DS_TGACv1_271552_AA0902420	0.850752	0.552125	0.789578	0.0819538	0.182193	0.133555	0.216179	3.4719e-05	down	AT1G15550	38.35	339	7e-76	GA4, ATGA3OX1, GA3OX1	gibberellin 3-oxidase 1	LOC_Os01g08220	75.14	354	1e-179	gibberellin 3-beta-dioxygenase 2-2, putative, expressed
3DS	TRIAE_CS42_3DS_TGACv1_271557_AA0902580	0.936946	0.745136	1.40074	0.431923	0.229688	0.319304	0.336397	0.000875016	down	AT1G15110	76.18	424	0		phosphatidyl serine synthase family protein	LOC_Os01g02890	93.18	425	0	phosphatidylserine synthase, putative
3DS	TRIAE_CS42_3DS_TGACv1_271577_AA0902840	2.87715	2.263	1.28049	0.125846	0.119288	0.244357	0.0907064	1.65393e-13	down
3DS	TRIAE_CS42_3DS_TGACv1_271578_AA0902860	4.65175	3.60251	3.61125	2.39096	1.40098	1.93245	0.486715	0.000415828	down	AT1G74320	64.78	335	5e-172		Protein kinase superfamily protein	LOC_Os05g45880	78.57	350	0	phosphotransferase, putative, expressed
3DS	TRIAE_CS42_3DS_TGACv1_271594_AA0903200	4.98414	5.4277	4.82807	0.571708	0.467559	0.523474	0.104301	3.02178e-54	down	AT4G38180	31.7	612	2e-103	FRS5	FAR1-related sequence 5	LOC_Os02g44790	52.6	751	0	transposon protein, putative, unclassified
3DS	TRIAE_CS42_3DS_TGACv1_271623_AA0904160	0.713647	0.659031	0.638038	0.195141	0.186524	0.14105	0.28896	0.000155161	down	AT3G16490	43.91	353	6e-34	IQD26	IQ-domain 26	LOC_Os01g09470	67.33	450	4e-104	IQ calmodulin-binding motif family protein, expressed
3DS	TRIAE_CS42_3DS_TGACv1_271695_AA0905870	1.38285	1.27218	1.20758	0.436264	0.203115	0.303832	0.249567	2.23279e-12	down	ATMG00860	47.5	120	4e-29	ORF158	DNA/RNA polymerases superfamily protein	LOC_Os04g25780	47.72	1362	0	retrotransposon protein, putative, unclassified
3DS	TRIAE_CS42_3DS_TGACv1_271696_AA0905930	0.350423	0.273244	0.323443	0.103476	0.0754465	0.0568092	0.274168	3.77149e-05	down	AT5G49760	51.98	962	0		Leucine-rich repeat protein kinase family protein	LOC_Os12g10740	73.37	999	0	leucine-rich repeat family protein, putative, expressed
3DS	TRIAE_CS42_3DS_TGACv1_271696_AA0905960	1.91831	2.32545	2.01597	0.47934	0.601862	0.545151	0.26756	3.75134e-11	down	AT1G14020	69.44	396	0		O-fucosyltransferase family protein	LOC_Os01g07410	87.01	462	0	growth regulator related protein, putative, expressed
3DS	TRIAE_CS42_3DS_TGACv1_271726_AA0906690	3.60097	3.46272	5.39678	0	0	0	0.00544379	3.6028e-54	down
3DS	TRIAE_CS42_3DS_TGACv1_271748_AA0907360	1.19167	1.55014	1.49399	0.000364833	0.000268122	0.0235223	0.0216453	5.74509e-27	down
3DS	TRIAE_CS42_3DS_TGACv1_271824_AA0908810	0.650402	0.450985	0.849044	0.184155	0.216438	0.196019	0.344288	0.00772893	down	AT5G43822	44.39	196	7e-54		Pentatricopeptide repeat (PPR) superfamily protein	LOC_Os10g41730	80.93	194	9e-111	expressed protein
3DS	TRIAE_CS42_3DS_TGACv1_271826_AA0908870	3.29557	0.587686	1.80924	0.00307095	0.075947	0.135162	0.0699847	1.0477e-06	down							LOC_Os09g03150	31.62	117	3e-11	transposon protein, putative, CACTA, En/Spm sub-class
3DS	TRIAE_CS42_3DS_TGACv1_271844_AA0909330	2.38814	1.89417	2.30192	0.769305	1.04936	0.793785	0.402767	3.40511e-06	down	AT5G05740	71.03	390	0	ATEGY2, EGY2	ethylene-dependent gravitropism-deficient and yellow-green-like 2	LOC_Os01g04900	81.14	440	0	peptidase M50 family protein, putative, expressed
3DS	TRIAE_CS42_3DS_TGACv1_271858_AA0909530	5.95233	8.77906	4.40515	1.10432	0.943824	0.851456	0.165038	2.59486e-10	down
3DS	TRIAE_CS42_3DS_TGACv1_271859_AA0909620	0.552656	0.67687	0.544987	0.0667953	0.272958	0.200735	0.357584	0.0207045	down	AT5G37870	37.24	196	4e-31		Protein with RING/U-box and TRAF-like domains	LOC_Os01g55640	49.2	250	2e-75	seven in absentia protein family protein, putative
3DS	TRIAE_CS42_3DS_TGACv1_271861_AA0909650	8.31872	10.0924	6.49974	1.09858	0.715914	0.850661	0.117956	6.25198e-17	down
3DS	TRIAE_CS42_3DS_TGACv1_271864_AA0909660	1.07051	0.947604	1.17446	0.619881	0.308298	0.487349	0.469612	0.0411184	down							LOC_Os05g44792	53.93	89	8e-24	conserved hypothetical protein
3DS	TRIAE_CS42_3DS_TGACv1_271874_AA0909880	8.71381	7.49217	8.07982	2.254	2.33154	2.36777	0.287918	9.10828e-21	down	AT5G58320	63.3	109	6e-42		Kinase interacting (KIP1-like) family protein	LOC_Os01g07370	65.46	637	0	KIP1, putative, expressed
3DS	TRIAE_CS42_3DS_TGACv1_271874_AA0909920	3.5646	4.12424	3.11481	1.57479	2.02467	1.5035	0.475938	3.69763e-05	down	AT2G01170	74.25	497	0	BAT1	bidirectional amino acid transporter 1	LOC_Os01g42234	88.78	526	0	amino acid permease family protein, putative, expressed
3DS	TRIAE_CS42_3DS_TGACv1_271881_AA0910150	2.96345	10.6587	7.38358	1.67834	2.32008	3.30057	0.351242	0.000862477	down	AT5G57560	45.83	264	6e-78	TCH4, XTH22	Xyloglucan endotransglucosylase/hydrolase family protein	LOC_Os08g13920	57.82	275	3e-109	glycosyl hydrolases family 16, putative, expressed
3DS	TRIAE_CS42_3DS_TGACv1_271929_AA0911140	0.460424	0.532832	0.475639	0.107036	0.168663	0.215266	0.350599	0.000181268	down	AT4G20060	28.97	642	3e-57	EMB1895	ARM repeat superfamily protein	LOC_Os01g01380	63.68	435	0	expressed protein
3DS	TRIAE_CS42_3DS_TGACv1_271933_AA0911310	0.408964	0.633927	0.466705	0.000187178	0.0130083	3.07764e-05	0.0314553	1.81692e-18	down	AT3G14470	25.8	438	4e-28		NB-ARC domain-containing disease resistance protein	LOC_Os11g24170	60.27	677	0	CC-NBS-LRR protein, putative
3DS	TRIAE_CS42_3DS_TGACv1_272029_AA0913340	1.40996	1.05506	0.809304	0.196377	0.519501	0.534907	0.398873	0.00698564	down							LOC_Os01g14170	65.18	425	1e-164	hypothetical protein
3DS	TRIAE_CS42_3DS_TGACv1_272032_AA0913430	3.84684	4.24644	3.91838	1.58054	1.91598	2.11322	0.475188	0.000737845	down							LOC_Os01g10810	49.71	171	6e-43	rho termination factor, N-terminal domain containing protein, expressed
3DS	TRIAE_CS42_3DS_TGACv1_272035_AA0913500	1.77236	1.82829	1.27627	0.271476	0.259606	0.177115	0.174225	1.62771e-07	down	AT1G48605	69.94	173	8e-92	ATHAL3B, HAL3B, HAL3	Flavoprotein	LOC_Os06g09910	78.57	168	4e-99	phosphopantothenoylcysteine decarboxylase, putative, expressed
3DS	TRIAE_CS42_3DS_TGACv1_272065_AA0914050	10.7427	10.5808	12.9901	0.244569	0.234091	0.107477	0.0258761	1.89523e-38	down
3DS	TRIAE_CS42_3DS_TGACv1_272073_AA0914180	0.6439	0.430593	0.314486	0.00285498	0.131155	0.0908311	0.187725	3.89702e-05	down	AT3G47570	40.29	901	0		Leucine-rich repeat protein kinase family protein	LOC_Os11g07260	65.51	893	0	expressed protein
3DS	TRIAE_CS42_3DS_TGACv1_272084_AA0914340	0.970794	0.254944	0.106542	0	0	0	0.188653	0.0141758	down
3DS	TRIAE_CS42_3DS_TGACv1_272095_AA0914550	0.43884	0.46773	0.669509	0.000455869	0.0316816	7.49555e-05	0.0712046	1.48479e-08	down	AT3G02100	38.19	453	4e-96		UDP-Glycosyltransferase superfamily protein	LOC_Os03g55020	64.52	451	0	UDP-glucoronosyl and UDP-glucosyl transferase domain containing protein, expressed
3DS	TRIAE_CS42_3DS_TGACv1_272116_AA0915130	0.415914	0.883621	0.579898	0.106674	0.195554	0.046049	0.238706	0.00167936	down	AT4G04890	40.54	111	1e-21	PDF2	protodermal factor 2	LOC_Os04g53540	39.64	111	4e-22	homeobox and START domains containing protein, putative, expressed
3DS	TRIAE_CS42_3DS_TGACv1_272125_AA0915300	0.385881	0.826518	0.30823	0.0267447	0.17957	0.146475	0.258097	0.0023179	down	AT2G34930	33.07	771	9e-69		disease resistance family protein / LRR family protein	LOC_Os11g35890	41.73	937	2e-159	leucine rich repeat protein, putative, expressed
3DS	TRIAE_CS42_3DS_TGACv1_272125_AA0915310	0.101439	0.140238	0.336403	0	0	0	0.147143	0.00131105	down
3DS	TRIAE_CS42_3DS_TGACv1_272144_AA0915580	2.84971	3.06994	2.8135	0.544846	0.128404	0.269751	0.123726	1.70045e-13	down							LOC_Os04g56800	50.88	57	5e-11	peptidyl-prolyl cis-trans isomerase, putative, expressed
3DS	TRIAE_CS42_3DS_TGACv1_272144_AA0915600	1.9174	1.36593	1.72918	0.737486	0.672048	0.861723	0.462111	0.00111052	down	AT3G26410	68.48	479	0	TRM11, AtTRM11	methyltransferases;nucleic acid binding	LOC_Os02g35060	84.79	480	0	RNA methyltransferase protein, putative, expressed
3DS	TRIAE_CS42_3DS_TGACv1_272158_AA0915890	2.04042	1.45891	1.53488	0.0303208	0.000309709	6.92915e-05	0.0215679	1.10346e-26	down							LOC_Os07g02760	48.86	483	2e-131	OsFBD13 - F-box and FBD domain containing protein, expressed
3DS	TRIAE_CS42_3DS_TGACv1_272171_AA0916200	0.218745	0.845476	0.681003	0.0518702	0.138736	0.000423107	0.169391	0.00119423	down	AT1G72770	31.42	331	3e-25	HAB1	homology to ABI1	LOC_Os01g40094	29.7	330	9e-28	protein phosphatase 2C, putative, expressed
3DS	TRIAE_CS42_3DS_TGACv1_272233_AA0917470	11.2466	11.4601	11.4524	0.701071	0.802999	0.418464	0.0579582	1.05401e-67	down	AT5G17330	73.89	471	0	GAD, GAD1	glutamate decarboxylase	LOC_Os08g36320	81.33	466	0	decarboxylase, putative, expressed
3DS	TRIAE_CS42_3DS_TGACv1_272233_AA0917510	0.555011	1.08606	0.519577	0.00476327	0.0456956	0.298095	0.201787	0.00186692	down
3DS	TRIAE_CS42_3DS_TGACv1_272256_AA0917840	7.04471	6.9308	8.69424	0.118009	0.00120539	0.000269683	0.0186802	1.61134e-30	down
3DS	TRIAE_CS42_3DS_TGACv1_272288_AA0918470	0.388398	0.209927	0.166601	0.055616	0.0278614	0.06008	0.223321	0.000374581	down	AT3G51550	52.64	796	0	FER	Malectin/receptor-like protein kinase family protein	LOC_Os05g25370	63.5	822	0	TKL_IRAK_CrRLK1L-1.2 - The CrRLK1L-1 subfamily has homology to the CrRLK1L homolog, expressed
3DS	TRIAE_CS42_3DS_TGACv1_272288_AA0918490	0.559466	0.403888	0.495314	0.122112	0.16875	0.316957	0.435583	0.0176347	down	AT3G51550	58.35	485	0	FER	Malectin/receptor-like protein kinase family protein	LOC_Os05g25370	63.81	514	0	TKL_IRAK_CrRLK1L-1.2 - The CrRLK1L-1 subfamily has homology to the CrRLK1L homolog, expressed
3DS	TRIAE_CS42_3DS_TGACv1_272295_AA0918530	6.63857	3.43945	4.58621	1.17012	3.2584	2.35026	0.464955	0.00582776	down	AT3G25670	50.9	389	3e-108		Leucine-rich repeat (LRR) family protein	LOC_Os01g02060	72.82	412	2e-175	TOO MANY MOUTHS precursor, putative, expressed
3DS	TRIAE_CS42_3DS_TGACv1_272304_AA0918650	1.40153	1.81979	1.54842	0.47153	0.100116	0.0862734	0.159731	1.00603e-07	down
3DS	TRIAE_CS42_3DS_TGACv1_272324_AA0919010	1.37266	0.803679	1.01384	0.573578	0.355687	0.595996	0.484095	0.00337355	down	AT3G24495	56.41	991	0	MSH7, MSH6-2, ATMSH7	MUTS homolog 7	LOC_Os01g08540	76.86	1184	0	DNA mismatch repair protein MSH6-2, putative, expressed
3DS	TRIAE_CS42_3DS_TGACv1_272327_AA0919060	0.451272	0.42634	0.056169	0	0	0	0.148251	0.00275052	down	AT4G28720	46.23	106	5e-25	YUC8	Flavin-binding monooxygenase family protein	LOC_Os04g03980	50.94	106	1e-26	flavin monooxygenase, putative, expressed
3DS	TRIAE_CS42_3DS_TGACv1_272345_AA0919320	0.816977	1.08733	0.807322	0.361981	0.213485	0.314608	0.350231	0.000943965	down	AT5G37890	27.08	288	2e-28		Protein with RING/U-box and TRAF-like domains	LOC_Os01g55640	34.01	247	1e-39	seven in absentia protein family protein, putative
3DS	TRIAE_CS42_3DS_TGACv1_272351_AA0919370	2.47747	2.2362	2.50229	0.884175	1.09944	1.00909	0.418222	4.64162e-08	down	AT2G46420	61.83	317	8e-109		Plant protein 1589 of unknown function	LOC_Os01g12080	88.39	310	3e-159	plant-specific domain TIGR01589 family protein, putative, expressed
3DS	TRIAE_CS42_3DS_TGACv1_272365_AA0919650	0.87896	0.727558	1.01724	0.328486	0.375688	0.554579	0.490977	0.0105633	down	AT2G37790	69.53	256	2e-120		NAD(P)-linked oxidoreductase superfamily protein	LOC_Os01g62870	84.38	256	7e-152	oxidoreductase, aldo/keto reductase family protein, putative, expressed
3DS	TRIAE_CS42_3DS_TGACv1_272419_AA0920560	1.88021	1.0444	2.3604	0.0461381	0.000471578	0.000105413	0.0201937	4.46232e-25	down							LOC_Os07g47030	53.54	607	0	expressed protein
3DS	TRIAE_CS42_3DS_TGACv1_272483_AA0921390	5.47187	3.49441	4.12142	1.05111	2.44829	2.55219	0.464904	0.00168904	down	AT1G23000	74.36	78	4e-32		Heavy metal transport/detoxification superfamily protein	LOC_Os01g03490	64.71	204	2e-48	heavy-metal-associated domain-containing protein, putative, expressed
3DS	TRIAE_CS42_3DS_TGACv1_272566_AA0922380	135.508	140.039	135.643	39.454	37.7147	37.3403	0.278833	4.50467e-26	down
3DS	TRIAE_CS42_3DS_TGACv1_272600_AA0922880	0.374592	0.550282	0.588542	0.0011476	0.0219068	0.0574017	0.0870402	7.39453e-10	down	AT1G66930	33.71	623	2e-90		Protein kinase superfamily protein	LOC_Os01g02800	64.47	653	0	receptor-like kinase ARK1AS, putative, expressed
3DS	TRIAE_CS42_3DS_TGACv1_272600_AA0922890	0.351253	0.229055	0.181356	0	0	0	0.0807178	8.05694e-07	down	AT1G66910	44.06	320	2e-78		Protein kinase superfamily protein	LOC_Os01g02690	63.5	548	0	resistance-related receptor-like kinase, putative
3DS	TRIAE_CS42_3DS_TGACv1_272613_AA0923020	1.03375	1.32353	1.33592	0	0	0	0.0157138	1.11919e-28	down							LOC_Os10g04700	43.49	384	4e-81	OsFBX361 - F-box domain containing protein, expressed
3DS	TRIAE_CS42_3DS_TGACv1_272640_AA0923410	5.59258	3.32877	3.96405	0.212654	0.729808	0.757092	0.135606	1.24286e-15	down	AT1G68400	51.06	611	4e-164		leucine-rich repeat transmembrane protein kinase family protein	LOC_Os01g04230	77.14	665	0	inactive receptor kinase At2g26730 precursor, putative, expressed
3DS	TRIAE_CS42_3DS_TGACv1_272642_AA0923420	0.355567	0.193279	0.292235	0.115518	0.097029	0.147919	0.452032	0.0345182	down	AT3G14470	28.99	652	3e-56		NB-ARC domain-containing disease resistance protein	LOC_Os01g05620	61.91	995	0	NBS-LRR disease resistance protein, putative
3DS	TRIAE_CS42_3DS_TGACv1_272650_AA0923530	1.09129	0.761106	1.02803	0	0	0	0.0250951	1.16177e-18	down							LOC_Os02g56740	63.73	102	3e-34	translation initiation factor eIF-2B subunit epsilon, putative, expressed
3DS	TRIAE_CS42_3DS_TGACv1_272655_AA0923600	1.62837	0.555689	1.55028	0	0	0	0.0179985	5.97577e-17	down	AT3G58680	64.13	92	2e-31	MBF1B, ATMBF1B	multiprotein bridging factor 1B	LOC_Os08g27850	65.22	92	1e-30	endothelial differentiation-related factor 1, putative, expressed
3DS	TRIAE_CS42_3DS_TGACv1_272660_AA0923640	0.953917	1.11273	1.04555	0	0	0	0.0342577	6.66622e-15	down
3DS	TRIAE_CS42_3DS_TGACv1_272677_AA0923750	2.95036	1.17407	1.21281	0.195995	0.156021	0.690864	0.206968	7.67623e-05	down	AT2G19810	46.17	366	7e-82		CCCH-type zinc finger family protein	LOC_Os01g09620	77.35	393	3e-173	zinc finger/CCCH transcription factor, putative, expressed
3DS	TRIAE_CS42_3DS_TGACv1_272679_AA0923780	1.58066	2.33622	1.57294	0	0	0	0.0534139	2.60046e-10	down
3DS	TRIAE_CS42_3DS_TGACv1_272742_AA0924560	0.975206	0.848573	1.21766	0.530183	0.279039	0.370932	0.405623	0.00341317	down	AT3G02600	66.04	265	7e-127	LPP3, ATLPP3	lipid phosphate phosphatase 3	LOC_Os01g04660	76.22	307	7e-166	lipid phosphatase protein, putative, expressed
3DS	TRIAE_CS42_3DS_TGACv1_272746_AA0924720	0.724596	0.455347	0.606937	0.000499788	0.0347338	8.21769e-05	0.0689731	7.40717e-09	down							LOC_Os03g46140	46.56	378	2e-93	OsFBX101 - F-box domain containing protein
3DS	TRIAE_CS42_3DS_TGACv1_272748_AA0924740	2.5224	3.19313	2.94519	0.0623479	0.0593189	0.079197	0.0318071	1.93465e-37	down
3DS	TRIAE_CS42_3DS_TGACv1_272750_AA0924810	3.54758	3.86208	3.58003	0.262223	0.0480474	0.117489	0.0487742	1.18766e-30	down
3DS	TRIAE_CS42_3DS_TGACv1_272756_AA0924850	1.05462	1.04562	1.02098	0.000641803	0.0305588	0.0142315	0.0274398	7.63964e-31	down	AT4G23990	34.04	708	4e-104	ATCSLG3, CSLG3	cellulose synthase like G3	LOC_Os09g30130	32.58	712	4e-97	CSLE6 - cellulose synthase-like family E, expressed
3DS	TRIAE_CS42_3DS_TGACv1_272766_AA0925030	18.1086	20.1099	18.708	8.65582	10.3434	8.74312	0.488264	1.25789e-07	down	AT1G66680	47.93	386	8e-93	AR401	S-adenosyl-L-methionine-dependent methyltransferases superfamily protein	LOC_Os01g03090	78.1	347	3e-163	methyltransferase, putative, expressed
3DS	TRIAE_CS42_3DS_TGACv1_272812_AA0925550	0.644183	0.40503	0.174925	0	0	0	0.0949546	2.87129e-05	down							LOC_Os01g04080	47.77	157	1e-11	expressed protein
3DS	TRIAE_CS42_3DS_TGACv1_272866_AA0925980	1.06807	1.79677	1.46689	0	0	0	0.0667412	2.23646e-08	down
3DS	TRIAE_CS42_3DS_TGACv1_272897_AA0926300	0.544323	0.177167	0.385997	0.000861774	0.000633332	0.055562	0.173234	0.00208365	down							LOC_Os04g51590	45	60	1e-14	retrotransposon protein, putative, unclassified
3DS	TRIAE_CS42_3DS_TGACv1_272914_AA0926590	4.57832	3.83394	3.23393	0	0	0	0.0139511	4.82464e-31	down
3DS	TRIAE_CS42_3DS_TGACv1_272914_AA0926600	37.7462	24.4196	23.9407	0.833662	4.76638	1.4602	0.0836073	8.52656e-14	down	AT4G28365	50	104	1e-33	ENODL3, AtENODL3	early nodulin-like protein 3	LOC_Os01g10480	74.77	107	8e-53	plastocyanin-like domain containing protein, putative
3DS	TRIAE_CS42_3DS_TGACv1_273069_AA0927980	0.321668	0.535689	0.627917	0	0	0	0.172574	0.0028596	down
3DS	TRIAE_CS42_3DS_TGACv1_273076_AA0928080	5.1697	5.03784	6.09667	2.3454	1.92537	1.87934	0.379847	2.02123e-10	down	AT1G55080	62.71	59	6e-18	MED9	MED9; BEST Arabidopsis thaliana protein match is: unknown protein (TAIR:AT1G29580.1); Has 67203 Blast hits to 25757 proteins in 1293 species: Archae - 12; Bacteria - 4374; Metazoa - 24340; Fungi - 7940; Plants - 5927; Viruses - 273; Other Eukaryotes - 24337 (source: NCBI BLink).	LOC_Os01g31629	67.33	101	5e-29	expressed protein
3DS	TRIAE_CS42_3DS_TGACv1_273155_AA0928970	4.49767	2.28516	3.95586	1.09023	0.98197	2.65115	0.4471	0.0160151	down	AT1G35180	53.71	229	2e-78		TRAM, LAG1 and CLN8 (TLC) lipid-sensing domain containing protein	LOC_Os01g15770	75.7	214	4e-105	transmembrane protein 136, putative, expressed
3DS	TRIAE_CS42_3DS_TGACv1_273176_AA0929200	5.86029	3.15452	4.118	1.17058	2.22958	1.37512	0.371282	0.000140917	down							LOC_Os01g07240	79.69	64	2e-31	expressed protein
3DS	TRIAE_CS42_3DS_TGACv1_273237_AA0929790	0.881417	0.256481	0.10643	0	0	0	0.19933	0.0183041	down
3DS	TRIAE_CS42_3DS_TGACv1_273411_AA0931050	2.41582	2.80457	3.15887	0.474563	1.00856	0.475047	0.237504	5.06576e-12	down	AT1G48410	51.39	901	0	AGO1	Stabilizer of iron transporter SufD / Polynucleotidyl transferase	LOC_Os07g28850	55.61	892	0	retrotransposon protein, putative, unclassified, expressed
3DS	TRIAE_CS42_3DS_TGACv1_273567_AA0932200	0.463625	1.44086	1.46505	0	0	0	0.0841949	6.81703e-06	down
3DS	TRIAE_CS42_3DS_TGACv1_273570_AA0932240	1.08805	0.637383	0.0644749	0	0	0	0.0934974	0.000311259	down	AT5G12020	64.9	151	7e-56	HSP17.6II	17.6 kDa class II heat shock protein	LOC_Os01g08860	75.3	166	5e-65	hsp20/alpha crystallin family protein, putative, expressed
3DS	TRIAE_CS42_3DS_TGACv1_273850_AA0933720	0.355303	0.469466	0.57257	0.0931934	0.00154123	0.0621827	0.149139	1.09164e-06	down	AT4G02860	48.99	298	3e-81		Phenazine biosynthesis PhzC/PhzF protein	LOC_Os01g16146	71.29	310	9e-130	phenazine biosynthesis protein, putative, expressed
3DS	TRIAE_CS42_3DS_TGACv1_274076_AA0934610	0.421494	0.528996	0.532166	0.0499614	0.000510325	0.000114176	0.112614	2.08914e-05	down	AT5G37890	32.23	121	5e-14		Protein with RING/U-box and TRAF-like domains	LOC_Os01g03190	40.6	335	4e-41	expressed protein
3DS	TRIAE_CS42_3DS_TGACv1_274235_AA0935120	1.11008	1.56935	0.93893	0.681734	0.504582	0.279012	0.414326	0.00210487	down	AT2G19130	41.15	814	4e-179		S-locus lectin protein kinase family protein	LOC_Os04g01310	66.22	814	0	serine/threonine-protein kinase receptor precursor, putative, expressed
3DS	TRIAE_CS42_3DS_TGACv1_274404_AA0935680	4.96233	3.76531	4.38414	0.101706	0.242613	0.112357	0.0407932	2.73184e-42	down
3DS	TRIAE_CS42_3DS_TGACv1_274791_AA0936270	48.0978	47.6531	58.8596	2.91928	8.17452	4.8162	0.104382	2.15212e-28	down
4AL	TRIAE_CS42_4AL_TGACv1_288169_AA0939300	0.767679	0.127788	0.325355	0	0	0	0.0532215	6.36261e-07	down	AT1G12240	52.88	556	0	ATBETAFRUCT4, VAC-INV	Glycosyl hydrolases family 32 protein	LOC_Os02g01590	64.38	553	0	glycosyl hydrolases, putative, expressed
4AL	TRIAE_CS42_4AL_TGACv1_288193_AA0940180	4.77483	6.25884	4.50735	0.00163737	0.00120333	0.105568	0.0263828	4.75776e-22	down
4AL	TRIAE_CS42_4AL_TGACv1_288210_AA0940430	4.72034	7.36365	5.21491	0.972245	3.51814	1.2126	0.335315	0.000601903	down	AT1G75580	52.29	109	7e-22		SAUR-like auxin-responsive protein family	LOC_Os06g04590	74.77	107	1e-38	OsSAUR24 - Auxin-responsive SAUR gene family member
4AL	TRIAE_CS42_4AL_TGACv1_288248_AA0942200	0.799917	1.3827	1.1274	0.235761	0.665975	0.495256	0.440819	0.0237677	down	AT5G49800	56.28	247	2e-84		Polyketide cyclase/dehydrase and lipid transport superfamily protein	LOC_Os11g14070	73.49	249	9e-111	expressed protein
4AL	TRIAE_CS42_4AL_TGACv1_288266_AA0942780	0.218377	0.415306	0.260006	0	0	0	0.0578428	3.76011e-09	down							LOC_Os12g16080	31.27	518	1e-50	expressed protein
4AL	TRIAE_CS42_4AL_TGACv1_288273_AA0943190	0.295249	0.261256	0.192274	0.0238621	0.0630596	0.0196915	0.202809	0.000407096	down	AT3G09220	43.01	472	2e-126	LAC7	laccase 7	LOC_Os10g20610	76.12	490	0	laccase-15 precursor, putative, expressed
4AL	TRIAE_CS42_4AL_TGACv1_288311_AA0944340	1.43379	1.05388	2.40743	0.809599	0.825961	0.599355	0.464512	0.00865738	down	AT3G04710	42.69	417	3e-85	TPR10	ankyrin repeat family protein	LOC_Os03g47650	63.21	424	3e-179	ankyrin, putative, expressed
4AL	TRIAE_CS42_4AL_TGACv1_288311_AA0944370	0.754772	0.705107	1.19841	0.330188	0.344708	0.339518	0.400213	0.0047912	down	AT3G04710	43.56	202	4e-39	TPR10	ankyrin repeat family protein	LOC_Os03g47620	48.09	314	3e-77	ankyrin, putative
4AL	TRIAE_CS42_4AL_TGACv1_288417_AA0948300	0.82623	0.978586	1.26331	0.000860076	0.0597728	0.000141417	0.06912	6.48136e-09	down							LOC_Os11g11680	39.13	115	2e-19	LGC1, putative
4AL	TRIAE_CS42_4AL_TGACv1_288455_AA0949000	5.90976	6.52688	7.4616	1.44766	3.38857	3.74122	0.437244	0.00117771	down
4AL	TRIAE_CS42_4AL_TGACv1_288459_AA0949190	11.9348	12.3834	12.0043	3.40837	7.71167	3.46337	0.402431	2.51205e-05	down	AT3G61150	33.7	721	3e-107	HDG1, HD-GL2-1	homeodomain GLABROUS 1	LOC_Os04g48070	33.15	727	2e-103	homeobox and START domains containing protein, putative, expressed
4AL	TRIAE_CS42_4AL_TGACv1_288540_AA0951590	5.41785	5.59427	5.83365	0.527266	1.4411	0.733358	0.164615	4.18697e-18	down	AT3G26744	55.59	295	2e-68	ICE1, ATICE1, SCRM	basic helix-loop-helix (bHLH) DNA-binding superfamily protein	LOC_Os11g32100	53.08	535	1e-111	inducer of CBF expression 1, putative, expressed
4AL	TRIAE_CS42_4AL_TGACv1_288576_AA0952450	5.01546	2.17165	3.67497	0.61238	1.25229	0.708311	0.242409	8.05793e-08	down	AT1G22360	50.51	493	2e-174	AtUGT85A2, UGT85A2	UDP-glucosyl transferase 85A2	LOC_Os08g31200	74.95	487	0	cytokinin-O-glucosyltransferase 2, putative
4AL	TRIAE_CS42_4AL_TGACv1_288579_AA0952560	1.43246	1.09069	1.46649	0.17799	0.430243	0.564919	0.31186	0.000166138	down	AT4G04570	41.38	290	2e-63	CRK40	cysteine-rich RLK (RECEPTOR-like protein kinase) 40	LOC_Os11g11780	58.96	268	4e-110	cysteine-rich receptor-like protein kinase 21 precursor, putative, expressed
4AL	TRIAE_CS42_4AL_TGACv1_288604_AA0953590	1.57286	0.928512	1.22826	0.259549	0.452016	0.621276	0.367974	0.000391543	down	AT3G22960	56.76	518	0	PKP1, PKP-ALPHA	Pyruvate kinase family protein	LOC_Os03g46910	85	540	0	pyruvate kinase, putative, expressed
4AL	TRIAE_CS42_4AL_TGACv1_288686_AA0955620	41.5841	65.2018	60.9927	12.2143	39.981	24.9636	0.460072	0.00504837	down	AT1G78060	55.09	746	0		Glycosyl hydrolase family protein	LOC_Os11g18730	75.1	751	0	glycosyl hydrolase family 3 protein, putative, expressed
4AL	TRIAE_CS42_4AL_TGACv1_288850_AA0959680	9.81327	3.35389	7.66052	2.80496	2.15556	4.07751	0.436008	0.00322122	down	AT4G33280	36.72	128	5e-21		AP2/B3-like transcriptional factor family protein	LOC_Os03g42240	27.96	558	1e-47	B3 DNA binding domain containing protein, expressed
4AL	TRIAE_CS42_4AL_TGACv1_288856_AA0959840	0.208261	0.155029	0.415123	0.000591109	0.000434415	0.0381112	0.169583	0.00210283	down							LOC_Os05g26730	40.78	179	2e-37	retrotransposon protein, putative, LINE subclass
4AL	TRIAE_CS42_4AL_TGACv1_288913_AA0961270	3.93976	2.45772	3.92511	1.20583	1.8365	1.24276	0.422105	0.000287594	down	AT1G17950	81	100	2e-56	ATMYB52, BW52, MYB52	myb domain protein 52	LOC_Os11g10130	60	280	1e-72	MYB family transcription factor, putative, expressed
4AL	TRIAE_CS42_4AL_TGACv1_289144_AA0965920	2.10312	1.42526	1.15698	0.161247	0.321216	0.266323	0.173516	7.54155e-10	down	AT2G02860	38.8	433	1e-72	SUT2, ATSUC3, SUC3	sucrose transporter 2	LOC_Os02g36700	66.15	390	7e-157	sucrose transporter BoSUT1, putative, expressed
4AL	TRIAE_CS42_4AL_TGACv1_289155_AA0966210	0.362306	0.184748	0.611231	0.134145	0.152066	0.115254	0.382358	0.0410829	down
4AL	TRIAE_CS42_4AL_TGACv1_289188_AA0966880	1.9922	1.97583	2.49348	0.676244	1.07299	0.735607	0.406418	0.00530712	down	AT1G01170	70.83	72	4e-35		Protein of unknown function (DUF1138)	LOC_Os06g02470	73.68	76	1e-37	ATOZI1, putative, expressed
4AL	TRIAE_CS42_4AL_TGACv1_289198_AA0967190	10.8673	6.85058	7.83086	2.62187	5.37669	3.83543	0.464694	0.000240526	down	AT3G23990	86.67	540	0	HSP60, HSP60-3B	heat shock protein 60	LOC_Os10g32550	92.21	565	0	T-complex protein, putative, expressed
4AL	TRIAE_CS42_4AL_TGACv1_289390_AA0969980	0.13479	0.26196	0.82274	0.000993519	0.0690467	0.000163358	0.183302	0.00711144	down
4AL	TRIAE_CS42_4AL_TGACv1_289454_AA0971540	3.11947	0.763703	1.15502	0.00480839	0.228946	0.106623	0.121571	0.000225766	down
4AL	TRIAE_CS42_4AL_TGACv1_289597_AA0973710	2.34129	1.29807	1.60194	0.544489	0.817228	0.221028	0.313896	0.000299925	down	AT3G04710	42.86	406	2e-98	TPR10	ankyrin repeat family protein	LOC_Os02g29140	58.51	388	1e-157	ankyrin, putative, expressed
4AL	TRIAE_CS42_4AL_TGACv1_289614_AA0974130	0.261474	0.589213	0.488759	0.0953749	0.270103	0.17055	0.419754	0.0290009	down	AT4G28650	57.46	992	0		Leucine-rich repeat transmembrane protein kinase family protein	LOC_Os03g05140	86.26	1012	0	receptor-like protein kinase 2 precursor, putative
4AL	TRIAE_CS42_4AL_TGACv1_289654_AA0974710	0.475215	0.236974	0.299543	0.0779185	0.191274	0.112048	0.40425	0.0265929	down	AT5G65090	65.08	252	2e-114	MRH3, BST1, DER4	DNAse I-like superfamily protein	LOC_Os05g41000	66.79	274	2e-128	endonuclease/exonuclease/phosphatase family domain containing protein, expressed
4AL	TRIAE_CS42_4AL_TGACv1_289688_AA0975300	2.07779	0.659276	1.79901	0.44944	0.580157	0.385261	0.33252	0.00492596	down	AT1G13330	68.92	222	4e-113	AHP2	Arabidopsis Hop2 homolog	LOC_Os03g50220	89.43	227	2e-145	homologous-pairing protein meu13, putative, expressed
4AL	TRIAE_CS42_4AL_TGACv1_289708_AA0975670	2.42656	1.23003	2.07372	0.839362	0.45283	0.941261	0.400816	0.00241671	down	AT5G04900	72.83	173	4e-85	NOL	NYC1-like	LOC_Os03g45194	76.04	192	2e-93	oxidoreductase, short chain dehydrogenase/reductase family domain containing protein, expressed
4AL	TRIAE_CS42_4AL_TGACv1_289740_AA0976190	3.70495	2.0562	1.9121	0.0770311	0.540726	0.332151	0.132916	3.30511e-10	down	AT3G20740	64.09	362	0	FIE, FIS3, FIE1	Transducin/WD40 repeat-like superfamily protein	LOC_Os08g04270	78.99	376	0	WD domain, G-beta repeat domain containing protein, expressed
4AL	TRIAE_CS42_4AL_TGACv1_289782_AA0976740	0.380238	0.0346731	0.202361	0	0	0	0.194981	0.0114049	down							LOC_Os08g38590	52.66	207	5e-53	OsMADS62 - MADS-box family gene with MIKC* type-box, expressed
4AL	TRIAE_CS42_4AL_TGACv1_289894_AA0978450	1.38112	0.737143	0.927314	0.154172	0.172632	0.404754	0.258245	4.34606e-05	down	AT1G67590	49.41	255	2e-59		Remorin family protein	LOC_Os02g39000	38.98	254	1e-26	remorin C-terminal domain containing protein, putative, expressed
4AL	TRIAE_CS42_4AL_TGACv1_289896_AA0978500	0.178002	0.304761	0.144824	0.00142379	0.0362103	0.0647451	0.221978	0.00248415	down	AT3G63410	73.54	223	1e-108	APG1, VTE3, IEP37, E37	S-adenosyl-L-methionine-dependent methyltransferases superfamily protein	LOC_Os12g42090	78.85	227	4e-122	methyltransferase domain containing protein, putative, expressed
4AL	TRIAE_CS42_4AL_TGACv1_290008_AA0980360	0.741155	0.154723	0.0988776	0	0	0	0.22478	0.0267053	down
4AL	TRIAE_CS42_4AL_TGACv1_290009_AA0980420	4.13004	2.31657	3.12649	0.848688	1.4211	0.81835	0.332353	2.6343e-05	down	AT4G31360	61.9	84	5e-34		selenium binding	LOC_Os11g47770	81.18	85	1e-45	selT/selW/selH selenoprotein domain containing protein, expressed
4AL	TRIAE_CS42_4AL_TGACv1_290021_AA0980580	0.331511	0.16598	0.627001	0	0	0	0.215984	0.0191794	down
4AL	TRIAE_CS42_4AL_TGACv1_290063_AA0981150	1.17149	0.719195	0.381804	0.178471	0.294291	0.29643	0.362745	0.0147003	down	AT5G66870	71.43	126	1e-59	ASL1, LBD36	ASYMMETRIC LEAVES 2-like 1	LOC_Os03g41600	87.5	112	7e-65	DUF260 domain containing protein, putative
4AL	TRIAE_CS42_4AL_TGACv1_290279_AA0983540	0.51401	0.602362	0.772373	0.0264623	0.112868	0.000304128	0.103252	4.0605e-09	down	AT1G09880	54.02	622	0		Rhamnogalacturonate lyase family protein	LOC_Os12g03790	73.82	638	0	rhamnogalacturonate lyase, putative, expressed
4AL	TRIAE_CS42_4AL_TGACv1_290312_AA0983880	2.64048	5.53672	4.14743	1.38397	1.78942	1.47651	0.387968	0.00072204	down							LOC_Os02g46290	46.94	147	1e-29	invertase/pectin methylesterase inhibitor family protein, putative, expressed
4AL	TRIAE_CS42_4AL_TGACv1_290312_AA0983890	0.779503	0.586897	0.697112	0.00550312	0.291319	0.109233	0.254086	0.00296342	down							LOC_Os02g46290	46.15	65	5e-13	invertase/pectin methylesterase inhibitor family protein, putative, expressed
4AL	TRIAE_CS42_4AL_TGACv1_290347_AA0984330	0.600649	0.534122	0.373152	0.187469	0.228202	0.298162	0.480057	0.00237835	down	AT1G36160	69.92	2254	0	ACC1, AT-ACC1, EMB22, GK, PAS3	acetyl-CoA carboxylase 1	LOC_Os10g21910	85.95	2264	0	acetyl-CoA carboxylase, putative, expressed
4AL	TRIAE_CS42_4AL_TGACv1_290524_AA0986280	8.6473	3.02696	5.73181	0.998856	3.20991	3.36613	0.437262	0.0199378	down	AT3G44550	43.1	413	1e-104	FAR5	fatty acid reductase 5	LOC_Os09g39410	64.87	464	0	male sterility protein, putative, expressed
4AL	TRIAE_CS42_4AL_TGACv1_290540_AA0986450	0.962942	1.39314	0.649919	0.0034546	0.00253491	0.232714	0.119522	7.86242e-06	down	AT2G37210	76.35	203	2e-102		lysine decarboxylase family protein	LOC_Os03g01880	85.57	201	4e-115	possible lysine decarboxylase domain containing protein, expressed
4AL	TRIAE_CS42_4AL_TGACv1_290555_AA0986770	0.911765	0.658057	0.752751	0.195353	0.127074	0.461169	0.359305	0.00515325	down
4AL	TRIAE_CS42_4AL_TGACv1_290632_AA0987720	0.912736	0.819675	0.161191	0.0922365	0.00180672	0.0805244	0.192426	0.00515081	down
4AL	TRIAE_CS42_4AL_TGACv1_290635_AA0987780	2.21624	1.78258	2.76378	0.578482	1.37766	1.143	0.466758	0.00707762	down	AT3G52525	49.23	65	6e-15	ATOFP6, OFP6	ovate family protein 6	LOC_Os12g06160	79.27	82	3e-34	DUF623 domain containing protein, expressed
4AL	TRIAE_CS42_4AL_TGACv1_290930_AA0990650	0.016379	1.30553	0.0993913	0.0011859	0.00087051	0.0789865	0.0940527	0.0169629	down	AT1G21680	33.33	729	5e-100		DPP6 N-terminal domain-like protein	LOC_Os12g24330	74.27	785	0	expressed protein
4AL	TRIAE_CS42_4AL_TGACv1_291097_AA0992160	1.79086	1.86989	2.50426	0.931191	0.805468	1.28725	0.499472	0.00769965	down	AT1G02305	71.07	318	2e-171		Cysteine proteinases superfamily protein	LOC_Os05g24550	76.85	337	0	Papain family cysteine protease domain containing protein, expressed
4AL	TRIAE_CS42_4AL_TGACv1_291166_AA0992620	3.71564	4.63226	5.97914	0.723678	1.81818	1.00158	0.257398	3.71669e-07	down
4AL	TRIAE_CS42_4AL_TGACv1_291544_AA0995240	24.0053	13.7507	19.1309	1.00763	3.72203	3.86426	0.152414	1.2614e-11	down	AT5G03810	62.07	319	1e-138		GDSL-like Lipase/Acylhydrolase family protein	LOC_Os03g47940	85.49	317	0	GDSL-like lipase/acylhydrolase, putative, expressed
4AL	TRIAE_CS42_4AL_TGACv1_291663_AA0995870	0.517717	0.509417	0.624502	0.221058	0.235137	0.304576	0.48207	0.0320551	down	AT5G41270	43.08	130	1e-21		CONTAINS InterPro DOMAIN/s: RNAse P, Rpr2/Rpp21 subunit (InterPro:IPR007175); Has 35333 Blast hits to 34131 proteins in 2444 species: Archae - 798; Bacteria - 22429; Metazoa - 974; Fungi - 991; Plants - 531; Viruses - 0; Other Eukaryotes - 9610 (source: NCBI BLink).	LOC_Os01g35990	57.14	399	1e-109	RNAse P Rpr2/Rpp21 subunit domain containing protein, expressed
4AL	TRIAE_CS42_4AL_TGACv1_291869_AA0996880	13.9298	15.2221	16.5534	4.57805	4.47743	4.78067	0.307419	1.75358e-12	down
4AL	TRIAE_CS42_4AL_TGACv1_291904_AA0996990	13.5566	4.81565	10.2958	2.41912	5.95872	3.75149	0.42438	0.00390343	down	AT1G70370	48.36	610	0	PG2	polygalacturonase 2	LOC_Os08g29200	73.59	602	0	BURP domain containing protein, expressed
4AL	TRIAE_CS42_4AL_TGACv1_292069_AA0997610	5.93053	2.42269	4.72032	0.918727	1.9221	2.62199	0.423302	0.00727248	down	AT5G28640	68.67	83	5e-29	AN3, GIF, GIF1, ATGIF1	SSXT family protein	LOC_Os03g52320	80.79	229	2e-76	GRF-interacting factor 1, putative, expressed
4AL	TRIAE_CS42_4AL_TGACv1_292166_AA0997980	8.02301	10.135	5.98143	2.75378	4.50558	3.96113	0.468672	0.000391872	down
4AL	TRIAE_CS42_4AL_TGACv1_292623_AA0999320	0.425276	0.137555	0.170938	0	0	0	0.255527	0.0444144	down
4AL	TRIAE_CS42_4AL_TGACv1_292749_AA0999630	2.51877	6.45589	3.51945	1.36845	2.51416	2.20252	0.489209	0.00942097	down	AT5G67360	65.82	746	0	ARA12	Subtilase family protein	LOC_Os03g40830	85.22	751	0	OsSub30 - Putative Subtilisin homologue, expressed
4AL	TRIAE_CS42_4AL_TGACv1_293023_AA1000040	3.91255	4.64714	3.55295	1.13296	1.4209	1.35042	0.332662	1.18035e-06	down	AT1G03430	36.36	143	4e-24	AHP5	histidine-containing phosphotransfer factor 5	LOC_Os09g39400	54.23	142	5e-47	histidine-containing phosphotransfer protein, putative, expressed
4AL	TRIAE_CS42_4AL_TGACv1_294207_AA1001400	0.398447	0.555231	0.249259	0.17559	0.185371	0.134842	0.435175	0.0314034	down	AT3G46730	31.2	657	3e-75		NB-ARC domain-containing disease resistance protein	LOC_Os06g17880	61.49	805	0	NBS-LRR disease resistance protein, putative, expressed
4AS	TRIAE_CS42_4AS_TGACv1_306257_AA1005220	1.47096	2.0416	1.45491	0.76119	0.516049	0.883621	0.445666	0.0022896	down	AT2G16760	52.9	293	7e-71		Calcium-dependent phosphotriesterase superfamily protein	LOC_Os03g19452	75.59	295	3e-138	SMP-30/Gluconolaconase/LRE domain protein, putative, expressed
4AS	TRIAE_CS42_4AS_TGACv1_306448_AA1008270	3.48763	4.03067	2.61398	0.537022	1.38449	1.15365	0.30872	6.26557e-07	down	AT3G14260	40	180	3e-35		Protein of unknown function (DUF567)	LOC_Os03g22410	62.96	162	2e-54	DUF567 domain containing protein, putative, expressed
4AS	TRIAE_CS42_4AS_TGACv1_306485_AA1008950	9.06004	3.03547	4.13051	1.08479	2.94793	2.1078	0.381602	0.00365826	down	AT3G58060	70.79	380	0		Cation efflux family protein	LOC_Os03g12530	92.52	401	0	cation efflux family protein, putative, expressed
4AS	TRIAE_CS42_4AS_TGACv1_306574_AA1010420	0.678482	0.338283	0.6219	0.2316	0.0837517	0.0885158	0.265631	0.00017577	down	AT4G24580	64.31	339	2e-127	REN1	Rho GTPase activation protein (RhoGAP) with PH domain	LOC_Os03g11140	69.78	857	0	pleckstrin homology domain-containing protein-related taxo, putative, expressed
4AS	TRIAE_CS42_4AS_TGACv1_306580_AA1010470	5.75371	8.48006	4.40422	0.222947	0.624189	0.568505	0.0802656	5.26505e-25	down	AT4G33680	64.98	414	2e-178	AGD2	Pyridoxal phosphate (PLP)-dependent transferases superfamily protein	LOC_Os03g09910	82.18	449	0	aminotransferase, classes I and II, domain containing protein, expressed
4AS	TRIAE_CS42_4AS_TGACv1_306597_AA1010860	17.7017	9.05085	7.91516	4.0542	4.87823	4.94292	0.40204	3.38265e-05	down	AT2G47180	75.95	316	2e-173	AtGolS1, GolS1	galactinol synthase 1	LOC_Os03g20120	89.31	318	0	glycosyl transferase 8 domain containing protein, putative, expressed
4AS	TRIAE_CS42_4AS_TGACv1_306719_AA1012420	4.64878	5.32443	4.13027	1.78715	1.3321	3.54603	0.47717	0.00530397	down	AT4G36740	63.64	77	4e-28	HB-5, ATHB40, HB40	homeobox protein 40	LOC_Os03g10210	61.79	246	4e-62	homeobox domain containing protein, expressed
4AS	TRIAE_CS42_4AS_TGACv1_306761_AA1013050	14.8839	6.42371	10.2185	1.15212	3.639	2.7457	0.240687	2.76844e-07	down	AT1G15960	60.47	506	0	NRAMP6, ATNRAMP6	NRAMP metal ion transporter 6	LOC_Os07g15370	84.44	540	0	metal transporter Nramp6, putative, expressed
4AS	TRIAE_CS42_4AS_TGACv1_306899_AA1014770	2.43091	1.37775	1.69983	0.702995	1.12913	0.796068	0.48613	0.00905083	down	AT5G10150	47.3	148	1e-40		Domain of unknown function (DUF966)	LOC_Os03g09200	73.75	400	5e-148	domain of unknown function DUF966 domain containing protein, expressed
4AS	TRIAE_CS42_4AS_TGACv1_306962_AA1015550	2.0756	2.20201	1.84854	0.168344	0.501209	0.00135009	0.128936	2.63063e-09	down
4AS	TRIAE_CS42_4AS_TGACv1_306982_AA1015760	2.63194	1.28396	2.26143	0.297749	1.07483	1.11099	0.411415	0.0123183	down	AT3G14230	40.97	227	4e-19	RAP2.2	related to AP2 2	LOC_Os03g08470	57.31	171	1e-22	AP2 domain containing protein, expressed
4AS	TRIAE_CS42_4AS_TGACv1_307119_AA1017200	0.924501	1.85291	0.655506	0.0611393	0.107139	0.235491	0.151729	2.13691e-05	down							LOC_Os02g18690	30.84	308	2e-20	BURP domain containing protein, expressed
4AS	TRIAE_CS42_4AS_TGACv1_307176_AA1018010	2.70222	1.75437	2.75203	0.721611	0.711872	0.891586	0.328751	9.50908e-08	down	AT5G62550	28.67	143	1e-10		unknown protein; FUNCTIONS IN: molecular_function unknown; INVOLVED IN: biological_process unknown; LOCATED IN: plasma membrane; EXPRESSED IN: 17 plant structures; EXPRESSED DURING: 9 growth stages; Has 14949 Blast hits to 9947 proteins in 971 species: Archae - 43; Bacteria - 3248; Metazoa - 4424; Fungi - 1542; Plants - 562; Viruses - 55; Other Eukaryotes - 5075 (source: NCBI BLink).	LOC_Os03g17960	59.91	424	2e-134	expressed protein
4AS	TRIAE_CS42_4AS_TGACv1_307319_AA1019410	0.740218	0.326826	0.391596	0.129614	0.141936	0.269559	0.392852	0.017122	down	AT3G14460	27.45	357	1e-24		LRR and NB-ARC domains-containing disease resistance protein	LOC_Os11g10550	39.22	1002	4e-180	NBS-LRR disease resistance protein, putative, expressed
4AS	TRIAE_CS42_4AS_TGACv1_307494_AA1020740	11.5419	5.44778	9.37654	3.32415	4.47061	2.64895	0.398851	4.42738e-05	down	AT4G31690	27.31	238	3e-14		Transcriptional factor B3 family protein	LOC_Os03g11370	54.28	269	2e-77	B3 DNA binding domain containing protein, expressed
4AS	TRIAE_CS42_4AS_TGACv1_307583_AA1021660	2.7014	3.27572	3.34697	0.0431935	0.274446	0.0648027	0.0505238	3.58511e-28	down	AT3G07970	50.82	368	2e-125	QRT2	Pectin lyase-like superfamily protein	LOC_Os03g11760	71.66	441	0	polygalacturonase, putative, expressed
4AS	TRIAE_CS42_4AS_TGACv1_307620_AA1022030	0.749838	0.599924	0.687285	0.136852	0.224517	0.313844	0.352308	0.000934566	down	AT2G36660	41.88	597	8e-153	PAB7	poly(A) binding protein 7	LOC_Os03g17030	79.38	611	0	polyadenylate-binding protein, putative, expressed
4AS	TRIAE_CS42_4AS_TGACv1_307623_AA1022060	0.620974	0.156455	0.448326	0.0662668	0.0632294	0.0569798	0.205825	0.00163371	down	AT3G63470	44.75	438	2e-126	scpl40	serine carboxypeptidase-like 40	LOC_Os03g09190	69.81	424	0	OsSCP11 - Putative Serine Carboxypeptidase homologue, expressed
4AS	TRIAE_CS42_4AS_TGACv1_307720_AA1022990	3.49716	3.15633	3.0233	1.18828	1.79942	1.46263	0.464436	3.7309e-05	down	AT2G28840	63.59	379	1e-145	XBAT31	XB3 ortholog 1 in Arabidopsis thaliana	LOC_Os03g16780	80.98	468	0	ankyrin repeat family protein, putative, expressed
4AS	TRIAE_CS42_4AS_TGACv1_307767_AA1023400	1.61819	0.188755	0.73687	0.0901591	0.122166	0.353559	0.252903	0.0205084	down	AT3G51680	64.48	290	9e-107		NAD(P)-binding Rossmann-fold superfamily protein	LOC_Os03g18740	87.16	335	1e-180	oxidoreductase, short chain dehydrogenase/reductase family, putative, expressed
4AS	TRIAE_CS42_4AS_TGACv1_307835_AA1023800	1.11154	1.80554	0.699771	0.365188	0.183039	0.470059	0.324342	0.0167133	down	AT3G22540	51.06	94	3e-27		Protein of unknown function (DUF1677)	LOC_Os10g28700	65.31	98	7e-36	expressed protein
4AS	TRIAE_CS42_4AS_TGACv1_308068_AA1025680	6.42321	3.64686	5.54598	1.70169	2.10683	3.46684	0.469075	0.00150388	down	AT1G22910	75.86	87	4e-36		RNA-binding (RRM/RBD/RNP motifs) family protein	LOC_Os03g17760	79.66	290	7e-94	RNA recognition motif containing protein, putative, expressed
4AS	TRIAE_CS42_4AS_TGACv1_308088_AA1025720	6.09828	3.6679	3.59755	1.40059	2.04142	2.14839	0.421069	2.31512e-05	down	AT5G49980	56.97	581	0	AFB5	auxin F-box protein 5	LOC_Os03g08850	81.09	608	0	AUXIN SIGNALING F-BOX 2, putative, expressed
4AS	TRIAE_CS42_4AS_TGACv1_308149_AA1026380	3.19948	4.64291	2.89748	1.63358	1.53469	2.01504	0.485305	0.000128004	down	AT1G56220	48.05	77	4e-15		Dormancy/auxin associated family protein	LOC_Os03g22270	84.26	108	2e-39	auxin-repressed protein, putative, expressed
4AS	TRIAE_CS42_4AS_TGACv1_308163_AA1026460	1.26515	0.434522	0.660981	0.259155	0.105867	0.355815	0.341655	0.0265603	down	AT5G48540	51.71	205	8e-62		receptor-like protein kinase-related family protein	LOC_Os03g16950	71.43	238	2e-114	cysteine-rich repeat secretory protein 55 precursor, putative, expressed
4AS	TRIAE_CS42_4AS_TGACv1_308308_AA1027280	0.882994	0.595287	0.844036	0.218991	0.379114	0.20888	0.365911	0.00131481	down	AT1G14020	67.44	301	8e-152		O-fucosyltransferase family protein	LOC_Os03g21090	90.88	296	0	auxin-independent growth promoter protein, putative, expressed
4AS	TRIAE_CS42_4AS_TGACv1_308344_AA1027390	10.7465	6.45073	8.58974	3.39647	4.44697	4.63756	0.484828	2.48911e-05	down	AT4G36360	69.98	816	0	BGAL3	beta-galactosidase 3	LOC_Os03g06940	87.45	813	0	beta-galactosidase, putative, expressed
4AS	TRIAE_CS42_4AS_TGACv1_308355_AA1027480	1.71907	1.29245	1.53336	0.0988419	0.0947297	0.000433254	0.0929505	4.82217e-08	down	AT1G02816	33.88	121	2e-14		Protein of unknown function, DUF538	LOC_Os03g27580	45.53	123	4e-29	conserved hypothetical protein
4AS	TRIAE_CS42_4AS_TGACv1_308360_AA1027560	0.259043	0.131114	0.293364	0.00161675	0.0869703	0.0272851	0.255509	0.0192573	down	AT1G53700	55.07	345	2e-111	WAG1, PK3AT	WAG 1	LOC_Os03g14840	83.95	511	0	AGC_PVPK_like_kin82y.8 - ACG kinases include homologs to PKA, PKG and PKC, expressed
4AS	TRIAE_CS42_4AS_TGACv1_308412_AA1027800	0.611536	0.851293	0.7484	0.129741	0.278728	0.315511	0.345601	0.000479565	down	AT3G55990	67.42	356	8e-173	ESK1, TBL29	Plant protein of unknown function (DUF828)	LOC_Os03g18140	79.72	572	0	expressed protein
4BL	TRIAE_CS42_4BL_TGACv1_320322_AA1035140	0.383749	0.14891	0.181167	0.0314566	0.0571083	0.0263973	0.242138	0.0121622	down	AT5G26820	47	483	2e-125	ATIREG3, MAR1, RTS3, IREG3	iron-regulated protein 3	LOC_Os05g04120	66.61	560	0	ferroportin1 domain containing protein
4BL	TRIAE_CS42_4BL_TGACv1_320325_AA1035300	5.11064	4.9224	5.43662	1.38271	2.81631	2.2634	0.421727	1.46733e-05	down	AT4G01460	43.72	199	9e-45		basic helix-loop-helix (bHLH) DNA-binding superfamily protein	LOC_Os03g03000	72.55	255	6e-77	helix-loop-helix DNA-binding domain containing protein, expressed
4BL	TRIAE_CS42_4BL_TGACv1_320340_AA1035970	19.1333	7.21689	17.9027	5.2965	8.92746	6.31923	0.465131	0.00345938	down	AT1G44130	37.85	362	4e-73		Eukaryotic aspartyl protease family protein	LOC_Os11g08100	44.23	364	3e-94	eukaryotic aspartyl protease domain containing protein, expressed
4BL	TRIAE_CS42_4BL_TGACv1_320425_AA1038780	0.328146	0.472718	0.391532	0.109156	0.104076	0.116734	0.315792	0.00256674	down							LOC_Os12g38040	31.43	140	6e-17	metallothionein family protein, expressed
4BL	TRIAE_CS42_4BL_TGACv1_320447_AA1039550	0.71493	1.80148	0.573874	0.00641777	0.224248	0.271933	0.18877	0.000517332	down	AT2G30870	33.74	243	1e-42	ATGSTF10, ERD13, ATGSTF4, GSTF10	glutathione S-transferase PHI 10	LOC_Os03g04220	77.57	272	2e-144	glutathione S-transferase, putative, expressed
4BL	TRIAE_CS42_4BL_TGACv1_320458_AA1039950	0.503824	0.109022	0.361718	0.0958892	0.03309	0.0565866	0.253454	0.0128477	down	AT3G63470	44.29	438	2e-125	scpl40	serine carboxypeptidase-like 40	LOC_Os03g09190	69.81	424	0	OsSCP11 - Putative Serine Carboxypeptidase homologue, expressed
4BL	TRIAE_CS42_4BL_TGACv1_320465_AA1040280	0.486126	0.191172	0.381212	0.137818	0.149028	0.151292	0.439858	0.0451515	down	AT4G24580	64.31	339	4e-125	REN1	Rho GTPase activation protein (RhoGAP) with PH domain	LOC_Os03g11140	70.06	875	0	pleckstrin homology domain-containing protein-related taxo, putative, expressed
4BL	TRIAE_CS42_4BL_TGACv1_320471_AA1040600	49.3898	56.3561	69.726	7.50068	38.9815	13.1782	0.340819	0.00221844	down
4BL	TRIAE_CS42_4BL_TGACv1_320508_AA1041880	0.817414	0.264936	0.160127	0.0219949	0.0766084	0.000217154	0.116722	0.00022796	down	AT5G18980	25.88	653	2e-36		ARM repeat superfamily protein	LOC_Os12g16080	48.69	842	0	expressed protein
[truncated: 7,198 more rows]
