# Supplementary material for: Transcriptome analysis reveals potential mechanisms for different grain size between natural and resynthesized allohexaploid wheats with near-identical AABB genomes
Source: BMC Plant Biol. 2018 Feb 5;18:28. doi: 10.1186/s12870-018-1248-y (PMC5799976; doi:10.1186/s12870-018-1248-y)
Supplement: Supplementary file 2 — Detailed information of the 8891 differentially expressed genes between the natural and resynthesized allohexaploid wheats (TAA10 and XX329). (XLSX 473 kb) [file 12870_2018_1248_MOESM2_ESM.xlsx]

## Sheet: Sheet1
Additional file 2: Table S2. The MapMan functional categories of the differentially expressed genes between the natural and resynthesized allohexaploid wheats (TAA10 and XX329)..
Category Code	Category Name	Gene ID	Description
1.1.1.1	PS.lightreaction.photosystem II.LHC-II	triae_cs42_1dl_tgacv1_061593_aa0199400	moderately similar to ( 413) AT2G34430 | Symbols: LHB1B1, LHCB1.4 | LHB1B1; chlorophyll binding | chr2:14524818-14525618 FORWARDmoderately similar to ( 471) CB21_ORYSA Chlorophyll a-b binding protein 1, chloroplast precursor (LHCII type I CAB-1) (LHCP) - Oryza sativa (Rice)Chloroa_b-bind protein|chlorophyll A-B binding protein, putative, expressed
1.1.1.1	PS.lightreaction.photosystem II.LHC-II	triae_cs42_1dl_tgacv1_061593_aa0199390	moderately similar to ( 424) AT2G34430 | Symbols: LHB1B1, LHCB1.4 | LHB1B1; chlorophyll binding | chr2:14524818-14525618 FORWARDmoderately similar to ( 466) CB22_ORYSA Chlorophyll a-b binding protein 2, chloroplast precursor (LHCII type I CAB-2) (LHCP) - Oryza sativa (Rice)Chloroa_b-bind protein|chlorophyll A-B binding protein, putative, expressed
1.1.1.1	PS.lightreaction.photosystem II.LHC-II	triae_cs42_1al_tgacv1_000383_aa0010660	moderately similar to ( 424) AT2G34430 | Symbols: LHB1B1, LHCB1.4 | LHB1B1; chlorophyll binding | chr2:14524818-14525618 FORWARDmoderately similar to ( 466) CB22_ORYSA Chlorophyll a-b binding protein 2, chloroplast precursor (LHCII type I CAB-2) (LHCP) - Oryza sativa (Rice)Chloroa_b-bind protein|chlorophyll A-B binding protein, putative, expressed
1.1.1.1	PS.lightreaction.photosystem II.LHC-II	triae_cs42_1dl_tgacv1_063802_aa0230960	moderately similar to ( 424) AT2G34430 | Symbols: LHB1B1, LHCB1.4 | LHB1B1; chlorophyll binding | chr2:14524818-14525618 FORWARDmoderately similar to ( 466) CB22_ORYSA Chlorophyll a-b binding protein 2, chloroplast precursor (LHCII type I CAB-2) (LHCP) - Oryza sativa (Rice)Chloroa_b-bind protein|chlorophyll A-B binding protein, putative, expressed
1.1.1.1	PS.lightreaction.photosystem II.LHC-II	triae_cs42_6as_tgacv1_485824_aa1552830	moderately similar to ( 424) AT2G34430 | Symbols: LHB1B1, LHCB1.4 | LHB1B1; chlorophyll binding | chr2:14524818-14525618 FORWARDmoderately similar to ( 466) CB22_ORYSA Chlorophyll a-b binding protein 2, chloroplast precursor (LHCII type I CAB-2) (LHCP) - Oryza sativa (Rice)Chloroa_b-bind protein|chlorophyll A-B binding protein, putative, expressed
1.1.1.1	PS.lightreaction.photosystem II.LHC-II	triae_cs42_1bl_tgacv1_031707_aa0119340	moderately similar to ( 424) AT2G34430 | Symbols: LHB1B1, LHCB1.4 | LHB1B1; chlorophyll binding | chr2:14524818-14525618 FORWARDmoderately similar to ( 466) CB22_ORYSA Chlorophyll a-b binding protein 2, chloroplast precursor (LHCII type I CAB-2) (LHCP) - Oryza sativa (Rice)Chloroa_b-bind protein|chlorophyll A-B binding protein, putative, expressed
1.1.1.1	PS.lightreaction.photosystem II.LHC-II	triae_cs42_6as_tgacv1_486605_aa1563110	moderately similar to ( 424) AT2G34430 | Symbols: LHB1B1, LHCB1.4 | LHB1B1; chlorophyll binding | chr2:14524818-14525618 FORWARDmoderately similar to ( 466) CB22_ORYSA Chlorophyll a-b binding protein 2, chloroplast precursor (LHCII type I CAB-2) (LHCP) - Oryza sativa (Rice)Chloroa_b-bind protein|chlorophyll A-B binding protein, putative, expressed
1.1.1.1	PS.lightreaction.photosystem II.LHC-II	triae_cs42_1dl_tgacv1_061419_aa0194670	moderately similar to ( 424) AT2G34430 | Symbols: LHB1B1, LHCB1.4 | LHB1B1; chlorophyll binding | chr2:14524818-14525618 FORWARDmoderately similar to ( 466) CB22_ORYSA Chlorophyll a-b binding protein 2, chloroplast precursor (LHCII type I CAB-2) (LHCP) - Oryza sativa (Rice)Chloroa_b-bind protein|chlorophyll A-B binding protein, putative, expressed
1.1.1.1	PS.lightreaction.photosystem II.LHC-II	triae_cs42_7bs_tgacv1_592029_aa1928690	moderately similar to ( 424) AT2G34430 | Symbols: LHB1B1, LHCB1.4 | LHB1B1; chlorophyll binding | chr2:14524818-14525618 FORWARDmoderately similar to ( 466) CB22_ORYSA Chlorophyll a-b binding protein 2, chloroplast precursor (LHCII type I CAB-2) (LHCP) - Oryza sativa (Rice)Chloroa_b-bind protein|chlorophyll A-B binding protein, putative, expressed
1.1.1.1	PS.lightreaction.photosystem II.LHC-II	triae_cs42_5bl_tgacv1_404454_aa1300300	moderately similar to ( 424) AT2G34430 | Symbols: LHB1B1, LHCB1.4 | LHB1B1; chlorophyll binding | chr2:14524818-14525618 FORWARDmoderately similar to ( 466) CB22_ORYSA Chlorophyll a-b binding protein 2, chloroplast precursor (LHCII type I CAB-2) (LHCP) - Oryza sativa (Rice)Chloroa_b-bind protein|chlorophyll A-B binding protein, putative, expressed
1.1.1.2	PS.lightreaction.photosystem II.PSII polypeptide subunits	triae_cs42_6bl_tgacv1_500044_aa1597870	weakly similar to ( 132) AT1G79040 | Symbols: PSBR | PSBR (photosystem II subunit R) | chr1:29736085-29736781 FORWARDweakly similar to ( 175) PSBR_HORVU Photosystem II 10 kDa polypeptide, chloroplast precursor - Hordeum vulgare (Barley)PsbR protein|photosystem II 10 kDa polypeptide, chloroplast precursor, putative, expressed
1.1.1.2	PS.lightreaction.photosystem II.PSII polypeptide subunits	triae_cs42_6dl_tgacv1_527144_aa1699290	weakly similar to ( 132) AT1G79040 | Symbols: PSBR | PSBR (photosystem II subunit R) | chr1:29736085-29736781 FORWARDweakly similar to ( 175) PSBR_HORVU Photosystem II 10 kDa polypeptide, chloroplast precursor - Hordeum vulgare (Barley)PsbR protein|photosystem II 10 kDa polypeptide, chloroplast precursor, putative, expressed
1.1.1.2	PS.lightreaction.photosystem II.PSII polypeptide subunits	triae_cs42_7ds_tgacv1_622280_aa2036970	moderately similar to ( 239) AT1G76450 | Symbols: | oxygen-evolving complex-related | chr1:28684618-28686109 FORWARD protein|thylakoid lumen protein, chloroplast precursor, putative, expressed
1.1.1.2	PS.lightreaction.photosystem II.PSII polypeptide subunits	triae_cs42_3al_tgacv1_195655_aa0652390	moderately similar to ( 281) AT3G05410 | Symbols: | calcium ion binding | chr3:1554783-1561456 FORWARD protein|lumenal PsbP, putative, expressed
1.1.1.2	PS.lightreaction.photosystem II.PSII polypeptide subunits	triae_cs42_6dl_tgacv1_527221_aa1700760	weakly similar to ( 118) AT5G02120 | Symbols: OHP | OHP (ONE HELIX PROTEIN) | chr5:419144-419633 FORWARD protein|expressed protein
1.1.5.4	PS.lightreaction.other electron carrier (ox/red).ferredoxin oxireductase	triae_cs42_7ds_tgacv1_622612_aa2042560	moderately similar to ( 204) AT3G09150 | Symbols: HY2, GUN3 | HY2 (ELONGATED HYPOCOTYL 2); phytochromobilin:ferredoxin oxidoreductase | chr3:2803665-2805333 FORWARDFe_bilin_red protein|phycoerythrobilin ferredoxin oxidoreductase, putative, expressed
1.1.6	PS.lightreaction.NADH DH	triae_cs42_3dl_tgacv1_251594_aa0882860	weakly similar to ( 157) AT1G74880 | Symbols: NDH-O | NDH-O (NAD(P)H:plastoquinone dehydrogenase complex subunit O) | chr1:28130112-28131020 REVERSE protein|expressed protein
1.3	PS.calvin cycle	triae_cs42_2bs_tgacv1_146427_aa0464800	very weakly similar to (91.3) AT3G62410 | Symbols: CP12-2, CP12 | CP12-2; protein binding | chr3:23091006-23091401 FORWARD protein|calvin cycle protein CP12, putative, expressed
1.3	PS.calvin cycle	triae_cs42_2as_tgacv1_112392_aa0337190	very weakly similar to (91.3) AT3G62410 | Symbols: CP12-2, CP12 | CP12-2; protein binding | chr3:23091006-23091401 FORWARD protein|calvin cycle protein CP12, putative, expressed
1.3.2	PS.calvin cycle.rubisco small subunit	triae_cs42_2as_tgacv1_113196_aa0352860	moderately similar to ( 218) AT1G67090 | Symbols: RBCS1A | RBCS1A (RIBULOSE BISPHOSPHATE CARBOXYLASE SMALL CHAIN 1A); copper ion binding / ribulose-bisphosphate carboxylase | chr1:25048590-25049249 REVERSEmoderately similar to ( 325) RBS1_ORYSA Ribulose bisphosphate carboxylase small chain, chloroplast precursor (EC 4.1.1.39) (RuBisCO small subunit) (Ribulose bisphosphate carboxylase small chain …
1.3.2	PS.calvin cycle.rubisco small subunit	triae_cs42_2ds_tgacv1_177171_aa0567600	moderately similar to ( 218) AT1G67090 | Symbols: RBCS1A | RBCS1A (RIBULOSE BISPHOSPHATE CARBOXYLASE SMALL CHAIN 1A); copper ion binding / ribulose-bisphosphate carboxylase | chr1:25048590-25049249 REVERSEmoderately similar to ( 325) RBS1_ORYSA Ribulose bisphosphate carboxylase small chain, chloroplast precursor (EC 4.1.1.39) (RuBisCO small subunit) (Ribulose bisphosphate carboxylase small chain …
1.3.2	PS.calvin cycle.rubisco small subunit	triae_cs42_2ds_tgacv1_177171_aa0567590	moderately similar to ( 218) AT1G67090 | Symbols: RBCS1A | RBCS1A (RIBULOSE BISPHOSPHATE CARBOXYLASE SMALL CHAIN 1A); copper ion binding / ribulose-bisphosphate carboxylase | chr1:25048590-25049249 REVERSEmoderately similar to ( 325) RBS1_ORYSA Ribulose bisphosphate carboxylase small chain, chloroplast precursor (EC 4.1.1.39) (RuBisCO small subunit) (Ribulose bisphosphate carboxylase small chain …
1.3.5	PS.calvin cycle.TPI	triae_cs42_3b_tgacv1_221779_aa0749740	moderately similar to ( 363) AT3G55440 | Symbols: ATCTIMC, TPI | TPI (TRIOSEPHOSPHATE ISOMERASE); triose-phosphate isomerase | chr3:20553794-20556078 FORWARDmoderately similar to ( 375) TPIS_ORYSA Triosephosphate isomerase, cytosolic (EC 5.3.1.1) (TIM) (Triose-phosphate isomerase) - Oryza sativa (Rice) TIM TIM tpiA TpiA protein|triosephosphate isomerase, cytosolic, putative, expressed
1.3.5	PS.calvin cycle.TPI	triae_cs42_3al_tgacv1_194635_aa0637160	moderately similar to ( 363) AT3G55440 | Symbols: ATCTIMC, TPI | TPI (TRIOSEPHOSPHATE ISOMERASE); triose-phosphate isomerase | chr3:20553794-20556078 FORWARDmoderately similar to ( 375) TPIS_ORYSA Triosephosphate isomerase, cytosolic (EC 5.3.1.1) (TIM) (Triose-phosphate isomerase) - Oryza sativa (Rice) TIM TIM tpiA TpiA protein|triosephosphate isomerase, cytosolic, putative, expressed
1.3.5	PS.calvin cycle.TPI	triae_cs42_3ds_tgacv1_271475_aa0899660	moderately similar to ( 391) AT3G55440 | Symbols: ATCTIMC, TPI | TPI (TRIOSEPHOSPHATE ISOMERASE); triose-phosphate isomerase | chr3:20553794-20556078 FORWARDmoderately similar to ( 471) TPIS_ORYSA Triosephosphate isomerase, cytosolic (EC 5.3.1.1) (TIM) (Triose-phosphate isomerase) - Oryza sativa (Rice) TIM TIM tpiA TpiA protein|triosephosphate isomerase, cytosolic, putative, expressed
1.3.6	PS.calvin cycle.aldolase	triae_cs42_3dl_tgacv1_252211_aa0888380	highly similar to ( 589) AT2G36460 | Symbols: | fructose-bisphosphate aldolase, putative | chr2:15296929-15297732 REVERSEhighly similar to ( 711) ALF_ORYSA Fructose-bisphosphate aldolase cytoplasmic isozyme (EC 4.1.2.13) (Gravity-specific protein GSC 233) - Oryza sativa (Rice) Glycolytic FBP_aldolase_I_a COG3588 FBP_aldolase_I protein|fructose-bisphospate aldolase isozyme, putative, expressed
1.3.7	PS.calvin cycle.FBPase	triae_cs42_1bl_tgacv1_031993_aa0123950	moderately similar to ( 481) AT1G43670 | Symbols: | fructose-1,6-bisphosphatase, putative / D-fructose-1,6-bisphosphate 1-phosphohydrolase, putative / FBPase, putative | chr1:16468184-16470347 FORWARDhighly similar to ( 528) F16P2_SACHY Fructose-1,6-bisphosphatase, cytosolic (EC 3.1.3.11) (D-fructose-1,6-bisphosphate 1-phosphohydrolase) (FBPase) - Saccharum hybrid (Sugarcane) FBPase FBPase PRK092…
1.3.13	PS.calvin cycle.rubisco interacting	triae_cs42_4al_tgacv1_290053_aa0980920	highly similar to ( 699) AT2G39730 | Symbols: RCA | RCA (RUBISCO ACTIVASE); ADP binding / ATP binding / enzyme regulator/ ribulose-1,5-bisphosphate carboxylase/oxygenase activator | chr2:16571174-16573345 REVERSEhighly similar to ( 855) RCA_ORYSA Ribulose bisphosphate carboxylase/oxygenase activase, chloroplast precursor (RuBisCO activase) (RA) - Oryza sativa (Rice) AAA protein|AAA-type ATPase fa…
1.3.13	PS.calvin cycle.rubisco interacting	triae_cs42_4bs_tgacv1_327886_aa1077780	highly similar to ( 699) AT2G39730 | Symbols: RCA | RCA (RUBISCO ACTIVASE); ADP binding / ATP binding / enzyme regulator/ ribulose-1,5-bisphosphate carboxylase/oxygenase activator | chr2:16571174-16573345 REVERSEhighly similar to ( 855) RCA_ORYSA Ribulose bisphosphate carboxylase/oxygenase activase, chloroplast precursor (RuBisCO activase) (RA) - Oryza sativa (Rice) AAA protein|AAA-type ATPase fa…
1.3.13	PS.calvin cycle.rubisco interacting	triae_cs42_1al_tgacv1_000466_aa0012780	highly similar to ( 515) AT4G20130 | Symbols: PTAC14 | PTAC14 (PLASTID TRANSCRIPTIONALLY ACTIVE14) | chr4:10878914-10881697 FORWARD protein|SET domain containing protein, expressed
1.3.13	PS.calvin cycle.rubisco interacting	triae_cs42_1dl_tgacv1_062733_aa0218910	highly similar to ( 515) AT4G20130 | Symbols: PTAC14 | PTAC14 (PLASTID TRANSCRIPTIONALLY ACTIVE14) | chr4:10878914-10881697 FORWARD protein|SET domain containing protein, expressed
2.1.1.1	major CHO metabolism.synthesis.sucrose.SPS	triae_cs42_3ds_tgacv1_272328_aa0919130	nearly identical (1400) AT5G20280 | Symbols: ATSPS1F | ATSPS1F (sucrose phosphate synthase 1F); sucrose-phosphate synthase/ transferase, transferring glycosyl groups | chr5:6844994-6849997 REVERSEnearly identical (1436) SPS_SOLTU Sucrose-phosphate synthase (EC 2.4.1.14) (UDP-glucose-fructose-phosphate glucosyltransferase) - Solanum tuberosum (Potato) RfaG Glycos_transf_1 protein|sucrose-phosphate…
2.1.2.1	major CHO metabolism.synthesis.starch.AGPase	triae_cs42_7as_tgacv1_569682_aa1821750	highly similar to ( 816) AT5G48300 | Symbols: ADG1, APS1 | ADG1 (ADP GLUCOSE PYROPHOSPHORYLASE 1); glucose-1-phosphate adenylyltransferase | chr5:19570326-19572557 FORWARDhighly similar to ( 851) GLGS_HORVU Glucose-1-phosphate adenylyltransferase small subunit, chloroplast precursor (EC 2.7.7.27) (ADP-glucose synthase) (ADP-glucose pyrophosphorylase) (AGPase B) (Alpha-D-glucose-1-phosphate adenyl…
2.1.2.1	major CHO metabolism.synthesis.starch.AGPase	triae_cs42_7ds_tgacv1_622617_aa2042690	highly similar to ( 816) AT5G48300 | Symbols: ADG1, APS1 | ADG1 (ADP GLUCOSE PYROPHOSPHORYLASE 1); glucose-1-phosphate adenylyltransferase | chr5:19570326-19572557 FORWARDhighly similar to ( 851) GLGS_HORVU Glucose-1-phosphate adenylyltransferase small subunit, chloroplast precursor (EC 2.7.7.27) (ADP-glucose synthase) (ADP-glucose pyrophosphorylase) (AGPase B) (Alpha-D-glucose-1-phosphate adenyl…
2.1.2.1	major CHO metabolism.synthesis.starch.AGPase	triae_cs42_1al_tgacv1_000939_aa0022300	highly similar to ( 684) AT1G27680 | Symbols: APL2 | APL2 (ADPGLC-PPASE LARGE SUBUNIT); glucose-1-phosphate adenylyltransferase | chr1:9631630-9634450 FORWARDhighly similar to ( 997) GLGL2_WHEAT Glucose-1-phosphate adenylyltransferase large subunit, chloroplast precursor (EC 2.7.7.27) (ADP-glucose synthase) (ADP-glucose pyrophosphorylase) (AGPase S) (Alpha-D-glucose-1-phosphate adenyl transferase…
2.1.2.1	major CHO metabolism.synthesis.starch.AGPase	triae_cs42_1bl_tgacv1_031712_aa0119450	highly similar to ( 684) AT1G27680 | Symbols: APL2 | APL2 (ADPGLC-PPASE LARGE SUBUNIT); glucose-1-phosphate adenylyltransferase | chr1:9631630-9634450 FORWARDhighly similar to ( 997) GLGL2_WHEAT Glucose-1-phosphate adenylyltransferase large subunit, chloroplast precursor (EC 2.7.7.27) (ADP-glucose synthase) (ADP-glucose pyrophosphorylase) (AGPase S) (Alpha-D-glucose-1-phosphate adenyl transferase…
2.1.2.2	major CHO metabolism.synthesis.starch.starch synthase	triae_cs42_1bl_tgacv1_030553_aa0093880	highly similar to ( 768) AT1G32900 | Symbols: | starch synthase, putative | chr1:11920582-11923506 REVERSEnearly identical (1214) SSG1_ORYSA Granule-bound starch synthase 1, chloroplast precursor (EC 2.4.1.242) (Granule-bound starch synthase I) (GBSS-I) - Oryza sativa (Rice)glgA GlgA Glyco_transf_5 RfaG Glycos_transf_1 protein|starch synthase, putative, expressed
2.1.2.2	major CHO metabolism.synthesis.starch.starch synthase	triae_cs42_2dl_tgacv1_157939_aa0502660	highly similar to ( 766) AT1G32900 | Symbols: | starch synthase, putative | chr1:11920582-11923506 REVERSEhighly similar to ( 964) SSG1B_HORVU Granule-bound starch synthase 1b, chloroplast precursor (EC 2.4.1.242) (Granule-bound starch synthase Ib) (Fragment) - Hordeum vulgare (Barley)glgA GlgA Glyco_transf_5 Glycos_transf_1 protein|starch synthase, putative, expressed
2.1.2.2	major CHO metabolism.synthesis.starch.starch synthase	triae_cs42_1as_tgacv1_020151_aa0075220	nearly identical (1152) AT1G11720 | Symbols: ATSS3 | ATSS3 (starch synthase 3); starch synthase/ transferase, transferring glycosyl groups | chr1:3952511-3956840 FORWARDnearly identical (1167) SSY3_SOLTU Soluble starch synthase 3, chloroplast precursor (EC 2.4.1.21) (SS III) (Soluble starch synthase III) - Solanum tuberosum (Potato)glgA GlgA SSIII Glyco_transf_5 protein|starch synthase III, putat…
2.1.2.2	major CHO metabolism.synthesis.starch.starch synthase	triae_cs42_1bs_tgacv1_050983_aa0177050	nearly identical (1152) AT1G11720 | Symbols: ATSS3 | ATSS3 (starch synthase 3); starch synthase/ transferase, transferring glycosyl groups | chr1:3952511-3956840 FORWARDnearly identical (1167) SSY3_SOLTU Soluble starch synthase 3, chloroplast precursor (EC 2.4.1.21) (SS III) (Soluble starch synthase III) - Solanum tuberosum (Potato)glgA GlgA SSIII Glyco_transf_5 protein|starch synthase III, putat…
2.1.2.2	major CHO metabolism.synthesis.starch.starch synthase	triae_cs42_2bl_tgacv1_131141_aa0423210	nearly identical (1172) AT1G11720 | Symbols: ATSS3 | ATSS3 (starch synthase 3); starch synthase/ transferase, transferring glycosyl groups | chr1:3952511-3956840 FORWARDnearly identical (1264) SSY3_SOLTU Soluble starch synthase 3, chloroplast precursor (EC 2.4.1.21) (SS III) (Soluble starch synthase III) - Solanum tuberosum (Potato)glgA GlgA Glyco_transf_5 SSIII protein|soluble starch synthase 3,…
2.1.2.3	major CHO metabolism.synthesis.starch.starch branching	triae_cs42_7al_tgacv1_556924_aa1773500	nearly identical (1190) AT3G20440 | Symbols: EMB2729, BE1 | alpha-amylase/ catalytic/ cation binding | chr3:7123603-7130364 REVERSEmoderately similar to ( 447) GLGB_SOLTU 1,4-alpha-glucan branching enzyme (EC 2.4.1.18) (Starch branching enzyme) (Q-enzyme) - Solanum tuberosum (Potato) GlgB PRK05402 PRK12313 PRK12568 protein|1,4-alpha-glucan-branching enzyme, putative, expressed
2.1.2.3	major CHO metabolism.synthesis.starch.starch branching	triae_cs42_7al_tgacv1_556597_aa1766630	highly similar to ( 792) AT5G03650 | Symbols: SBE2.2 | SBE2.2 (starch branching enzyme 2.2); 1,4-alpha-glucan branching enzyme | chr5:931924-937470 FORWARDnearly identical (1535) GLGB_ORYSA 1,4-alpha-glucan branching enzyme, chloroplast precursor (EC 2.4.1.18) (Starch branching enzyme) (Q-enzyme) - Oryza sativa (Rice) GlgB PRK12313 PRK05402 PRK12568 Glycogen_branching_enzyme_like_N_term PulA prot…
2.1.2.3	major CHO metabolism.synthesis.starch.starch branching	triae_cs42_7al_tgacv1_556597_aa1766610	highly similar to ( 792) AT5G03650 | Symbols: SBE2.2 | SBE2.2 (starch branching enzyme 2.2); 1,4-alpha-glucan branching enzyme | chr5:931924-937470 FORWARDnearly identical (1535) GLGB_ORYSA 1,4-alpha-glucan branching enzyme, chloroplast precursor (EC 2.4.1.18) (Starch branching enzyme) (Q-enzyme) - Oryza sativa (Rice) GlgB PRK12313 PRK05402 PRK12568 Glycogen_branching_enzyme_like_N_term PulA prot…
2.1.2.3	major CHO metabolism.synthesis.starch.starch branching	triae_cs42_7bl_tgacv1_580343_aa1913520	highly similar to ( 792) AT5G03650 | Symbols: SBE2.2 | SBE2.2 (starch branching enzyme 2.2); 1,4-alpha-glucan branching enzyme | chr5:931924-937470 FORWARDnearly identical (1535) GLGB_ORYSA 1,4-alpha-glucan branching enzyme, chloroplast precursor (EC 2.4.1.18) (Starch branching enzyme) (Q-enzyme) - Oryza sativa (Rice) GlgB PRK12313 PRK05402 PRK12568 Glycogen_branching_enzyme_like_N_term PulA prot…
2.1.2.3	major CHO metabolism.synthesis.starch.starch branching	triae_cs42_7bl_tgacv1_577598_aa1879190	highly similar to ( 792) AT5G03650 | Symbols: SBE2.2 | SBE2.2 (starch branching enzyme 2.2); 1,4-alpha-glucan branching enzyme | chr5:931924-937470 FORWARDnearly identical (1535) GLGB_ORYSA 1,4-alpha-glucan branching enzyme, chloroplast precursor (EC 2.4.1.18) (Starch branching enzyme) (Q-enzyme) - Oryza sativa (Rice) GlgB PRK12313 PRK05402 PRK12568 Glycogen_branching_enzyme_like_N_term PulA prot…
2.1.2.3	major CHO metabolism.synthesis.starch.starch branching	triae_cs42_7dl_tgacv1_603128_aa1976410	highly similar to ( 792) AT5G03650 | Symbols: SBE2.2 | SBE2.2 (starch branching enzyme 2.2); 1,4-alpha-glucan branching enzyme | chr5:931924-937470 FORWARDnearly identical (1535) GLGB_ORYSA 1,4-alpha-glucan branching enzyme, chloroplast precursor (EC 2.4.1.18) (Starch branching enzyme) (Q-enzyme) - Oryza sativa (Rice) GlgB PRK12313 PRK05402 PRK12568 Glycogen_branching_enzyme_like_N_term PulA prot…
2.1.2.3	major CHO metabolism.synthesis.starch.starch branching	triae_cs42_7dl_tgacv1_603128_aa1976400	highly similar to ( 792) AT5G03650 | Symbols: SBE2.2 | SBE2.2 (starch branching enzyme 2.2); 1,4-alpha-glucan branching enzyme | chr5:931924-937470 FORWARDnearly identical (1535) GLGB_ORYSA 1,4-alpha-glucan branching enzyme, chloroplast precursor (EC 2.4.1.18) (Starch branching enzyme) (Q-enzyme) - Oryza sativa (Rice) GlgB PRK12313 PRK05402 PRK12568 Glycogen_branching_enzyme_like_N_term PulA prot…
2.1.2.3	major CHO metabolism.synthesis.starch.starch branching	triae_cs42_2al_tgacv1_095785_aa0314520	nearly identical (1206) AT5G03650 | Symbols: SBE2.2 | SBE2.2 (starch branching enzyme 2.2); 1,4-alpha-glucan branching enzyme | chr5:931924-937470 FORWARDnearly identical (1337) GLGB_MAIZE 1,4-alpha-glucan branching enzyme IIB, chloroplast precursor (EC 2.4.1.18) (Starch branching enzyme IIB) (Q-enzyme) - Zea mays (Maize) GlgB PRK12313 PRK05402 PRK12568 Glycogen_branching_enzyme_like_N_term PulA …
2.1.2.3	major CHO metabolism.synthesis.starch.starch branching	triae_cs42_2bl_tgacv1_132845_aa0440100	nearly identical (1206) AT5G03650 | Symbols: SBE2.2 | SBE2.2 (starch branching enzyme 2.2); 1,4-alpha-glucan branching enzyme | chr5:931924-937470 FORWARDnearly identical (1337) GLGB_MAIZE 1,4-alpha-glucan branching enzyme IIB, chloroplast precursor (EC 2.4.1.18) (Starch branching enzyme IIB) (Q-enzyme) - Zea mays (Maize) GlgB PRK12313 PRK05402 PRK12568 Glycogen_branching_enzyme_like_N_term PulA …
2.1.2.3	major CHO metabolism.synthesis.starch.starch branching	triae_cs42_2dl_tgacv1_158200_aa0512220	nearly identical (1206) AT5G03650 | Symbols: SBE2.2 | SBE2.2 (starch branching enzyme 2.2); 1,4-alpha-glucan branching enzyme | chr5:931924-937470 FORWARDnearly identical (1337) GLGB_MAIZE 1,4-alpha-glucan branching enzyme IIB, chloroplast precursor (EC 2.4.1.18) (Starch branching enzyme IIB) (Q-enzyme) - Zea mays (Maize) GlgB PRK12313 PRK05402 PRK12568 Glycogen_branching_enzyme_like_N_term PulA …
2.1.2.4	major CHO metabolism.synthesis.starch.debranching	triae_cs42_7ds_tgacv1_622495_aa2040790	nearly identical (1117) AT2G39930 | Symbols: ISA1, ATISA1 | ISA1 (ISOAMYLASE 1); alpha-amylase/ isoamylase | chr2:16666078-16672183 FORWARD PulA PRK03705 Isoamylase_N_term GlgB Alpha-amylase PRK12313 PRK05402 Glycogen_debranching_enzyme_N_term AmyA Aamy protein|Alpha amylase, catalytic domain containing protein, expressed
2.1.2.4	major CHO metabolism.synthesis.starch.debranching	triae_cs42_1dl_tgacv1_061778_aa0203340	highly similar to ( 696) AT1G03310 | Symbols: ATISA2, ISA2, DBE1, BE2 | isoamylase, putative / starch debranching enzyme, putative | chr1:813975-816623 FORWARD PulA PRK03705 Isoamylase_N_term GlgB protein|Alpha amylase, catalytic domain containing protein, expressed
2.2.1.1	major CHO metabolism.degradation.sucrose.fructokinase	triae_cs42_1dl_tgacv1_061620_aa0200130	moderately similar to ( 462) AT1G06020 | Symbols: | pfkB-type carbohydrate kinase family protein | chr1:1824548-1826101 FORWARDhighly similar to ( 592) SCRK1_ORYSA Fructokinase-1 (EC 2.7.1.4) (Fructokinase I) (OsFKI) - Oryza sativa (Rice) bac_FRK PRK09434 PfkB KdgK RbsK ribokinase PRK11142 ribokinase_group_A adenosine_kinase ribokinase_group_B Fructoselysine_kinase_like Guanosine_kinase_like prot…
2.2.1.1	major CHO metabolism.degradation.sucrose.fructokinase	triae_cs42_7bl_tgacv1_576818_aa1855980	moderately similar to ( 488) AT4G10260 | Symbols: | pfkB-type carbohydrate kinase family protein | chr4:6371486-6372770 REVERSEhighly similar to ( 649) SCRK2_ORYSA Fructokinase-2 (EC 2.7.1.4) (Fructokinase II) (OsFKII) - Oryza sativa (Rice) bac_FRK PRK09434 PfkB KdgK RbsK ribokinase ribokinase_group_A PRK11142 ribokinase_group_B adenosine_kinase Fructoselysine_kinase_like Guanosine_kinase_like pr…
2.2.1.3.1	major CHO metabolism.degradation.sucrose.invertases.neutral	triae_cs42_u_tgacv1_642336_aa2115990	highly similar to ( 728) AT4G34860 | Symbols: | beta-fructofuranosidase, putative / invertase, putative / saccharase, putative / beta-fructosidase, putative | chr4:16609955-16612019 REVERSEInvertase_neut protein|plant neutral invertase domain containing protein, expressed
2.2.1.3.2	major CHO metabolism.degradation.sucrose.invertases.cell wall	triae_cs42_1al_tgacv1_002147_aa0039110	moderately similar to ( 440) AT3G52600 | Symbols: AtcwINV2 | AtcwINV2 (Arabidopsis thaliana cell wall invertase 2); hydrolase, hydrolyzing O-glycosyl compounds | chr3:19507080-19508833 REVERSEhighly similar to ( 816) INV1_ORYSA Beta-fructofuranosidase, insoluble isoenzyme 1 precursor (EC 3.2.1.26) (Sucrose hydrolase 1) (Invertase 1) (Cell wall beta-fructosidase 1) (OsCIN1) - Oryza sativa (Rice) G…
2.2.1.3.2	major CHO metabolism.degradation.sucrose.invertases.cell wall	triae_cs42_1bl_tgacv1_030243_aa0083360	moderately similar to ( 440) AT3G52600 | Symbols: AtcwINV2 | AtcwINV2 (Arabidopsis thaliana cell wall invertase 2); hydrolase, hydrolyzing O-glycosyl compounds | chr3:19507080-19508833 REVERSEhighly similar to ( 816) INV1_ORYSA Beta-fructofuranosidase, insoluble isoenzyme 1 precursor (EC 3.2.1.26) (Sucrose hydrolase 1) (Invertase 1) (Cell wall beta-fructosidase 1) (OsCIN1) - Oryza sativa (Rice) G…
2.2.1.3.2	major CHO metabolism.degradation.sucrose.invertases.cell wall	triae_cs42_4dl_tgacv1_342608_aa1117890	moderately similar to ( 440) AT3G52600 | Symbols: AtcwINV2 | AtcwINV2 (Arabidopsis thaliana cell wall invertase 2); hydrolase, hydrolyzing O-glycosyl compounds | chr3:19507080-19508833 REVERSEhighly similar to ( 816) INV1_ORYSA Beta-fructofuranosidase, insoluble isoenzyme 1 precursor (EC 3.2.1.26) (Sucrose hydrolase 1) (Invertase 1) (Cell wall beta-fructosidase 1) (OsCIN1) - Oryza sativa (Rice) G…
2.2.1.3.2	major CHO metabolism.degradation.sucrose.invertases.cell wall	triae_cs42_1dl_tgacv1_061368_aa0193220	moderately similar to ( 440) AT3G52600 | Symbols: AtcwINV2 | AtcwINV2 (Arabidopsis thaliana cell wall invertase 2); hydrolase, hydrolyzing O-glycosyl compounds | chr3:19507080-19508833 REVERSEhighly similar to ( 816) INV1_ORYSA Beta-fructofuranosidase, insoluble isoenzyme 1 precursor (EC 3.2.1.26) (Sucrose hydrolase 1) (Invertase 1) (Cell wall beta-fructosidase 1) (OsCIN1) - Oryza sativa (Rice) G…
2.2.1.3.2	major CHO metabolism.degradation.sucrose.invertases.cell wall	triae_cs42_6as_tgacv1_487805_aa1573040	highly similar to ( 507) AT3G13790 | Symbols: ATCWINV1, ATBFRUCT1 | ATBFRUCT1; beta-fructofuranosidase/ hydrolase, hydrolyzing O-glycosyl compounds | chr3:4533084-4535831 REVERSEnearly identical (1036) INV4_ORYSA Beta-fructofuranosidase, insoluble isoenzyme 4 precursor (EC 3.2.1.26) (Sucrose hydrolase 4) (Invertase 4) (Cell wall beta-fructosidase 4) (OsCIN4) - Oryza sativa (Rice) Glyco_32 Glyco_h…
2.2.1.3.2	major CHO metabolism.degradation.sucrose.invertases.cell wall	triae_cs42_6bs_tgacv1_514515_aa1660840	highly similar to ( 507) AT3G13790 | Symbols: ATCWINV1, ATBFRUCT1 | ATBFRUCT1; beta-fructofuranosidase/ hydrolase, hydrolyzing O-glycosyl compounds | chr3:4533084-4535831 REVERSEnearly identical (1036) INV4_ORYSA Beta-fructofuranosidase, insoluble isoenzyme 4 precursor (EC 3.2.1.26) (Sucrose hydrolase 4) (Invertase 4) (Cell wall beta-fructosidase 4) (OsCIN4) - Oryza sativa (Rice) Glyco_32 Glyco_h…
2.2.1.3.2	major CHO metabolism.degradation.sucrose.invertases.cell wall	triae_cs42_5bl_tgacv1_404129_aa1285640	highly similar to ( 507) AT3G13790 | Symbols: ATCWINV1, ATBFRUCT1 | ATBFRUCT1; beta-fructofuranosidase/ hydrolase, hydrolyzing O-glycosyl compounds | chr3:4533084-4535831 REVERSEnearly identical (1036) INV4_ORYSA Beta-fructofuranosidase, insoluble isoenzyme 4 precursor (EC 3.2.1.26) (Sucrose hydrolase 4) (Invertase 4) (Cell wall beta-fructosidase 4) (OsCIN4) - Oryza sativa (Rice) Glyco_32 Glyco_h…
2.2.1.3.2	major CHO metabolism.degradation.sucrose.invertases.cell wall	triae_cs42_5dl_tgacv1_433511_aa1415210	highly similar to ( 507) AT3G13790 | Symbols: ATCWINV1, ATBFRUCT1 | ATBFRUCT1; beta-fructofuranosidase/ hydrolase, hydrolyzing O-glycosyl compounds | chr3:4533084-4535831 REVERSEnearly identical (1036) INV4_ORYSA Beta-fructofuranosidase, insoluble isoenzyme 4 precursor (EC 3.2.1.26) (Sucrose hydrolase 4) (Invertase 4) (Cell wall beta-fructosidase 4) (OsCIN4) - Oryza sativa (Rice) Glyco_32 Glyco_h…
2.2.1.3.2	major CHO metabolism.degradation.sucrose.invertases.cell wall	triae_cs42_u_tgacv1_645154_aa2143370	highly similar to ( 507) AT3G13790 | Symbols: ATCWINV1, ATBFRUCT1 | ATBFRUCT1; beta-fructofuranosidase/ hydrolase, hydrolyzing O-glycosyl compounds | chr3:4533084-4535831 REVERSEnearly identical (1036) INV4_ORYSA Beta-fructofuranosidase, insoluble isoenzyme 4 precursor (EC 3.2.1.26) (Sucrose hydrolase 4) (Invertase 4) (Cell wall beta-fructosidase 4) (OsCIN4) - Oryza sativa (Rice) Glyco_32 Glyco_h…
2.2.1.3.2	major CHO metabolism.degradation.sucrose.invertases.cell wall	triae_cs42_u_tgacv1_645154_aa2143350	highly similar to ( 507) AT3G13790 | Symbols: ATCWINV1, ATBFRUCT1 | ATBFRUCT1; beta-fructofuranosidase/ hydrolase, hydrolyzing O-glycosyl compounds | chr3:4533084-4535831 REVERSEnearly identical (1036) INV4_ORYSA Beta-fructofuranosidase, insoluble isoenzyme 4 precursor (EC 3.2.1.26) (Sucrose hydrolase 4) (Invertase 4) (Cell wall beta-fructosidase 4) (OsCIN4) - Oryza sativa (Rice) Glyco_32 Glyco_h…
2.2.1.3.2	major CHO metabolism.degradation.sucrose.invertases.cell wall	triae_cs42_2al_tgacv1_093126_aa0272730	highly similar to ( 581) AT1G55120 | Symbols: ATFRUCT5 | ATFRUCT5 (BETA-FRUCTOFURANOSIDASE 5); hydrolase, hydrolyzing O-glycosyl compounds / levanase | chr1:20566983-20569165 FORWARDnearly identical (1164) INV7_ORYSA Beta-fructofuranosidase, insoluble isoenzyme 7 precursor (EC 3.2.1.26) (Sucrose hydrolase 7) (Invertase 7) (Cell wall beta-fructosidase 7) (OsCIN7) - Oryza sativa (Rice) Glyco_32 Gly…
2.2.1.3.2	major CHO metabolism.degradation.sucrose.invertases.cell wall	triae_cs42_2bl_tgacv1_130262_aa0407610	highly similar to ( 581) AT1G55120 | Symbols: ATFRUCT5 | ATFRUCT5 (BETA-FRUCTOFURANOSIDASE 5); hydrolase, hydrolyzing O-glycosyl compounds / levanase | chr1:20566983-20569165 FORWARDnearly identical (1164) INV7_ORYSA Beta-fructofuranosidase, insoluble isoenzyme 7 precursor (EC 3.2.1.26) (Sucrose hydrolase 7) (Invertase 7) (Cell wall beta-fructosidase 7) (OsCIN7) - Oryza sativa (Rice) Glyco_32 Gly…
2.2.1.3.2	major CHO metabolism.degradation.sucrose.invertases.cell wall	triae_cs42_2dl_tgacv1_159903_aa0544110	highly similar to ( 581) AT1G55120 | Symbols: ATFRUCT5 | ATFRUCT5 (BETA-FRUCTOFURANOSIDASE 5); hydrolase, hydrolyzing O-glycosyl compounds / levanase | chr1:20566983-20569165 FORWARDnearly identical (1164) INV7_ORYSA Beta-fructofuranosidase, insoluble isoenzyme 7 precursor (EC 3.2.1.26) (Sucrose hydrolase 7) (Invertase 7) (Cell wall beta-fructosidase 7) (OsCIN7) - Oryza sativa (Rice) Glyco_32 Gly…
2.2.1.3.3	major CHO metabolism.degradation.sucrose.invertases.vacuolar	triae_cs42_6as_tgacv1_486383_aa1560850	highly similar to ( 655) AT1G12240 | Symbols: ATBETAFRUCT4, VAC-INV | ATBETAFRUCT4; beta-fructofuranosidase/ hydrolase, hydrolyzing O-glycosyl compounds | chr1:4153699-4157457 FORWARDhighly similar to ( 737) INV1_MAIZE Beta-fructofuranosidase 1 precursor (EC 3.2.1.26) (Sucrose 1) (Invertase 1) - Zea mays (Maize) Glyco_32 Glyco_hydro_32N SacC protein|glycosyl hydrolases, putative, expressed
2.2.1.3.3	major CHO metabolism.degradation.sucrose.invertases.vacuolar	triae_cs42_7as_tgacv1_569629_aa1820610	highly similar to ( 655) AT1G12240 | Symbols: ATBETAFRUCT4, VAC-INV | ATBETAFRUCT4; beta-fructofuranosidase/ hydrolase, hydrolyzing O-glycosyl compounds | chr1:4153699-4157457 FORWARDhighly similar to ( 737) INV1_MAIZE Beta-fructofuranosidase 1 precursor (EC 3.2.1.26) (Sucrose 1) (Invertase 1) - Zea mays (Maize) Glyco_32 Glyco_hydro_32N SacC protein|glycosyl hydrolases, putative, expressed
2.2.1.3.3	major CHO metabolism.degradation.sucrose.invertases.vacuolar	triae_cs42_7as_tgacv1_571086_aa1844330	highly similar to ( 655) AT1G12240 | Symbols: ATBETAFRUCT4, VAC-INV | ATBETAFRUCT4; beta-fructofuranosidase/ hydrolase, hydrolyzing O-glycosyl compounds | chr1:4153699-4157457 FORWARDhighly similar to ( 737) INV1_MAIZE Beta-fructofuranosidase 1 precursor (EC 3.2.1.26) (Sucrose 1) (Invertase 1) - Zea mays (Maize) Glyco_32 Glyco_hydro_32N SacC protein|glycosyl hydrolases, putative, expressed
2.2.1.3.3	major CHO metabolism.degradation.sucrose.invertases.vacuolar	triae_cs42_4al_tgacv1_288169_aa0939320	highly similar to ( 655) AT1G12240 | Symbols: ATBETAFRUCT4, VAC-INV | ATBETAFRUCT4; beta-fructofuranosidase/ hydrolase, hydrolyzing O-glycosyl compounds | chr1:4153699-4157457 FORWARDhighly similar to ( 737) INV1_MAIZE Beta-fructofuranosidase 1 precursor (EC 3.2.1.26) (Sucrose 1) (Invertase 1) - Zea mays (Maize) Glyco_32 Glyco_hydro_32N SacC protein|glycosyl hydrolases, putative, expressed
2.2.1.3.3	major CHO metabolism.degradation.sucrose.invertases.vacuolar	triae_cs42_7as_tgacv1_569119_aa1807690	highly similar to ( 655) AT1G12240 | Symbols: ATBETAFRUCT4, VAC-INV | ATBETAFRUCT4; beta-fructofuranosidase/ hydrolase, hydrolyzing O-glycosyl compounds | chr1:4153699-4157457 FORWARDhighly similar to ( 737) INV1_MAIZE Beta-fructofuranosidase 1 precursor (EC 3.2.1.26) (Sucrose 1) (Invertase 1) - Zea mays (Maize) Glyco_32 Glyco_hydro_32N SacC protein|glycosyl hydrolases, putative, expressed
2.2.1.3.3	major CHO metabolism.degradation.sucrose.invertases.vacuolar	triae_cs42_4al_tgacv1_288169_aa0939300	highly similar to ( 655) AT1G12240 | Symbols: ATBETAFRUCT4, VAC-INV | ATBETAFRUCT4; beta-fructofuranosidase/ hydrolase, hydrolyzing O-glycosyl compounds | chr1:4153699-4157457 FORWARDhighly similar to ( 737) INV1_MAIZE Beta-fructofuranosidase 1 precursor (EC 3.2.1.26) (Sucrose 1) (Invertase 1) - Zea mays (Maize) Glyco_32 Glyco_hydro_32N SacC protein|glycosyl hydrolases, putative, expressed
2.2.1.3.3	major CHO metabolism.degradation.sucrose.invertases.vacuolar	triae_cs42_7as_tgacv1_570692_aa1839380	highly similar to ( 655) AT1G12240 | Symbols: ATBETAFRUCT4, VAC-INV | ATBETAFRUCT4; beta-fructofuranosidase/ hydrolase, hydrolyzing O-glycosyl compounds | chr1:4153699-4157457 FORWARDhighly similar to ( 737) INV1_MAIZE Beta-fructofuranosidase 1 precursor (EC 3.2.1.26) (Sucrose 1) (Invertase 1) - Zea mays (Maize) Glyco_32 Glyco_hydro_32N SacC protein|glycosyl hydrolases, putative, expressed
2.2.1.3.3	major CHO metabolism.degradation.sucrose.invertases.vacuolar	triae_cs42_4al_tgacv1_288169_aa0939350	highly similar to ( 655) AT1G12240 | Symbols: ATBETAFRUCT4, VAC-INV | ATBETAFRUCT4; beta-fructofuranosidase/ hydrolase, hydrolyzing O-glycosyl compounds | chr1:4153699-4157457 FORWARDhighly similar to ( 737) INV1_MAIZE Beta-fructofuranosidase 1 precursor (EC 3.2.1.26) (Sucrose 1) (Invertase 1) - Zea mays (Maize) Glyco_32 Glyco_hydro_32N SacC protein|glycosyl hydrolases, putative, expressed
2.2.1.3.3	major CHO metabolism.degradation.sucrose.invertases.vacuolar	triae_cs42_6bs_tgacv1_513852_aa1650710	highly similar to ( 655) AT1G12240 | Symbols: ATBETAFRUCT4, VAC-INV | ATBETAFRUCT4; beta-fructofuranosidase/ hydrolase, hydrolyzing O-glycosyl compounds | chr1:4153699-4157457 FORWARDhighly similar to ( 737) INV1_MAIZE Beta-fructofuranosidase 1 precursor (EC 3.2.1.26) (Sucrose 1) (Invertase 1) - Zea mays (Maize) Glyco_32 Glyco_hydro_32N SacC protein|glycosyl hydrolases, putative, expressed
2.2.1.3.3	major CHO metabolism.degradation.sucrose.invertases.vacuolar	triae_cs42_6bs_tgacv1_515140_aa1667640	highly similar to ( 655) AT1G12240 | Symbols: ATBETAFRUCT4, VAC-INV | ATBETAFRUCT4; beta-fructofuranosidase/ hydrolase, hydrolyzing O-glycosyl compounds | chr1:4153699-4157457 FORWARDhighly similar to ( 737) INV1_MAIZE Beta-fructofuranosidase 1 precursor (EC 3.2.1.26) (Sucrose 1) (Invertase 1) - Zea mays (Maize) Glyco_32 Glyco_hydro_32N SacC protein|glycosyl hydrolases, putative, expressed
2.2.1.3.3	major CHO metabolism.degradation.sucrose.invertases.vacuolar	triae_cs42_6ds_tgacv1_542882_aa1732150	highly similar to ( 655) AT1G12240 | Symbols: ATBETAFRUCT4, VAC-INV | ATBETAFRUCT4; beta-fructofuranosidase/ hydrolase, hydrolyzing O-glycosyl compounds | chr1:4153699-4157457 FORWARDhighly similar to ( 737) INV1_MAIZE Beta-fructofuranosidase 1 precursor (EC 3.2.1.26) (Sucrose 1) (Invertase 1) - Zea mays (Maize) Glyco_32 Glyco_hydro_32N SacC protein|glycosyl hydrolases, putative, expressed
2.2.1.3.3	major CHO metabolism.degradation.sucrose.invertases.vacuolar	triae_cs42_7ds_tgacv1_622623_aa2042790	highly similar to ( 655) AT1G12240 | Symbols: ATBETAFRUCT4, VAC-INV | ATBETAFRUCT4; beta-fructofuranosidase/ hydrolase, hydrolyzing O-glycosyl compounds | chr1:4153699-4157457 FORWARDhighly similar to ( 737) INV1_MAIZE Beta-fructofuranosidase 1 precursor (EC 3.2.1.26) (Sucrose 1) (Invertase 1) - Zea mays (Maize) Glyco_32 Glyco_hydro_32N SacC protein|glycosyl hydrolases, putative, expressed
2.2.1.3.3	major CHO metabolism.degradation.sucrose.invertases.vacuolar	triae_cs42_7ds_tgacv1_621614_aa2021150	highly similar to ( 655) AT1G12240 | Symbols: ATBETAFRUCT4, VAC-INV | ATBETAFRUCT4; beta-fructofuranosidase/ hydrolase, hydrolyzing O-glycosyl compounds | chr1:4153699-4157457 FORWARDhighly similar to ( 737) INV1_MAIZE Beta-fructofuranosidase 1 precursor (EC 3.2.1.26) (Sucrose 1) (Invertase 1) - Zea mays (Maize) Glyco_32 Glyco_hydro_32N SacC protein|glycosyl hydrolases, putative, expressed
2.2.1.3.3	major CHO metabolism.degradation.sucrose.invertases.vacuolar	triae_cs42_7ds_tgacv1_622976_aa2048120	highly similar to ( 655) AT1G12240 | Symbols: ATBETAFRUCT4, VAC-INV | ATBETAFRUCT4; beta-fructofuranosidase/ hydrolase, hydrolyzing O-glycosyl compounds | chr1:4153699-4157457 FORWARDhighly similar to ( 737) INV1_MAIZE Beta-fructofuranosidase 1 precursor (EC 3.2.1.26) (Sucrose 1) (Invertase 1) - Zea mays (Maize) Glyco_32 Glyco_hydro_32N SacC protein|glycosyl hydrolases, putative, expressed
2.2.1.3.3	major CHO metabolism.degradation.sucrose.invertases.vacuolar	triae_cs42_7ds_tgacv1_622753_aa2044760	highly similar to ( 655) AT1G12240 | Symbols: ATBETAFRUCT4, VAC-INV | ATBETAFRUCT4; beta-fructofuranosidase/ hydrolase, hydrolyzing O-glycosyl compounds | chr1:4153699-4157457 FORWARDhighly similar to ( 737) INV1_MAIZE Beta-fructofuranosidase 1 precursor (EC 3.2.1.26) (Sucrose 1) (Invertase 1) - Zea mays (Maize) Glyco_32 Glyco_hydro_32N SacC protein|glycosyl hydrolases, putative, expressed
2.2.1.3.3	major CHO metabolism.degradation.sucrose.invertases.vacuolar	triae_cs42_2al_tgacv1_093126_aa0272730	highly similar to ( 581) AT1G55120 | Symbols: ATFRUCT5 | ATFRUCT5 (BETA-FRUCTOFURANOSIDASE 5); hydrolase, hydrolyzing O-glycosyl compounds / levanase | chr1:20566983-20569165 FORWARDnearly identical (1164) INV7_ORYSA Beta-fructofuranosidase, insoluble isoenzyme 7 precursor (EC 3.2.1.26) (Sucrose hydrolase 7) (Invertase 7) (Cell wall beta-fructosidase 7) (OsCIN7) - Oryza sativa (Rice) Glyco_32 Gly…
2.2.1.3.3	major CHO metabolism.degradation.sucrose.invertases.vacuolar	triae_cs42_2bl_tgacv1_130262_aa0407610	highly similar to ( 581) AT1G55120 | Symbols: ATFRUCT5 | ATFRUCT5 (BETA-FRUCTOFURANOSIDASE 5); hydrolase, hydrolyzing O-glycosyl compounds / levanase | chr1:20566983-20569165 FORWARDnearly identical (1164) INV7_ORYSA Beta-fructofuranosidase, insoluble isoenzyme 7 precursor (EC 3.2.1.26) (Sucrose hydrolase 7) (Invertase 7) (Cell wall beta-fructosidase 7) (OsCIN7) - Oryza sativa (Rice) Glyco_32 Gly…
2.2.1.3.3	major CHO metabolism.degradation.sucrose.invertases.vacuolar	triae_cs42_2dl_tgacv1_159903_aa0544110	highly similar to ( 581) AT1G55120 | Symbols: ATFRUCT5 | ATFRUCT5 (BETA-FRUCTOFURANOSIDASE 5); hydrolase, hydrolyzing O-glycosyl compounds / levanase | chr1:20566983-20569165 FORWARDnearly identical (1164) INV7_ORYSA Beta-fructofuranosidase, insoluble isoenzyme 7 precursor (EC 3.2.1.26) (Sucrose hydrolase 7) (Invertase 7) (Cell wall beta-fructosidase 7) (OsCIN7) - Oryza sativa (Rice) Glyco_32 Gly…
2.2.1.4	major CHO metabolism.degradation.sucrose.hexokinase	triae_cs42_2ds_tgacv1_177333_aa0573930	highly similar to ( 535) AT1G47840 | Symbols: HXK3 | HXK3 (HEXOKINASE 3); ATP binding / fructokinase/ glucokinase/ hexokinase | chr1:17616243-17618859 REVERSEhighly similar to ( 872) HXK4_ORYSA Hexokinase-4, chloroplast precursor (EC 2.7.1.1) (Hexokinase II) - Oryza sativa (Rice) COG5026 Hexokinase_1 Hexokinase_2 protein|hexokinase, putative, expressed
2.2.1.4	major CHO metabolism.degradation.sucrose.hexokinase	triae_cs42_3al_tgacv1_194363_aa0631810	highly similar to ( 534) AT1G50460 | Symbols: HKL1 | HKL1 (HEXOKINASE-LIKE 1); ATP binding / fructokinase/ glucokinase/ hexokinase | chr1:18694031-18697429 FORWARDhighly similar to ( 850) HXK3_ORYSA Hexokinase-3 (EC 2.7.1.1) (Hexokinase-8) - Oryza sativa (Rice) COG5026 Hexokinase_2 Hexokinase_1 protein|hexokinase, putative, expressed
2.2.1.4	major CHO metabolism.degradation.sucrose.hexokinase	triae_cs42_3b_tgacv1_225183_aa0805920	highly similar to ( 534) AT1G50460 | Symbols: HKL1 | HKL1 (HEXOKINASE-LIKE 1); ATP binding / fructokinase/ glucokinase/ hexokinase | chr1:18694031-18697429 FORWARDhighly similar to ( 850) HXK3_ORYSA Hexokinase-3 (EC 2.7.1.1) (Hexokinase-8) - Oryza sativa (Rice) COG5026 Hexokinase_2 Hexokinase_1 protein|hexokinase, putative, expressed
2.2.1.5	major CHO metabolism.degradation.sucrose.Susy	triae_cs42_7as_tgacv1_569135_aa1808380	highly similar to ( 872) AT3G43190 | Symbols: SUS4, ATSUS4 | SUS4; UDP-glycosyltransferase/ sucrose synthase/ transferase, transferring glycosyl groups | chr3:15179204-15182577 REVERSEnearly identical (1188) SUS2_ORYSA Sucrose synthase 2 (EC 2.4.1.13) (Sucrose-UDP glucosyltransferase 2) - Oryza sativa (Rice) Sucrose_synth protein|sucrose synthase, putative, expressed
2.2.1.5	major CHO metabolism.degradation.sucrose.Susy	triae_cs42_4al_tgacv1_288793_aa0958320	highly similar to ( 872) AT3G43190 | Symbols: SUS4, ATSUS4 | SUS4; UDP-glycosyltransferase/ sucrose synthase/ transferase, transferring glycosyl groups | chr3:15179204-15182577 REVERSEnearly identical (1188) SUS2_ORYSA Sucrose synthase 2 (EC 2.4.1.13) (Sucrose-UDP glucosyltransferase 2) - Oryza sativa (Rice) Sucrose_synth protein|sucrose synthase, putative, expressed
2.2.1.5	major CHO metabolism.degradation.sucrose.Susy	triae_cs42_7ds_tgacv1_622658_aa2043420	highly similar to ( 872) AT3G43190 | Symbols: SUS4, ATSUS4 | SUS4; UDP-glycosyltransferase/ sucrose synthase/ transferase, transferring glycosyl groups | chr3:15179204-15182577 REVERSEnearly identical (1188) SUS2_ORYSA Sucrose synthase 2 (EC 2.4.1.13) (Sucrose-UDP glucosyltransferase 2) - Oryza sativa (Rice) Sucrose_synth protein|sucrose synthase, putative, expressed
2.2.1.5	major CHO metabolism.degradation.sucrose.Susy	triae_cs42_1al_tgacv1_002916_aa0046300	nearly identical (1094) AT1G73370 | Symbols: SUS6, ATSUS6 | SUS6 (SUCROSE SYNTHASE 6); UDP-glycosyltransferase/ sucrose synthase | chr1:27584533-27588326 REVERSEhighly similar to ( 906) SUS2_PEA Sucrose synthase 2 (EC 2.4.1.13) (Sucrose-UDP glucosyltransferase 2) - Pisum sativum (Garden pea) Sucrose_synth Glycos_transf_1 RfaG protein|sucrose synthase, putative, expressed
2.2.1.5	major CHO metabolism.degradation.sucrose.Susy	triae_cs42_2as_tgacv1_112101_aa0330380	nearly identical (1267) AT3G43190 | Symbols: SUS4, ATSUS4 | SUS4; UDP-glycosyltransferase/ sucrose synthase/ transferase, transferring glycosyl groups | chr3:15179204-15182577 REVERSEnearly identical (1710) SUS3_ORYSA Sucrose synthase 3 (EC 2.4.1.13) (Sucrose-UDP glucosyltransferase 3) - Oryza sativa (Rice) Sucrose_synth Glycos_transf_1 RfaG protein|sucrose synthase, putative, expressed
2.2.1.5	major CHO metabolism.degradation.sucrose.Susy	triae_cs42_2bs_tgacv1_145971_aa0451230	nearly identical (1267) AT3G43190 | Symbols: SUS4, ATSUS4 | SUS4; UDP-glycosyltransferase/ sucrose synthase/ transferase, transferring glycosyl groups | chr3:15179204-15182577 REVERSEnearly identical (1710) SUS3_ORYSA Sucrose synthase 3 (EC 2.4.1.13) (Sucrose-UDP glucosyltransferase 3) - Oryza sativa (Rice) Sucrose_synth Glycos_transf_1 RfaG protein|sucrose synthase, putative, expressed
2.2.1.5	major CHO metabolism.degradation.sucrose.Susy	triae_cs42_2ds_tgacv1_177457_aa0577630	nearly identical (1267) AT3G43190 | Symbols: SUS4, ATSUS4 | SUS4; UDP-glycosyltransferase/ sucrose synthase/ transferase, transferring glycosyl groups | chr3:15179204-15182577 REVERSEnearly identical (1710) SUS3_ORYSA Sucrose synthase 3 (EC 2.4.1.13) (Sucrose-UDP glucosyltransferase 3) - Oryza sativa (Rice) Sucrose_synth Glycos_transf_1 RfaG protein|sucrose synthase, putative, expressed
2.2.1.5	major CHO metabolism.degradation.sucrose.Susy	triae_cs42_6dl_tgacv1_527850_aa1709240	nearly identical (1153) AT1G73370 | Symbols: SUS6, ATSUS6 | SUS6 (SUCROSE SYNTHASE 6); UDP-glycosyltransferase/ sucrose synthase | chr1:27584533-27588326 REVERSEhighly similar to ( 962) SUS2_PEA Sucrose synthase 2 (EC 2.4.1.13) (Sucrose-UDP glucosyltransferase 2) - Pisum sativum (Garden pea) Sucrose_synth RfaG Glycos_transf_1 protein|sucrose synthase, putative, expressed
2.2.1.5	major CHO metabolism.degradation.sucrose.Susy	triae_cs42_2dl_tgacv1_159703_aa0541730	nearly identical (1153) AT1G73370 | Symbols: SUS6, ATSUS6 | SUS6 (SUCROSE SYNTHASE 6); UDP-glycosyltransferase/ sucrose synthase | chr1:27584533-27588326 REVERSEhighly similar to ( 962) SUS2_PEA Sucrose synthase 2 (EC 2.4.1.13) (Sucrose-UDP glucosyltransferase 2) - Pisum sativum (Garden pea) Sucrose_synth RfaG Glycos_transf_1 protein|sucrose synthase, putative, expressed
2.2.1.5	major CHO metabolism.degradation.sucrose.Susy	triae_cs42_7dl_tgacv1_604951_aa2003310	nearly identical (1153) AT1G73370 | Symbols: SUS6, ATSUS6 | SUS6 (SUCROSE SYNTHASE 6); UDP-glycosyltransferase/ sucrose synthase | chr1:27584533-27588326 REVERSEhighly similar to ( 962) SUS2_PEA Sucrose synthase 2 (EC 2.4.1.13) (Sucrose-UDP glucosyltransferase 2) - Pisum sativum (Garden pea) Sucrose_synth RfaG Glycos_transf_1 protein|sucrose synthase, putative, expressed
2.2.2.1	major CHO metabolism.degradation.starch.starch cleavage	triae_cs42_5bl_tgacv1_407094_aa1353270	moderately similar to ( 427) AT4G25000 | Symbols: ATAMY1, AMY1 | AMY1 (ALPHA-AMYLASE-LIKE); alpha-amylase | chr4:12852109-12853825 REVERSEhighly similar to ( 736) AMY3E_ORYSA Alpha-amylase isozyme 3E precursor (EC 3.2.1.1) (1,4-alpha-D-glucan glucanohydrolase) - Oryza sativa (Rice) Alpha-amylase PRK09441 Aamy AmyA protein|alpha-amylase precursor, putative, expressed
2.2.2.1.2	major CHO metabolism.degradation.starch.starch cleavage.beta amylase	triae_cs42_5al_tgacv1_374670_aa1206190	highly similar to ( 629) AT4G15210 | Symbols: ATBETA-AMY, AT-BETA-AMY, RAM1 | BAM5 (BETA-AMYLASE 5); beta-amylase | chr4:8666852-8669357 REVERSEhighly similar to ( 890) AMYB_WHEAT Beta-amylase (EC 3.2.1.2) (1,4-alpha-D-glucan maltohydrolase) - Triticum aestivum (Wheat)Glyco_hydro_14 protein|beta-amylase, putative, expressed
2.2.2.1.2	major CHO metabolism.degradation.starch.starch cleavage.beta amylase	triae_cs42_4bl_tgacv1_320420_aa1038560	highly similar to ( 629) AT4G15210 | Symbols: ATBETA-AMY, AT-BETA-AMY, RAM1 | BAM5 (BETA-AMYLASE 5); beta-amylase | chr4:8666852-8669357 REVERSEhighly similar to ( 890) AMYB_WHEAT Beta-amylase (EC 3.2.1.2) (1,4-alpha-D-glucan maltohydrolase) - Triticum aestivum (Wheat)Glyco_hydro_14 protein|beta-amylase, putative, expressed
2.2.2.1.2	major CHO metabolism.degradation.starch.starch cleavage.beta amylase	triae_cs42_4dl_tgacv1_342748_aa1121010	highly similar to ( 629) AT4G15210 | Symbols: ATBETA-AMY, AT-BETA-AMY, RAM1 | BAM5 (BETA-AMYLASE 5); beta-amylase | chr4:8666852-8669357 REVERSEhighly similar to ( 890) AMYB_WHEAT Beta-amylase (EC 3.2.1.2) (1,4-alpha-D-glucan maltohydrolase) - Triticum aestivum (Wheat)Glyco_hydro_14 protein|beta-amylase, putative, expressed
2.2.2.1.2	major CHO metabolism.degradation.starch.starch cleavage.beta amylase	triae_cs42_u_tgacv1_641503_aa2096690	highly similar to ( 613) AT4G15210 | Symbols: ATBETA-AMY, AT-BETA-AMY, RAM1 | BAM5 (BETA-AMYLASE 5); beta-amylase | chr4:8666852-8669357 REVERSEhighly similar to ( 644) AMYB_MEDSA Beta-amylase (EC 3.2.1.2) (1,4-alpha-D-glucan maltohydrolase) - Medicago sativa (Alfalfa)Glyco_hydro_14 protein|beta-amylase, putative, expressed
2.2.2.2	major CHO metabolism.degradation.starch.starch phosphorylase	triae_cs42_5bl_tgacv1_404418_aa1299180	highly similar to ( 706) AT3G29320 | Symbols: | glucan phosphorylase, putative | chr3:11252871-11257587 FORWARDhighly similar to ( 719) PHSL2_SOLTU Alpha-1,4 glucan phosphorylase L-2 isozyme, chloroplast precursor (EC 2.4.1.1) (Starch phosphorylase L-2) - Solanum tuberosum (Potato) Phosphorylase GlgP protein|alpha-glucan phosphorylast isozyme, putative, expressed
2.2.2.4	major CHO metabolism.degradation.starch.D enzyme	triae_cs42_1bl_tgacv1_030998_aa0105470	weakly similar to ( 121) AT5G01260 | Symbols: | glycoside hydrolase starch-binding domain-containing protein | chr5:105367-106488 FORWARD protein|starch binding domain containing protein, putative, expressed
3.1.1.2	minor CHO metabolism.raffinose family.galactinol synthases.putative	triae_cs42_4as_tgacv1_306597_aa1010860	moderately similar to ( 488) AT2G47180 | Symbols: AtGolS1 | AtGolS1 (Arabidopsis thaliana galactinol synthase 1); transferase, transferring glycosyl groups / transferase, transferring hexosyl groups | chr2:19369049-19370372 REVERSE Glyco_transf_8 protein|glycosyl transferase 8 domain containing protein, putative, expressed
3.1.1.2	minor CHO metabolism.raffinose family.galactinol synthases.putative	triae_cs42_2ds_tgacv1_178537_aa0597250	moderately similar to ( 404) AT1G56600 | Symbols: AtGolS2 | AtGolS2 (Arabidopsis thaliana galactinol synthase 2); transferase, transferring glycosyl groups / transferase, transferring hexosyl groups | chr1:21207620-21209291 FORWARD Glyco_transf_8 protein|glycosyl transferase 8 domain containing protein, putative, expressed
3.1.2.1	minor CHO metabolism.raffinose family.raffinose synthases.known	triae_cs42_3ds_tgacv1_271986_aa0912330	highly similar to ( 981) AT5G40390 | Symbols: SIP1 | SIP1 (seed imbibition 1-like); galactinol-sucrose galactosyltransferase/ hydrolase, hydrolyzing O-glycosyl compounds | chr5:16161720-16165085 FORWARDmoderately similar to ( 489) STSYN_PEA Stachyose synthase precursor (EC 2.4.1.67) (Galactinol--raffinose galactosyltransferase) - Pisum sativum (Garden pea)Raffinose_syn protein|uncharacterized gly…
3.1.2.2	minor CHO metabolism.raffinose family.raffinose synthases.putative	triae_cs42_5dl_tgacv1_437071_aa1464920	nearly identical (1093) AT1G55740 | Symbols: AtSIP1 | AtSIP1 (Arabidopsis thaliana seed imbibition 1); hydrolase, hydrolyzing O-glycosyl compounds | chr1:20835507-20838707 REVERSEmoderately similar to ( 443) STSYN_PEA Stachyose synthase precursor (EC 2.4.1.67) (Galactinol--raffinose galactosyltransferase) - Pisum sativum (Garden pea)Raffinose_syn protein|uncharacterized glycosyltransferase, putat…
3.1.2.2	minor CHO metabolism.raffinose family.raffinose synthases.putative	triae_cs42_1dl_tgacv1_062400_aa0213880	nearly identical (1093) AT1G55740 | Symbols: AtSIP1 | AtSIP1 (Arabidopsis thaliana seed imbibition 1); hydrolase, hydrolyzing O-glycosyl compounds | chr1:20835507-20838707 REVERSEmoderately similar to ( 443) STSYN_PEA Stachyose synthase precursor (EC 2.4.1.67) (Galactinol--raffinose galactosyltransferase) - Pisum sativum (Garden pea)Raffinose_syn protein|uncharacterized glycosyltransferase, putat…
3.1.2.2	minor CHO metabolism.raffinose family.raffinose synthases.putative	triae_cs42_7bs_tgacv1_592503_aa1939380	highly similar to (1000) AT5G20250 | Symbols: DIN10 | DIN10 (DARK INDUCIBLE 10); hydrolase, hydrolyzing O-glycosyl compounds | chr5:6834207-6836635 FORWARDmoderately similar to ( 274) STSYN_PEA Stachyose synthase precursor (EC 2.4.1.67) (Galactinol--raffinose galactosyltransferase) - Pisum sativum (Garden pea)Raffinose_syn protein|uncharacterized glycosyltransferase, putative, expressed
3.2.1	minor CHO metabolism.trehalose.TPS	triae_cs42_1ds_tgacv1_080704_aa0252470	highly similar to ( 612) AT1G78580 | Symbols: ATTPS1, TPS1 | ATTPS1 (TREHALOSE-6-PHOSPHATE SYNTHASE); alpha,alpha-trehalose-phosphate synthase (UDP-forming)/ transferase, transferring glycosyl groups | chr1:29552495-29557482 REVERSE Trehalose_PPase Glyco_transf_20 OtsA OtsB protein|trehalose-6-phosphate synthase, putative, expressed
3.2.1	minor CHO metabolism.trehalose.TPS	triae_cs42_1ds_tgacv1_080829_aa0254250	highly similar to ( 612) AT1G78580 | Symbols: ATTPS1, TPS1 | ATTPS1 (TREHALOSE-6-PHOSPHATE SYNTHASE); alpha,alpha-trehalose-phosphate synthase (UDP-forming)/ transferase, transferring glycosyl groups | chr1:29552495-29557482 REVERSE Trehalose_PPase Glyco_transf_20 OtsA OtsB protein|trehalose-6-phosphate synthase, putative, expressed
3.2.1	minor CHO metabolism.trehalose.TPS	triae_cs42_5bl_tgacv1_405389_aa1326200	nearly identical (1289) AT1G68020 | Symbols: ATTPS6, TPS6 | ATTPS6; alpha,alpha-trehalose-phosphate synthase (UDP-forming)/ transferase, transferring glycosyl groups / trehalose-phosphatase | chr1:25497493-25500241 FORWARD Glyco_transf_20 OtsA PRK10117 Trehalose_PPase OtsB protein|trehalose synthase, putative, expressed
3.2.1	minor CHO metabolism.trehalose.TPS	triae_cs42_5dl_tgacv1_435162_aa1446920	nearly identical (1289) AT1G68020 | Symbols: ATTPS6, TPS6 | ATTPS6; alpha,alpha-trehalose-phosphate synthase (UDP-forming)/ transferase, transferring glycosyl groups / trehalose-phosphatase | chr1:25497493-25500241 FORWARD Glyco_transf_20 OtsA PRK10117 Trehalose_PPase OtsB protein|trehalose synthase, putative, expressed
3.2.2	minor CHO metabolism.trehalose.TPP	triae_cs42_7ds_tgacv1_622133_aa2033460	moderately similar to ( 374) AT2G22190 | Symbols: | catalytic/ trehalose-phosphatase | chr2:9433897-9436482 REVERSE Trehalose_PPase OtsB protein|trehalose phosphatase, putative, expressed
3.2.2	minor CHO metabolism.trehalose.TPP	triae_cs42_7bs_tgacv1_591887_aa1924480	moderately similar to ( 374) AT2G22190 | Symbols: | catalytic/ trehalose-phosphatase | chr2:9433897-9436482 REVERSE Trehalose_PPase OtsB protein|trehalose phosphatase, putative, expressed
3.2.2	minor CHO metabolism.trehalose.TPP	triae_cs42_2ds_tgacv1_177988_aa0588670	moderately similar to ( 382) AT5G65140 | Symbols: | trehalose-6-phosphate phosphatase, putative | chr5:26020411-26022077 REVERSE Trehalose_PPase OtsB PRK10187 protein|uncharacterized glycosyl hydrolase Rv2006/MT2062, putative, expressed
3.2.2	minor CHO metabolism.trehalose.TPP	triae_cs42_2as_tgacv1_113049_aa0350450	moderately similar to ( 364) AT4G39770 | Symbols: | trehalose-6-phosphate phosphatase, putative | chr4:18449138-18451218 REVERSE Trehalose_PPase OtsB protein|uncharacterized glycosyl hydrolase Rv2006/MT2062, putative, expressed
3.2.4	minor CHO metabolism.trehalose.trehalase	triae_cs42_1al_tgacv1_003899_aa0051890	highly similar to ( 531) AT4G24040 | Symbols: ATTRE1, TRE1 | TRE1 (TREHALASE 1); alpha,alpha-trehalase/ trehalase | chr4:12488242-12491060 FORWARD Trehalase TreA protein|trehalase precursor, putative, expressed
3.4.4	minor CHO metabolism.myo-inositol.myo inositol oxygenases	triae_cs42_7al_tgacv1_556467_aa1763690	moderately similar to ( 480) AT1G14520 | Symbols: MIOX1 | MIOX1 (MYO-INISITOL OXYGENASE); inositol oxygenase/ oxidoreductase | chr1:4968376-4969954 REVERSEhighly similar to ( 625) MIOX_ORYSA Probable inositol oxygenase (EC 1.13.99.1) (Myo-inositol oxygenase) - Oryza sativa (Rice) DUF706 protein|inositol oxygenase, putative, expressed
3.5	minor CHO metabolism.others	triae_cs42_2ds_tgacv1_179562_aa0607960	moderately similar to ( 258) AT1G59960 | Symbols: | aldo/keto reductase, putative | chr1:22071410-22073067 REVERSEmoderately similar to ( 280) NADO2_ORYSA Probable NAD(P)H-dependent oxidoreductase 2 (EC 1.-.-.-) - Oryza sativa (Rice) Aldo_ket_red ARA1 dkgA dkgB Tas protein|oxidoreductase, aldo/keto reductase family protein, putative, expressed
3.5	minor CHO metabolism.others	triae_cs42_7ds_tgacv1_626167_aa2066390	moderately similar to ( 288) AT2G37790 | Symbols: | aldo/keto reductase family protein | chr2:15838838-15840752 FORWARDweakly similar to ( 186) ALDR_HORVU Aldose reductase (EC 1.1.1.21) (AR) (Aldehyde reductase) - Hordeum vulgare (Barley) ARA1 Aldo_ket_red dkgA dkgB Tas protein|oxidoreductase, aldo/keto reductase family protein, putative, expressed
3.5	minor CHO metabolism.others	triae_cs42_u_tgacv1_641204_aa2088320	moderately similar to ( 492) AT3G61610 | Symbols: | aldose 1-epimerase family protein | chr3:22799480-22801029 FORWARD COG0676 Aldose_epim protein|aldose 1-epimerase, putative, expressed
3.5	minor CHO metabolism.others	triae_cs42_1dl_tgacv1_061918_aa0205670	moderately similar to ( 492) AT3G61610 | Symbols: | aldose 1-epimerase family protein | chr3:22799480-22801029 FORWARD COG0676 Aldose_epim protein|aldose 1-epimerase, putative, expressed
3.5	minor CHO metabolism.others	triae_cs42_2al_tgacv1_095408_aa0310520	moderately similar to ( 328) AT1G59960 | Symbols: | aldo/keto reductase, putative | chr1:22071410-22073067 REVERSEmoderately similar to ( 347) NADO2_ORYSA Probable NAD(P)H-dependent oxidoreductase 2 (EC 1.-.-.-) - Oryza sativa (Rice) Aldo_ket_red ARA1 dkgA dkgB Tas COG4989 protein|oxidoreductase, aldo/keto reductase family protein, putative, expressed
3.5	minor CHO metabolism.others	triae_cs42_2bl_tgacv1_130804_aa0418170	moderately similar to ( 328) AT1G59960 | Symbols: | aldo/keto reductase, putative | chr1:22071410-22073067 REVERSEmoderately similar to ( 347) NADO2_ORYSA Probable NAD(P)H-dependent oxidoreductase 2 (EC 1.-.-.-) - Oryza sativa (Rice) Aldo_ket_red ARA1 dkgA dkgB Tas COG4989 protein|oxidoreductase, aldo/keto reductase family protein, putative, expressed
3.5	minor CHO metabolism.others	triae_cs42_6al_tgacv1_474081_aa1534030	moderately similar to ( 322) AT1G49350 | Symbols: | pfkB-type carbohydrate kinase family protein | chr1:18265070-18267034 FORWARD YeiC_kinase_like RbsK ribokinase PfkB bac_FRK KdgK protein|kinase, pfkB family, putative, expressed
3.5	minor CHO metabolism.others	triae_cs42_3ds_tgacv1_272365_aa0919650	moderately similar to ( 469) AT2G37790 | Symbols: | aldo/keto reductase family protein | chr2:15838838-15840752 FORWARDmoderately similar to ( 271) ALDR_HORVU Aldose reductase (EC 1.1.1.21) (AR) (Aldehyde reductase) - Hordeum vulgare (Barley) Aldo_ket_red ARA1 dkgA dkgB Tas protein|oxidoreductase, aldo/keto reductase family protein, putative, expressed
3.5	minor CHO metabolism.others	triae_cs42_7bs_tgacv1_593311_aa1950320	moderately similar to ( 333) AT5G15140 | Symbols: | aldose 1-epimerase family protein | chr5:4908686-4910670 FORWARD galM Aldose_epim GalM protein|aldose 1-epimerase, putative, expressed
3.5	minor CHO metabolism.others	triae_cs42_7ds_tgacv1_624797_aa2063360	moderately similar to ( 333) AT5G15140 | Symbols: | aldose 1-epimerase family protein | chr5:4908686-4910670 FORWARD galM Aldose_epim GalM protein|aldose 1-epimerase, putative, expressed
3.5	minor CHO metabolism.others	triae_cs42_6bs_tgacv1_514490_aa1660500	moderately similar to ( 420) AT5G57330 | Symbols: | aldose 1-epimerase family protein | chr5:23218392-23220664 FORWARD COG0676 Aldose_epim protein|aldose 1-epimerase, putative, expressed
3.5	minor CHO metabolism.others	triae_cs42_6ds_tgacv1_542558_aa1724315	moderately similar to ( 420) AT5G57330 | Symbols: | aldose 1-epimerase family protein | chr5:23218392-23220664 FORWARD COG0676 Aldose_epim protein|aldose 1-epimerase, putative, expressed
3.5	minor CHO metabolism.others	triae_cs42_2dl_tgacv1_159647_aa0540910	moderately similar to ( 276) AT1G59960 | Symbols: | aldo/keto reductase, putative | chr1:22071410-22073067 REVERSEmoderately similar to ( 290) NADO1_ORYSA Probable NAD(P)H-dependent oxidoreductase 1 (EC 1.1.1.-) - Oryza sativa (Rice) Aldo_ket_red ARA1 dkgB dkgA Tas COG4989 protein|oxidoreductase, aldo/keto reductase family protein, putative, expressed
3.5	minor CHO metabolism.others	triae_cs42_2dl_tgacv1_158034_aa0506790	moderately similar to ( 313) AT5G15140 | Symbols: | aldose 1-epimerase family protein | chr5:4908686-4910670 FORWARD galM Aldose_epim GalM protein|aldose 1-epimerase, putative, expressed
3.6	minor CHO metabolism.callose	triae_cs42_2bl_tgacv1_130094_aa0403640	nearly identical (2241) AT4G03550 | Symbols: ATGSL05, GSL05, ATGSL5, PMR4, GSL5 | ATGSL05 (GLUCAN SYNTHASE-LIKE 5); 1,3-beta-glucan synthase/ transferase, transferring glycosyl groups | chr4:1573513-1579195 FORWARD Glucan_synthase protein|1,3-beta-glucan synthase component, putative, expressed
3.8.2	minor CHO metabolism.galactose.alpha-galactosidases	triae_cs42_1bl_tgacv1_033598_aa0140580	moderately similar to ( 432) AT5G08380 | Symbols: AtAGAL1 | AtAGAL1 (Arabidopsis thaliana ALPHA-GALACTOSIDASE 1); alpha-galactosidase/ catalytic/ hydrolase, hydrolyzing O-glycosyl compounds | chr5:2694851-2697616 REVERSEmoderately similar to ( 390) AGAL_ORYSA Alpha-galactosidase precursor (EC 3.2.1.22) (Melibiase) (Alpha-D-galactoside galactohydrolase) - Oryza sativa (Rice) protein|alpha-galactos…
3.8.2	minor CHO metabolism.galactose.alpha-galactosidases	triae_cs42_1dl_tgacv1_063732_aa0230310	moderately similar to ( 432) AT5G08380 | Symbols: AtAGAL1 | AtAGAL1 (Arabidopsis thaliana ALPHA-GALACTOSIDASE 1); alpha-galactosidase/ catalytic/ hydrolase, hydrolyzing O-glycosyl compounds | chr5:2694851-2697616 REVERSEmoderately similar to ( 390) AGAL_ORYSA Alpha-galactosidase precursor (EC 3.2.1.22) (Melibiase) (Alpha-D-galactoside galactohydrolase) - Oryza sativa (Rice) protein|alpha-galactos…
3.8.2	minor CHO metabolism.galactose.alpha-galactosidases	triae_cs42_5bs_tgacv1_423870_aa1384380	highly similar to ( 515) AT5G08370 | Symbols: AtAGAL2 | AtAGAL2 (Arabidopsis thaliana ALPHA-GALACTOSIDASE 2); alpha-galactosidase/ catalytic/ hydrolase, hydrolyzing O-glycosyl compounds | chr5:2691116-2693441 REVERSEhighly similar to ( 714) AGAL_ORYSA Alpha-galactosidase precursor (EC 3.2.1.22) (Melibiase) (Alpha-D-galactoside galactohydrolase) - Oryza sativa (Rice) Melibiase protein|alpha-galact…
3.8.2	minor CHO metabolism.galactose.alpha-galactosidases	triae_cs42_5bs_tgacv1_423870_aa1384410	highly similar to ( 515) AT5G08370 | Symbols: AtAGAL2 | AtAGAL2 (Arabidopsis thaliana ALPHA-GALACTOSIDASE 2); alpha-galactosidase/ catalytic/ hydrolase, hydrolyzing O-glycosyl compounds | chr5:2691116-2693441 REVERSEhighly similar to ( 714) AGAL_ORYSA Alpha-galactosidase precursor (EC 3.2.1.22) (Melibiase) (Alpha-D-galactoside galactohydrolase) - Oryza sativa (Rice) Melibiase protein|alpha-galact…
3.8.2	minor CHO metabolism.galactose.alpha-galactosidases	triae_cs42_5ds_tgacv1_456975_aa1480530	highly similar to ( 515) AT5G08370 | Symbols: AtAGAL2 | AtAGAL2 (Arabidopsis thaliana ALPHA-GALACTOSIDASE 2); alpha-galactosidase/ catalytic/ hydrolase, hydrolyzing O-glycosyl compounds | chr5:2691116-2693441 REVERSEhighly similar to ( 714) AGAL_ORYSA Alpha-galactosidase precursor (EC 3.2.1.22) (Melibiase) (Alpha-D-galactoside galactohydrolase) - Oryza sativa (Rice) Melibiase protein|alpha-galact…
3.8.2	minor CHO metabolism.galactose.alpha-galactosidases	triae_cs42_6al_tgacv1_474076_aa1534000	highly similar to ( 653) AT3G26380 | Symbols: | glycosyl hydrolase family protein 27 / alpha-galactosidase family protein / melibiase family protein | chr3:9660140-9663145 FORWARD protein|glycosyl hydrolase family protein 27, putative, expressed
4.1.6	glycolysis.cytosolic branch.fructose-2,6-bisphosphatase (Fru2,6BisPase)	triae_cs42_7ds_tgacv1_621376_aa2013300	weakly similar to ( 102) AT1G40087 | Symbols: | FUNCTIONS IN: molecular_function unknown; INVOLVED IN: biological_process unknown; LOCATED IN: cellular_component unknown; CONTAINS InterPro DOMAIN/s: Transposase, Ptta/En/Spm, plant (InterPro:IPR004252); BEST Arabidopsis thaliana protein match is: unknown protein (TAIR:AT3G30200.1); Has 103 Blast hits to 103 proteins in 6 species: Archae - 0; Bacte…
4.1.8	glycolysis.cytosolic branch.glyceraldehyde 3-phosphate dehydrogenase (GAP-DH)	triae_cs42_7bs_tgacv1_592366_aa1936680	moderately similar to ( 499) AT1G13440 | Symbols: GAPC-2, GAPC2 | GAPC2 (GLYCERALDEHYDE-3-PHOSPHATE DEHYDROGENASE C2); NAD or NADH binding / binding / catalytic/ glyceraldehyde-3-phosphate dehydrogenase (phosphorylating)/ glyceraldehyde-3-phosphate dehydrogenase | chr1:4608465-4610494 REVERSEhighly similar to ( 521) G3PC_HORVU Glyceraldehyde-3-phosphate dehydrogenase, cytosolic (EC 1.2.1.12) (Fra…
4.1.8	glycolysis.cytosolic branch.glyceraldehyde 3-phosphate dehydrogenase (GAP-DH)	triae_cs42_7al_tgacv1_556097_aa1755410	highly similar to ( 580) AT1G16300 | Symbols: GAPCP-2 | GAPCP-2; NAD or NADH binding / binding / catalytic/ glyceraldehyde-3-phosphate dehydrogenase (phosphorylating)/ glyceraldehyde-3-phosphate dehydrogenase | chr1:5574433-5577406 FORWARDmoderately similar to ( 479) G3PC_GINBI Glyceraldehyde-3-phosphate dehydrogenase, cytosolic (EC 1.2.1.12) - Ginkgo biloba (Ginkgo) GapA PRK07729 PRK07403 PRK089…
4.1.12	glycolysis.cytosolic branch.phosphoglycerate mutase	triae_cs42_2bs_tgacv1_147703_aa0486740	moderately similar to ( 404) AT5G64460 | Symbols: | FUNCTIONS IN: molecular_function unknown; INVOLVED IN: biological_process unknown; LOCATED IN: cellular_component unknown; EXPRESSED IN: 22 plant structures; EXPRESSED DURING: 13 growth stages; CONTAINS InterPro DOMAIN/s: Phosphoglycerate mutase (InterPro:IPR013078); BEST Arabidopsis thaliana protein match is: unknown protein (TAIR:AT1G58280.3);…
4.1.12	glycolysis.cytosolic branch.phosphoglycerate mutase	triae_cs42_1as_tgacv1_019701_aa0070210	moderately similar to ( 353) AT3G05170 | Symbols: | phosphoglycerate/bisphosphoglycerate mutase family protein | chr3:1466738-1468219 FORWARDphoE PGAM protein|phosphoglycerate mutase, putative, expressed
4.1.13	glycolysis.cytosolic branch.enolase	triae_cs42_7as_tgacv1_569901_aa1826640	highly similar to ( 621) AT2G36530 | Symbols: LOS2 | LOS2; copper ion binding / phosphopyruvate hydratase | chr2:15321081-15323786 REVERSEhighly similar to ( 674) ENO1_MAIZE Enolase 1 (EC 4.2.1.11) (2-phosphoglycerate dehydratase 1) (2-phospho-D-glycerate hydro-lyase 1) - Zea mays (Maize) enolase Enolase_C eno Eno protein|enolase, putative, expressed
4.2.2	glycolysis.plastid branch.phosphoglucomutase (PGM)	triae_cs42_7al_tgacv1_556002_aa1752190	highly similar to ( 663) AT1G70820 | Symbols: | phosphoglucomutase, putative / glucose phosphomutase, putative | chr1:26705594-26708034 FORWARD {ManB} manB PGM_PMM_I glmM protein|expressed protein
4.2.14	glycolysis.plastid branch.pyruvate kinase (PK)	triae_cs42_4al_tgacv1_288604_aa0953590	highly similar to ( 614) AT3G22960 | Symbols: PKP1, PKP-ALPHA | PKP-ALPHA; pyruvate kinase | chr3:8139369-8141771 FORWARDhighly similar to ( 614) KPYA_RICCO Pyruvate kinase isozyme A, chloroplast precursor (EC 2.7.1.40) - Ricinus communis (Castor bean) PRK05826 PykF Pyruvate_Kinase PRK06354 PRK06247 PRK09206 PK PRK06739 PRK08187 protein|pyruvate kinase, putative, expressed
5.2	fermentation.PDC	triae_cs42_3as_tgacv1_213543_aa0707220	highly similar to ( 885) AT4G33070 | Symbols: | pyruvate decarboxylase, putative | chr4:15952519-15954676 REVERSEhighly similar to ( 894) PDC1_MAIZE Pyruvate decarboxylase isozyme 1 (EC 4.1.1.1) (PDC) - Zea mays (Maize) COG3961 TPP_PDC_IPDC IlvB TPP_enzyme_N PRK08611 PRK08199 COG3962 PRK07064 PRK06112 PRK07524 PRK07789 PRK08327 PRK06276 PRK08978 PRK08322 PRK07525 PRK06048 PRK08155 PRK06456 PRK070…
5.2	fermentation.PDC	triae_cs42_3ds_tgacv1_271907_aa0910720	highly similar to ( 885) AT4G33070 | Symbols: | pyruvate decarboxylase, putative | chr4:15952519-15954676 REVERSEhighly similar to ( 894) PDC1_MAIZE Pyruvate decarboxylase isozyme 1 (EC 4.1.1.1) (PDC) - Zea mays (Maize) COG3961 TPP_PDC_IPDC IlvB TPP_enzyme_N PRK08611 PRK08199 COG3962 PRK07064 PRK06112 PRK07524 PRK07789 PRK08327 PRK06276 PRK08978 PRK08322 PRK07525 PRK06048 PRK08155 PRK06456 PRK070…
5.2	fermentation.PDC	triae_cs42_3ds_tgacv1_273063_aa0927890	highly similar to ( 885) AT4G33070 | Symbols: | pyruvate decarboxylase, putative | chr4:15952519-15954676 REVERSEhighly similar to ( 894) PDC1_MAIZE Pyruvate decarboxylase isozyme 1 (EC 4.1.1.1) (PDC) - Zea mays (Maize) COG3961 TPP_PDC_IPDC IlvB TPP_enzyme_N PRK08611 PRK08199 COG3962 PRK07064 PRK06112 PRK07524 PRK07789 PRK08327 PRK06276 PRK08978 PRK08322 PRK07525 PRK06048 PRK08155 PRK06456 PRK070…
5.10	fermentation.aldehyde dehydrogenase	triae_cs42_6al_tgacv1_474082_aa1534040	highly similar to ( 691) AT1G23800 | Symbols: ALDH2B7, ALDH2B | ALDH2B7; 3-chloroallyl aldehyde dehydrogenase/ aldehyde dehydrogenase (NAD) | chr1:8412238-8414804 REVERSEmoderately similar to ( 322) BADH_SPIOL Betaine-aldehyde dehydrogenase, chloroplast precursor (EC 1.2.1.8) (BADH) - Spinacia oleracea (Spinach) Aldedh PutA PRK09847 PRK10090 gabD2 gabD PRK03137 gabD1 PRK11904 PRK11905 COG4230 put…
5.10	fermentation.aldehyde dehydrogenase	triae_cs42_6bl_tgacv1_501254_aa1615300	moderately similar to ( 443) AT4G36250 | Symbols: ALDH3F1 | ALDH3F1 (Aldehyde Dehydrogenase 3F1); 3-chloroallyl aldehyde dehydrogenase/ aldehyde dehydrogenase (NAD) | chr4:17151029-17153381 FORWARDweakly similar to ( 129) BADH_SPIOL Betaine-aldehyde dehydrogenase, chloroplast precursor (EC 1.2.1.8) (BADH) - Spinacia oleracea (Spinach) PutA Aldedh gabD2 PRK03137 gabD PRK09847 PRK10090 PRK11904 COG…
5.10	fermentation.aldehyde dehydrogenase	triae_cs42_u_tgacv1_642815_aa2123630	highly similar to ( 641) AT3G24503 | Symbols: ALDH2C4, ALDH1A, REF1 | ALDH2C4; 3-chloroallyl aldehyde dehydrogenase/ aldehyde dehydrogenase (NAD)/ coniferyl-aldehyde dehydrogenase | chr3:8919732-8923029 REVERSEmoderately similar to ( 351) BADH_SPIOL Betaine-aldehyde dehydrogenase, chloroplast precursor (EC 1.2.1.8) (BADH) - Spinacia oleracea (Spinach) Aldedh PutA PRK09847 gabD2 PRK10090 gabD PRK0…
5.10	fermentation.aldehyde dehydrogenase	triae_cs42_7dl_tgacv1_604354_aa1997220	highly similar to ( 709) AT3G24503 | Symbols: ALDH2C4, ALDH1A, REF1 | ALDH2C4; 3-chloroallyl aldehyde dehydrogenase/ aldehyde dehydrogenase (NAD)/ coniferyl-aldehyde dehydrogenase | chr3:8919732-8923029 REVERSEmoderately similar to ( 369) BADH_SPIOL Betaine-aldehyde dehydrogenase, chloroplast precursor (EC 1.2.1.8) (BADH) - Spinacia oleracea (Spinach) Aldedh PutA PRK09847 PRK10090 gabD gabD2 PRK0…
6.2	gluconeogenese/ glyoxylate cycle.malate synthase	triae_cs42_2dl_tgacv1_159430_aa0538200	highly similar to ( 797) AT5G03860 | Symbols: MLS | MLS (MALATE SYNTHASE); malate synthase | chr5:1032276-1034527 REVERSEhighly similar to ( 878) MASY_MAIZE Malate synthase, glyoxysomal (EC 2.3.3.9) - Zea mays (Maize) malate_synt_A Malate_synthase PRK09255 malate_synt AceB protein|malate synthase, glyoxysomal, putative, expressed
6.4	gluconeogenese/ glyoxylate cycle.PEPCK	triae_cs42_4dl_tgacv1_344375_aa1146650	highly similar to ( 959) AT4G37870 | Symbols: PCK1, PEPCK | PCK1 (PHOSPHOENOLPYRUVATE CARBOXYKINASE 1); ATP binding / phosphoenolpyruvate carboxykinase (ATP)/ phosphoenolpyruvate carboxykinase/ purine nucleotide binding | chr4:17802974-17806332 REVERSEnearly identical (1022) PEPCK_MAIZE Phosphoenolpyruvate carboxykinase [ATP] (EC 4.1.1.49) (PEP carboxykinase) (Phosphoenolpyruvate carboxylase) (PE…
6.5	gluconeogenese/ glyoxylate cycle.pyruvate dikinase	triae_cs42_1al_tgacv1_002140_aa0039030	nearly identical (1470) AT4G15530 | Symbols: PPDK | PPDK (pyruvate orthophosphate dikinase); kinase/ pyruvate, phosphate dikinase | chr4:8864828-8870748 REVERSEnearly identical (1585) PPDK_MAIZE Pyruvate, phosphate dikinase, chloroplast precursor (EC 2.7.9.1) (Pyruvate, orthophosphate dikinase) - Zea mays (Maize)PRK09279 PpsA PRK05878 PEP-utilizers_C PPDK_N PRK06464 PtsA PtsP PRK11177 PEP-utilize…
6.5	gluconeogenese/ glyoxylate cycle.pyruvate dikinase	triae_cs42_1al_tgacv1_003549_aa0050330	nearly identical (1470) AT4G15530 | Symbols: PPDK | PPDK (pyruvate orthophosphate dikinase); kinase/ pyruvate, phosphate dikinase | chr4:8864828-8870748 REVERSEnearly identical (1585) PPDK_MAIZE Pyruvate, phosphate dikinase, chloroplast precursor (EC 2.7.9.1) (Pyruvate, orthophosphate dikinase) - Zea mays (Maize)PRK09279 PpsA PRK05878 PEP-utilizers_C PPDK_N PRK06464 PtsA PtsP PRK11177 PEP-utilize…
6.5	gluconeogenese/ glyoxylate cycle.pyruvate dikinase	triae_cs42_1bl_tgacv1_030585_aa0094830	nearly identical (1470) AT4G15530 | Symbols: PPDK | PPDK (pyruvate orthophosphate dikinase); kinase/ pyruvate, phosphate dikinase | chr4:8864828-8870748 REVERSEnearly identical (1585) PPDK_MAIZE Pyruvate, phosphate dikinase, chloroplast precursor (EC 2.7.9.1) (Pyruvate, orthophosphate dikinase) - Zea mays (Maize)PRK09279 PpsA PRK05878 PEP-utilizers_C PPDK_N PRK06464 PtsA PtsP PRK11177 PEP-utilize…
6.5	gluconeogenese/ glyoxylate cycle.pyruvate dikinase	triae_cs42_u_tgacv1_640973_aa2081110	nearly identical (1470) AT4G15530 | Symbols: PPDK | PPDK (pyruvate orthophosphate dikinase); kinase/ pyruvate, phosphate dikinase | chr4:8864828-8870748 REVERSEnearly identical (1585) PPDK_MAIZE Pyruvate, phosphate dikinase, chloroplast precursor (EC 2.7.9.1) (Pyruvate, orthophosphate dikinase) - Zea mays (Maize)PRK09279 PpsA PRK05878 PEP-utilizers_C PPDK_N PRK06464 PtsA PtsP PRK11177 PEP-utilize…
7.1.1	OPP.oxidative PP.G6PD	triae_cs42_2dl_tgacv1_159783_aa0542720	highly similar to ( 828) AT5G40760 | Symbols: G6PD6 | G6PD6 (GLUCOSE-6-PHOSPHATE DEHYDROGENASE 6); glucose-6-phosphate dehydrogenase | chr5:16311284-16314556 FORWARDhighly similar to ( 842) G6PD_SOLTU Glucose-6-phosphate 1-dehydrogenase, cytoplasmic isoform (EC 1.1.1.49) (G6PD) - Solanum tuberosum (Potato) Zwf PRK05722 PRK12853 G6PD_C PRK12854 G6PD_N protein|glucose-6-phosphate 1-dehydrogenase, c…
7.1.3	OPP.oxidative PP.6-phosphogluconate dehydrogenase	triae_cs42_u_tgacv1_641277_aa2090420	weakly similar to ( 159) AT4G29120 | Symbols: | 6-phosphogluconate dehydrogenase NAD-binding domain-containing protein | chr4:14350861-14351865 FORWARD MmsB garR NAD_binding_2 PRK09599 protein|dehydrogenase, putative, expressed
7.1.3	OPP.oxidative PP.6-phosphogluconate dehydrogenase	triae_cs42_1dl_tgacv1_064760_aa0235630	weakly similar to ( 159) AT4G29120 | Symbols: | 6-phosphogluconate dehydrogenase NAD-binding domain-containing protein | chr4:14350861-14351865 FORWARD MmsB garR NAD_binding_2 PRK09599 protein|dehydrogenase, putative, expressed
8.1.1.1	TCA / org. transformation.TCA.pyruvate DH.E1	triae_cs42_7ds_tgacv1_622146_aa2033850	highly similar to ( 571) AT1G59900 | Symbols: AT-E1 ALPHA | AT-E1 ALPHA; oxidoreductase, acting on the aldehyde or oxo group of donors, disulfide as acceptor / pyruvate dehydrogenase (acetyl-transferring) | chr1:22051368-22053660 FORWARDhighly similar to ( 565) ODPA_PEA Pyruvate dehydrogenase E1 component subunit alpha, mitochondrial precursor (EC 1.2.4.1) (PDHE1-A) - Pisum sativum (Garden pea) E…
8.1.1.2	TCA / org. transformation.TCA.pyruvate DH.E2	triae_cs42_2ds_tgacv1_178995_aa0603310	highly similar to ( 603) AT3G13930 | Symbols: | dihydrolipoamide S-acetyltransferase, putative | chr3:4596240-4600143 FORWARD PRK11856 AceF PRK11855 2-oxoacid_dh aceF PRK05704 PRK11857 PRK11892 protein|2-oxo acid dehydrogenases acyltransferase domain containing protein, expressed
8.1.7	TCA / org. transformation.TCA.succinate dehydrogenase	triae_cs42_2dl_tgacv1_158363_aa0516660	nearly identical (1106) AT5G66760 | Symbols: SDH1-1 | SDH1-1; ATP binding / succinate dehydrogenase | chr5:26653776-26657224 FORWARDnearly identical (1194) DHSA_ORYSA Succinate dehydrogenase [ubiquinone] flavoprotein subunit, mitochondrial precursor (EC 1.3.5.1) (FP) (Flavoprotein subunit of complex II) - Oryza sativa (Rice) sdhA sdhA sdhA sdhA sdhA SdhA sdhA sdhA PRK09231 sdhA PRK08626 sdhA sdhA…
8.1.9	TCA / org. transformation.TCA.malate DH	triae_cs42_1al_tgacv1_002631_aa0043990	moderately similar to ( 484) AT3G15020 | Symbols: | malate dehydrogenase (NAD), mitochondrial, putative | chr3:5056139-5057865 FORWARDmoderately similar to ( 482) MDHM_FRAAN Malate dehydrogenase, mitochondrial precursor (EC 1.1.1.37) - Fragaria ananassa (Strawberry) MDH_glycosomal_mitochondrial PRK05086 Mdh LDH_MDH LDH-like_MDH Ldh_1_N PRK06223 Ldh_1_C MDH LDH ldh PRK05442 MDH_cytoplasmic_cytosol…
8.2.10	TCA / org. transformation.other organic acid transformaitons.malic	triae_cs42_3dl_tgacv1_249425_aa0848420	highly similar to ( 862) AT5G25880 | Symbols: ATNADP-ME3 | ATNADP-ME3 (NADP-malic enzyme 3); malate dehydrogenase (oxaloacetate-decarboxylating) (NADP+)/ malic enzyme/ oxidoreductase, acting on NADH or NADPH, NAD or NADP as acceptor | chr5:9024549-9028260 FORWARDhighly similar to ( 895) MAOX_VITVI NADP-dependent malic enzyme (EC 1.1.1.40) (NADP-ME) - Vitis vinifera (Grape) Malic_M SfcA malic PRK0…
8.2.10	TCA / org. transformation.other organic acid transformaitons.malic	triae_cs42_3al_tgacv1_194492_aa0634060	highly similar to ( 926) AT5G25880 | Symbols: ATNADP-ME3 | ATNADP-ME3 (NADP-malic enzyme 3); malate dehydrogenase (oxaloacetate-decarboxylating) (NADP+)/ malic enzyme/ oxidoreductase, acting on NADH or NADPH, NAD or NADP as acceptor | chr5:9024549-9028260 FORWARDhighly similar to ( 961) MAOX_VITVI NADP-dependent malic enzyme (EC 1.1.1.40) (NADP-ME) - Vitis vinifera (Grape) Malic_M SfcA malic PRK1…
8.3	TCA / org. transformation.carbonic anhydrases	triae_cs42_7al_tgacv1_556076_aa1754750	moderately similar to ( 246) AT5G14740 | Symbols: CA2, CA18, BETA CA2 | CA2 (CARBONIC ANHYDRASE 2); carbonate dehydratase/ zinc ion binding | chr5:4758257-4762315 FORWARDmoderately similar to ( 385) CAHC_HORVU Carbonic anhydrase, chloroplast precursor (EC 4.2.1.1) (Carbonate dehydratase) - Hordeum vulgare (Barley) beta_CA_cladeB Pro_CA CynT beta_CA beta_CA_cladeA beta_CA_cladeC PRK10437 protein|c…
8.3	TCA / org. transformation.carbonic anhydrases	triae_cs42_7bl_tgacv1_576824_aa1856170	moderately similar to ( 246) AT5G14740 | Symbols: CA2, CA18, BETA CA2 | CA2 (CARBONIC ANHYDRASE 2); carbonate dehydratase/ zinc ion binding | chr5:4758257-4762315 FORWARDmoderately similar to ( 385) CAHC_HORVU Carbonic anhydrase, chloroplast precursor (EC 4.2.1.1) (Carbonate dehydratase) - Hordeum vulgare (Barley) beta_CA_cladeB Pro_CA CynT beta_CA beta_CA_cladeA beta_CA_cladeC PRK10437 protein|c…
8.3	TCA / org. transformation.carbonic anhydrases	triae_cs42_7al_tgacv1_557769_aa1785810	moderately similar to ( 288) AT1G08080 | Symbols: ATACA7, ACA7 | ACA7 (ALPHA CARBONIC ANHYDRASE 7); carbonate dehydratase/ zinc ion binding | chr1:2517022-2518546 REVERSE alpha_CA_prokaryotic_like alpha_CA Cah Carb_anhydrase alpha_CA_I_II_III_XIII alpha_CA_IV_XV_like alpha_CA_VI_IX_XII_XIV alpha_CA_VII alpha_CA_V alpha_CA_VI alpha_CARP_receptor_like alpha_CARP_X_XI_like alpha_CA_XII_XIV alpha_CA_…
8.3	TCA / org. transformation.carbonic anhydrases	triae_cs42_7bl_tgacv1_577341_aa1872820	moderately similar to ( 288) AT1G08080 | Symbols: ATACA7, ACA7 | ACA7 (ALPHA CARBONIC ANHYDRASE 7); carbonate dehydratase/ zinc ion binding | chr1:2517022-2518546 REVERSE alpha_CA_prokaryotic_like alpha_CA Cah Carb_anhydrase alpha_CA_I_II_III_XIII alpha_CA_IV_XV_like alpha_CA_VI_IX_XII_XIV alpha_CA_VII alpha_CA_V alpha_CA_VI alpha_CARP_receptor_like alpha_CARP_X_XI_like alpha_CA_XII_XIV alpha_CA_…
9.1.1	mitochondrial electron transport / ATP synthesis.NADH-DH.complex I	triae_cs42_1al_tgacv1_000407_aa0011440	moderately similar to ( 404) AT1G03860 | Symbols: ATPHB2 | ATPHB2 (PROHIBITIN 2) | chr1:979611-981157 REVERSE Band_7_prohibitin PHB Band_7 HflC protein|prohibitin-2, putative, expressed
9.4	mitochondrial electron transport / ATP synthesis.alternative oxidase	triae_cs42_2al_tgacv1_093545_aa0282360	moderately similar to ( 414) AT3G22360 | Symbols: AOX1B | AOX1B; alternative oxidase | chr3:7904156-7905384 FORWARDmoderately similar to ( 414) AOX1_TOBAC Alternative oxidase 1, mitochondrial precursor (EC 1.-.-.-) - Nicotiana tabacum (Common tobacco)AOX AOX protein|transposon protein, putative, unclassified, expressed
9.4	mitochondrial electron transport / ATP synthesis.alternative oxidase	triae_cs42_2dl_tgacv1_162315_aa0562440	moderately similar to ( 414) AT3G22360 | Symbols: AOX1B | AOX1B; alternative oxidase | chr3:7904156-7905384 FORWARDmoderately similar to ( 414) AOX1_TOBAC Alternative oxidase 1, mitochondrial precursor (EC 1.-.-.-) - Nicotiana tabacum (Common tobacco)AOX AOX protein|transposon protein, putative, unclassified, expressed
9.6	mitochondrial electron transport / ATP synthesis.cytochrome c	triae_cs42_3dl_tgacv1_251507_aa0882110	weakly similar to ( 197) AT4G10040 | Symbols: CYTC-2 | CYTC-2 (cytochrome c-2); electron carrier/ heme binding / iron ion binding | chr4:6277083-6278281 FORWARDmoderately similar to ( 211) CYC_ORYSA Cytochrome c - Oryza sativa (Rice) COG3474 protein|cytochrome c, putative, expressed
9.6	mitochondrial electron transport / ATP synthesis.cytochrome c	triae_cs42_3al_tgacv1_194420_aa0632720	moderately similar to ( 470) AT5G40810 | Symbols: | cytochrome c1, putative | chr5:16340670-16342327 FORWARDmoderately similar to ( 489) CY11_SOLTU Cytochrome c1, heme protein, mitochondrial precursor (Clone PC13III) - Solanum tuberosum (Potato) Cytochrom_C1 CYT1 protein|cytochrome c1-1, heme protein, mitochondrial precursor, putative, expressed
9.7	mitochondrial electron transport / ATP synthesis.cytochrome c oxidase	triae_cs42_3b_tgacv1_221980_aa0754370	highly similar to ( 873) ATMG01360 | Symbols: COX1 | cytochrome c oxidase subunit 1 | chrM:349830-351413 REVERSEhighly similar to ( 901) COX1_MAIZE Cytochrome c oxidase subunit 1 (EC 1.9.3.1) (Cytochrome c oxidase polypeptide I) - Zea mays (Maize) Cyt_c_Oxidase_I COX1 CyoB Heme_Cu_Oxidase_I Ubiquinol_Oxidase_I ba3-like_Oxidase_I protein|cytochrome c oxidase subunit 1, putative, expressed
9.7	mitochondrial electron transport / ATP synthesis.cytochrome c oxidase	triae_cs42_6dl_tgacv1_526889_aa1694450	very weakly similar to (81.6) AT3G15352 | Symbols: ATCOX17, COX17 | ATCOX17; copper chaperone | chr3:5180266-5180490 FORWARD protein|cytochrome c oxidase copper chaperone, putative, expressed
9.9	mitochondrial electron transport / ATP synthesis.F1-ATPase	triae_cs42_2al_tgacv1_094746_aa0302540	highly similar to ( 912) AT2G07698 | Symbols: | ATP synthase alpha chain, mitochondrial, putative | chr2:3361474-3364028 FORWARDhighly similar to ( 964) ATPAM_ORYSA ATP synthase subunit alpha, mitochondrial (EC 3.6.3.14) - Oryza sativa (Rice) PRK09281 AtpA atpA F1_ATPase_alpha ATP-synt_ab PRK07165 FliI ATPase_flagellum-secretory_path_III PRK09099 PRK06936 fliI PRK06820 NtpB PRK04196 fliI fliI fli…
9.9	mitochondrial electron transport / ATP synthesis.F1-ATPase	triae_cs42_5bl_tgacv1_404443_aa1299940	moderately similar to ( 361) AT3G49190 | Symbols: | condensation domain-containing protein | chr3:18231988-18234376 REVERSEDUF1298 protein|wax synthase, putative, expressed
9.9	mitochondrial electron transport / ATP synthesis.F1-ATPase	triae_cs42_1ds_tgacv1_080396_aa0247330	moderately similar to ( 361) AT3G49190 | Symbols: | condensation domain-containing protein | chr3:18231988-18234376 REVERSEDUF1298 protein|wax synthase, putative, expressed
9.9	mitochondrial electron transport / ATP synthesis.F1-ATPase	triae_cs42_5dl_tgacv1_433160_aa1404010	moderately similar to ( 361) AT3G49190 | Symbols: | condensation domain-containing protein | chr3:18231988-18234376 REVERSEDUF1298 protein|wax synthase, putative, expressed
10.1.1.1	cell wall.precursor synthesis.NDP sugar pyrophosphorylase.GDP mannose	triae_cs42_4as_tgacv1_307008_aa1016110	highly similar to ( 655) AT2G39770 | Symbols: CYT1, VTC1, SOZ1, EMB101, GMP1 | CYT1 (CYTOKINESIS DEFECTIVE 1); mannose-1-phosphate guanylyltransferase/ nucleotidyltransferase | chr2:16589401-16590741 FORWARD GCD1 NTP_transferase RfbA GlmU GlgC glgC GalU COG1213 LicC protein|mannose-1-phosphate guanyltransferase, putative, expressed
10.1.1.1	cell wall.precursor synthesis.NDP sugar pyrophosphorylase.GDP mannose	triae_cs42_u_tgacv1_642889_aa2124450	highly similar to ( 655) AT2G39770 | Symbols: CYT1, VTC1, SOZ1, EMB101, GMP1 | CYT1 (CYTOKINESIS DEFECTIVE 1); mannose-1-phosphate guanylyltransferase/ nucleotidyltransferase | chr2:16589401-16590741 FORWARD GCD1 NTP_transferase RfbA GlmU GlgC glgC GalU COG1213 LicC protein|mannose-1-phosphate guanyltransferase, putative, expressed
10.1.1.1	cell wall.precursor synthesis.NDP sugar pyrophosphorylase.GDP mannose	triae_cs42_u_tgacv1_641765_aa2103680	highly similar to ( 655) AT2G39770 | Symbols: CYT1, VTC1, SOZ1, EMB101, GMP1 | CYT1 (CYTOKINESIS DEFECTIVE 1); mannose-1-phosphate guanylyltransferase/ nucleotidyltransferase | chr2:16589401-16590741 FORWARD GCD1 NTP_transferase RfbA GlmU GlgC glgC GalU COG1213 LicC protein|mannose-1-phosphate guanyltransferase, putative, expressed
10.1.2	cell wall.precursor synthesis.UGE	triae_cs42_1al_tgacv1_000473_aa0012920	highly similar to ( 554) AT4G10960 | Symbols: UGE5 | UGE5 (UDP-D-glucose/UDP-D-galactose 4-epimerase 5); UDP-glucose 4-epimerase/ protein dimerization | chr4:6716083-6718472 REVERSEmoderately similar to ( 470) GALE1_PEA UDP-glucose 4-epimerase (EC 5.1.3.2) (Galactowaldenase) (UDP-galactose 4-epimerase) - Pisum sativum (Garden pea) GalE PRK10675 Epimerase WcaG RfbB Gmd PRK10084 PRK10217 protein|NA…
10.1.2	cell wall.precursor synthesis.UGE	triae_cs42_1dl_tgacv1_061207_aa0188800	highly similar to ( 554) AT4G10960 | Symbols: UGE5 | UGE5 (UDP-D-glucose/UDP-D-galactose 4-epimerase 5); UDP-glucose 4-epimerase/ protein dimerization | chr4:6716083-6718472 REVERSEmoderately similar to ( 470) GALE1_PEA UDP-glucose 4-epimerase (EC 5.1.3.2) (Galactowaldenase) (UDP-galactose 4-epimerase) - Pisum sativum (Garden pea) GalE PRK10675 Epimerase WcaG RfbB Gmd PRK10084 PRK10217 protein|NA…
10.1.2	cell wall.precursor synthesis.UGE	triae_cs42_5bl_tgacv1_407436_aa1356860	highly similar to ( 531) AT1G12780 | Symbols: UGE1 | UGE1 (UDP-D-glucose/UDP-D-galactose 4-epimerase 1); UDP-glucose 4-epimerase/ protein dimerization | chr1:4356124-4358120 REVERSEhighly similar to ( 536) GALE1_PEA UDP-glucose 4-epimerase (EC 5.1.3.2) (Galactowaldenase) (UDP-galactose 4-epimerase) - Pisum sativum (Garden pea) GalE PRK10675 WcaG Epimerase RfbB Gmd PRK10217 protein|UDP-glucose 4-e…
10.1.4	cell wall.precursor synthesis.UGD	triae_cs42_4ds_tgacv1_361892_aa1173940	highly similar to ( 858) AT5G15490 | Symbols: | UDP-glucose 6-dehydrogenase, putative | chr5:5027872-5029314 REVERSEhighly similar to ( 844) UGDH_SOYBN UDP-glucose 6-dehydrogenase (EC 1.1.1.22) (UDP-Glc dehydrogenase) (UDP-GlcDH) (UDPGDH) - Glycine max (Soybean) Ugd UDPG_MGDP_dh_N WecC wecC UDPG_MGDP_dh UDPG_MGDP_dh_C protein|UDP-glucose 6-dehydrogenase, putative, expressed
10.1.4	cell wall.precursor synthesis.UGD	triae_cs42_4al_tgacv1_288429_aa0948580	highly similar to ( 895) AT5G15490 | Symbols: | UDP-glucose 6-dehydrogenase, putative | chr5:5027872-5029314 REVERSEhighly similar to ( 909) UGDH_SOYBN UDP-glucose 6-dehydrogenase (EC 1.1.1.22) (UDP-Glc dehydrogenase) (UDP-GlcDH) (UDPGDH) - Glycine max (Soybean) Ugd UDPG_MGDP_dh_N WecC wecC UDPG_MGDP_dh UDPG_MGDP_dh_C protein|UDP-glucose 6-dehydrogenase, putative, expressed
10.1.7	cell wall.precursor synthesis.GMD	triae_cs42_7ds_tgacv1_621680_aa2023030	highly similar to ( 560) AT3G51160 | Symbols: MUR1, MUR_1, GMD2 | MUR1 (MURUS 1); GDP-mannose 4,6-dehydratase | chr3:19007232-19008353 REVERSE Gmd Epimerase WcaG RfbB GalE protein|GDP-mannose 4,6 dehydratase 2, putative, expressed
10.1.20	cell wall.precursor synthesis.phosphomannose isomerase	triae_cs42_3as_tgacv1_211158_aa0686190	moderately similar to ( 469) AT3G02570 | Symbols: MEE31, PMI1 | MEE31 (MATERNAL EFFECT EMBRYO ARREST 31); mannose-6-phosphate isomerase | chr3:543463-545478 REVERSE PMI_typeI ManA protein|mannose-6-phosphate isomerase, putative, expressed
10.1.20	cell wall.precursor synthesis.phosphomannose isomerase	triae_cs42_3b_tgacv1_220836_aa0720940	moderately similar to ( 469) AT3G02570 | Symbols: MEE31, PMI1 | MEE31 (MATERNAL EFFECT EMBRYO ARREST 31); mannose-6-phosphate isomerase | chr3:543463-545478 REVERSE PMI_typeI ManA protein|mannose-6-phosphate isomerase, putative, expressed
10.1.20	cell wall.precursor synthesis.phosphomannose isomerase	triae_cs42_3ds_tgacv1_271721_aa0906500	moderately similar to ( 469) AT3G02570 | Symbols: MEE31, PMI1 | MEE31 (MATERNAL EFFECT EMBRYO ARREST 31); mannose-6-phosphate isomerase | chr3:543463-545478 REVERSE PMI_typeI ManA protein|mannose-6-phosphate isomerase, putative, expressed
10.2	cell wall.cellulose synthesis	triae_cs42_2al_tgacv1_093375_aa0278800	highly similar to ( 709) AT5G22740 | Symbols: ATCSLA02, CSLA02, ATCSLA2 | ATCSLA02; mannan synthase/ transferase, transferring glycosyl groups | chr5:7555379-7559866 REVERSECOG1215 bcsA protein|CSLA1 - cellulose synthase-like family A; mannan synthase, expressed
10.2	cell wall.cellulose synthesis	triae_cs42_2bl_tgacv1_129747_aa0394630	highly similar to ( 709) AT5G22740 | Symbols: ATCSLA02, CSLA02, ATCSLA2 | ATCSLA02; mannan synthase/ transferase, transferring glycosyl groups | chr5:7555379-7559866 REVERSECOG1215 bcsA protein|CSLA1 - cellulose synthase-like family A; mannan synthase, expressed
10.2	cell wall.cellulose synthesis	triae_cs42_2dl_tgacv1_160461_aa0550770	highly similar to ( 709) AT5G22740 | Symbols: ATCSLA02, CSLA02, ATCSLA2 | ATCSLA02; mannan synthase/ transferase, transferring glycosyl groups | chr5:7555379-7559866 REVERSECOG1215 bcsA protein|CSLA1 - cellulose synthase-like family A; mannan synthase, expressed
10.2	cell wall.cellulose synthesis	triae_cs42_3b_tgacv1_223183_aa0777580	highly similar to ( 739) AT4G07960 | Symbols: ATCSLC12, CSLC12 | ATCSLC12 (CELLULOSE-SYNTHASE LIKE C12); cellulose synthase/ transferase, transferring glycosyl groups | chr4:4802628-4805114 REVERSECOG1215 bcsA PRK11204 protein|CSLC1 - cellulose synthase-like family C, expressed
10.2	cell wall.cellulose synthesis	triae_cs42_7bs_tgacv1_592246_aa1934280	highly similar to ( 739) AT4G07960 | Symbols: ATCSLC12, CSLC12 | ATCSLC12 (CELLULOSE-SYNTHASE LIKE C12); cellulose synthase/ transferase, transferring glycosyl groups | chr4:4802628-4805114 REVERSECOG1215 bcsA PRK11204 protein|CSLC1 - cellulose synthase-like family C, expressed
10.2	cell wall.cellulose synthesis	triae_cs42_3b_tgacv1_221079_aa0729630	highly similar to ( 645) AT5G03760 | Symbols: ATCSLA09, CSLA09, ATCSLA9, CSLA9, RAT4 | ATCSLA09; mannan synthase/ transferase, transferring glycosyl groups | chr5:985910-990087 REVERSECOG1215 bcsA protein|CSLA11 - cellulose synthase-like family A, expressed
10.2.1	cell wall.cellulose synthesis.cellulose synthase	triae_cs42_1bs_tgacv1_049866_aa0163180	highly similar to ( 790) AT3G03050 | Symbols: CSLD3, KJK, ATCSLD3 | CSLD3 (CELLULOSE SYNTHASE-LIKE D3); cellulose synthase/ transferase, transferring glycosyl groups | chr3:687873-691629 FORWARDCellulose_synt protein|CSLF8 - cellulose synthase-like family F; beta1,3;1,4 glucan synthase, expressed
10.2.1	cell wall.cellulose synthesis.cellulose synthase	triae_cs42_u_tgacv1_641498_aa2096480	highly similar to ( 790) AT3G03050 | Symbols: CSLD3, KJK, ATCSLD3 | CSLD3 (CELLULOSE SYNTHASE-LIKE D3); cellulose synthase/ transferase, transferring glycosyl groups | chr3:687873-691629 FORWARDCellulose_synt protein|CSLF8 - cellulose synthase-like family F; beta1,3;1,4 glucan synthase, expressed
10.2.1	cell wall.cellulose synthesis.cellulose synthase	triae_cs42_2as_tgacv1_112790_aa0345230	highly similar to ( 746) AT5G16910 | Symbols: ATCSLD2, CSLD2 | CSLD2 (CELLULOSE-SYNTHASE LIKE D2); cellulose synthase/ transferase, transferring glycosyl groups | chr5:5561679-5565290 FORWARDCellulose_synt protein|CSLF3 - cellulose synthase-like family F; beta1,3;1,4 glucan synthase, expressed
10.2.1	cell wall.cellulose synthesis.cellulose synthase	triae_cs42_2bs_tgacv1_148027_aa0489970	highly similar to ( 746) AT5G16910 | Symbols: ATCSLD2, CSLD2 | CSLD2 (CELLULOSE-SYNTHASE LIKE D2); cellulose synthase/ transferase, transferring glycosyl groups | chr5:5561679-5565290 FORWARDCellulose_synt protein|CSLF3 - cellulose synthase-like family F; beta1,3;1,4 glucan synthase, expressed
10.2.1	cell wall.cellulose synthesis.cellulose synthase	triae_cs42_3as_tgacv1_210908_aa0681280	highly similar to ( 707) AT1G55850 | Symbols: ATCSLE1, CSLE1 | ATCSLE1; cellulose synthase/ transferase, transferring glycosyl groups | chr1:20876752-20879414 FORWARDCellulose_synt protein|CSLE2 - cellulose synthase-like family E, expressed
10.2.1	cell wall.cellulose synthesis.cellulose synthase	triae_cs42_3as_tgacv1_212952_aa0704280	highly similar to ( 519) AT2G32540 | Symbols: ATCSLB04, CSLB04, ATCSLB4 | ATCSLB04; cellulose synthase/ transferase/ transferase, transferring glycosyl groups | chr2:13814686-13818289 FORWARDCellulose_synt protein|CSLH1 - cellulose synthase-like family H, expressed
10.2.1	cell wall.cellulose synthesis.cellulose synthase	triae_cs42_3b_tgacv1_222234_aa0760340	highly similar to ( 519) AT2G32540 | Symbols: ATCSLB04, CSLB04, ATCSLB4 | ATCSLB04; cellulose synthase/ transferase/ transferase, transferring glycosyl groups | chr2:13814686-13818289 FORWARDCellulose_synt protein|CSLH1 - cellulose synthase-like family H, expressed
10.2.1	cell wall.cellulose synthesis.cellulose synthase	triae_cs42_3ds_tgacv1_271739_aa0907200	highly similar to ( 519) AT2G32540 | Symbols: ATCSLB04, CSLB04, ATCSLB4 | ATCSLB04; cellulose synthase/ transferase/ transferase, transferring glycosyl groups | chr2:13814686-13818289 FORWARDCellulose_synt protein|CSLH1 - cellulose synthase-like family H, expressed
10.2.1	cell wall.cellulose synthesis.cellulose synthase	triae_cs42_3ds_tgacv1_272756_aa0924850	highly similar to ( 734) AT1G55850 | Symbols: ATCSLE1, CSLE1 | ATCSLE1; cellulose synthase/ transferase, transferring glycosyl groups | chr1:20876752-20879414 FORWARDCellulose_synt protein|CSLE6 - cellulose synthase-like family E, expressed
10.2.1	cell wall.cellulose synthesis.cellulose synthase	triae_cs42_5bl_tgacv1_406235_aa1342610	highly similar to ( 734) AT1G55850 | Symbols: ATCSLE1, CSLE1 | ATCSLE1; cellulose synthase/ transferase, transferring glycosyl groups | chr1:20876752-20879414 FORWARDCellulose_synt protein|CSLE6 - cellulose synthase-like family E, expressed
10.2.1	cell wall.cellulose synthesis.cellulose synthase	triae_cs42_5dl_tgacv1_433536_aa1415840	highly similar to ( 734) AT1G55850 | Symbols: ATCSLE1, CSLE1 | ATCSLE1; cellulose synthase/ transferase, transferring glycosyl groups | chr1:20876752-20879414 FORWARDCellulose_synt protein|CSLE6 - cellulose synthase-like family E, expressed
10.2.1	cell wall.cellulose synthesis.cellulose synthase	triae_cs42_2ds_tgacv1_179076_aa0604160	highly similar to ( 761) AT5G16910 | Symbols: ATCSLD2, CSLD2 | CSLD2 (CELLULOSE-SYNTHASE LIKE D2); cellulose synthase/ transferase, transferring glycosyl groups | chr5:5561679-5565290 FORWARDCellulose_synt protein|CSLF2 - cellulose synthase-like family F; beta1,3;1,4 glucan synthase, expressed
10.2.2	cell wall.cellulose synthesis.COBRA	triae_cs42_2bl_tgacv1_129438_aa0383660	highly similar to ( 664) AT5G60920 | Symbols: COB | COB (COBRA) | chr5:24511466-24513932 REVERSEhighly similar to ( 876) COBL3_ORYSA COBRA-like 3 protein precursor (BRITTLE CULM1-like 4 protein) - Oryza sativa (Rice)Phytochel_synth protein|COBRA, putative, expressed
10.2.2	cell wall.cellulose synthesis.COBRA	triae_cs42_2al_tgacv1_096263_aa0318280	highly similar to ( 664) AT5G60920 | Symbols: COB | COB (COBRA) | chr5:24511466-24513932 REVERSEhighly similar to ( 876) COBL3_ORYSA COBRA-like 3 protein precursor (BRITTLE CULM1-like 4 protein) - Oryza sativa (Rice)Phytochel_synth protein|COBRA, putative, expressed
10.2.2	cell wall.cellulose synthesis.COBRA	triae_cs42_2dl_tgacv1_161025_aa0556070	highly similar to ( 664) AT5G60920 | Symbols: COB | COB (COBRA) | chr5:24511466-24513932 REVERSEhighly similar to ( 876) COBL3_ORYSA COBRA-like 3 protein precursor (BRITTLE CULM1-like 4 protein) - Oryza sativa (Rice)Phytochel_synth protein|COBRA, putative, expressed
10.2.2	cell wall.cellulose synthesis.COBRA	triae_cs42_6al_tgacv1_472178_aa1518600	highly similar to ( 664) AT5G60920 | Symbols: COB | COB (COBRA) | chr5:24511466-24513932 REVERSEhighly similar to ( 876) COBL3_ORYSA COBRA-like 3 protein precursor (BRITTLE CULM1-like 4 protein) - Oryza sativa (Rice)Phytochel_synth protein|COBRA, putative, expressed
10.2.2	cell wall.cellulose synthesis.COBRA	triae_cs42_6dl_tgacv1_526803_aa1692360	highly similar to ( 664) AT5G60920 | Symbols: COB | COB (COBRA) | chr5:24511466-24513932 REVERSEhighly similar to ( 876) COBL3_ORYSA COBRA-like 3 protein precursor (BRITTLE CULM1-like 4 protein) - Oryza sativa (Rice)Phytochel_synth protein|COBRA, putative, expressed
10.2.2	cell wall.cellulose synthesis.COBRA	triae_cs42_2bs_tgacv1_146069_aa0454650	highly similar to ( 532) AT4G16120 | Symbols: ATSEB1, COBL7, SEB1 | COBL7 (COBRA-LIKE 7) | chr4:9116591-9119138 REVERSEweakly similar to ( 119) COBL2_ORYSA COBRA-like 2 protein precursor (BRITTLE CULM1-like 2 protein) - Oryza sativa (Rice)Phytochel_synth protein|COBRA-like protein 7 precursor, putative, expressed
10.2.2	cell wall.cellulose synthesis.COBRA	triae_cs42_2ds_tgacv1_180706_aa0611240	highly similar to ( 532) AT4G16120 | Symbols: ATSEB1, COBL7, SEB1 | COBL7 (COBRA-LIKE 7) | chr4:9116591-9119138 REVERSEweakly similar to ( 119) COBL2_ORYSA COBRA-like 2 protein precursor (BRITTLE CULM1-like 2 protein) - Oryza sativa (Rice)Phytochel_synth protein|COBRA-like protein 7 precursor, putative, expressed
10.2.2	cell wall.cellulose synthesis.COBRA	triae_cs42_2ds_tgacv1_177259_aa0570930	highly similar to ( 667) AT5G60920 | Symbols: COB | COB (COBRA) | chr5:24511466-24513932 REVERSEhighly similar to ( 911) COBL1_ORYSA COBRA-like 1 protein precursor (BRITTLE CULM1-like 6 protein) - Oryza sativa (Rice)Phytochel_synth protein|COBRA, putative, expressed
10.3	cell wall.hemicellulose synthesis	triae_cs42_5dl_tgacv1_434164_aa1430850	highly similar to ( 684) AT5G62620 | Symbols: | galactosyltransferase family protein | chr5:25137136-25139433 FORWARD Galactosyl_T Gal-bind_lectin protein|galactosyltransferase family protein, putative, expressed
10.3	cell wall.hemicellulose synthesis	triae_cs42_7bs_tgacv1_591897_aa1924920	highly similar to ( 540) AT2G03220 | Symbols: FT1, ATFUT1, ATFT1, MUR2 | FT1 (FUCOSYLTRANSFERASE 1); fucosyltransferase/ transferase, transferring glycosyl groups | chr2:970401-972353 REVERSEhighly similar to ( 547) FUT1_PEA Galactoside 2-alpha-L-fucosyltransferase (EC 2.4.1.69) (Xyloglucan alpha-(1,2)-fucosyltransferase) (PsFT1) - Pisum sativum (Garden pea)XG_FTase protein|xyloglucan fucosyltran…
10.3	cell wall.hemicellulose synthesis	triae_cs42_7ds_tgacv1_621546_aa2018970	moderately similar to ( 480) AT2G03220 | Symbols: FT1, ATFUT1, ATFT1, MUR2 | FT1 (FUCOSYLTRANSFERASE 1); fucosyltransferase/ transferase, transferring glycosyl groups | chr2:970401-972353 REVERSEmoderately similar to ( 496) FUT1_PEA Galactoside 2-alpha-L-fucosyltransferase (EC 2.4.1.69) (Xyloglucan alpha-(1,2)-fucosyltransferase) (PsFT1) - Pisum sativum (Garden pea)XG_FTase protein|xyloglucan fuc…
10.3	cell wall.hemicellulose synthesis	triae_cs42_7as_tgacv1_570380_aa1834810	moderately similar to ( 436) AT2G03220 | Symbols: FT1, ATFUT1, ATFT1, MUR2 | FT1 (FUCOSYLTRANSFERASE 1); fucosyltransferase/ transferase, transferring glycosyl groups | chr2:970401-972353 REVERSEmoderately similar to ( 416) FUT1_PEA Galactoside 2-alpha-L-fucosyltransferase (EC 2.4.1.69) (Xyloglucan alpha-(1,2)-fucosyltransferase) (PsFT1) - Pisum sativum (Garden pea)XG_FTase protein|xyloglucan fuc…
10.3	cell wall.hemicellulose synthesis	triae_cs42_3as_tgacv1_210783_aa0678840	moderately similar to ( 436) AT2G03220 | Symbols: FT1, ATFUT1, ATFT1, MUR2 | FT1 (FUCOSYLTRANSFERASE 1); fucosyltransferase/ transferase, transferring glycosyl groups | chr2:970401-972353 REVERSEmoderately similar to ( 416) FUT1_PEA Galactoside 2-alpha-L-fucosyltransferase (EC 2.4.1.69) (Xyloglucan alpha-(1,2)-fucosyltransferase) (PsFT1) - Pisum sativum (Garden pea)XG_FTase protein|xyloglucan fuc…
10.3	cell wall.hemicellulose synthesis	triae_cs42_4ds_tgacv1_361175_aa1162620	moderately similar to ( 436) AT2G03220 | Symbols: FT1, ATFUT1, ATFT1, MUR2 | FT1 (FUCOSYLTRANSFERASE 1); fucosyltransferase/ transferase, transferring glycosyl groups | chr2:970401-972353 REVERSEmoderately similar to ( 416) FUT1_PEA Galactoside 2-alpha-L-fucosyltransferase (EC 2.4.1.69) (Xyloglucan alpha-(1,2)-fucosyltransferase) (PsFT1) - Pisum sativum (Garden pea)XG_FTase protein|xyloglucan fuc…
10.3.2	cell wall.hemicellulose synthesis.glucuronoxylan	triae_cs42_5ds_tgacv1_457278_aa1484620	highly similar to ( 526) AT3G18660 | Symbols: PGSIP1 | PGSIP1 (PLANT GLYCOGENIN-LIKE STARCH INITIATION PROTEIN 1); transferase, transferring glycosyl groups | chr3:6419211-6421959 REVERSE Glyco_transf_8 protein|glycosyl transferase, putative, expressed
10.5.1.1	cell wall.cell wall proteins.AGPs.AGP	triae_cs42_5al_tgacv1_375085_aa1215790	weakly similar to ( 189) AT2G04780 | Symbols: FLA7 | FLA7 (FASCICLIN-LIKE ARABINOOGALACTAN 7) | chr2:1677488-1678252 FORWARD protein|fasciclin domain containing protein, expressed
10.5.1.1	cell wall.cell wall proteins.AGPs.AGP	triae_cs42_5dl_tgacv1_434581_aa1438240	weakly similar to ( 189) AT2G04780 | Symbols: FLA7 | FLA7 (FASCICLIN-LIKE ARABINOOGALACTAN 7) | chr2:1677488-1678252 FORWARD protein|fasciclin domain containing protein, expressed
10.5.1.1	cell wall.cell wall proteins.AGPs.AGP	triae_cs42_5bl_tgacv1_404144_aa1286550	weakly similar to ( 189) AT2G04780 | Symbols: FLA7 | FLA7 (FASCICLIN-LIKE ARABINOOGALACTAN 7) | chr2:1677488-1678252 FORWARD protein|fasciclin domain containing protein, expressed
10.5.1.1	cell wall.cell wall proteins.AGPs.AGP	triae_cs42_1bs_tgacv1_050931_aa0176800	weakly similar to ( 177) AT5G03170 | Symbols: FLA11 | FLA11 | chr5:752898-753638 REVERSE protein|fasciclin domain containing protein, expressed
10.5.1.1	cell wall.cell wall proteins.AGPs.AGP	triae_cs42_u_tgacv1_642438_aa2117630	weakly similar to ( 140) AT5G44130 | Symbols: FLA13 | FLA13 (FASCICLIN-LIKE ARABINOGALACTAN PROTEIN 13 PRECURSOR) | chr5:17761128-17761871 FORWARD protein|fasciclin domain containing protein, expressed
10.5.1.1	cell wall.cell wall proteins.AGPs.AGP	triae_cs42_2ds_tgacv1_177283_aa0572290	weakly similar to ( 150) AT5G55730 | Symbols: FLA1 | FLA1 (FASCICLIN-LIKE ARAB INOGALACTAN 1) | chr5:22558375-22560392 REVERSE protein|fasciclin domain containing protein, expressed
10.5.1.1	cell wall.cell wall proteins.AGPs.AGP	triae_cs42_2as_tgacv1_115706_aa0372920	weakly similar to ( 150) AT5G55730 | Symbols: FLA1 | FLA1 (FASCICLIN-LIKE ARAB INOGALACTAN 1) | chr5:22558375-22560392 REVERSE protein|fasciclin domain containing protein, expressed
10.5.1.1	cell wall.cell wall proteins.AGPs.AGP	triae_cs42_2bs_tgacv1_147989_aa0489650	moderately similar to ( 274) AT4G12730 | Symbols: FLA2 | FLA2 (FASCICLIN-LIKE ARABINOGALACTAN 2) | chr4:7491598-7492809 REVERSE protein|fasciclin-like arabinogalactan protein 8 precursor, putative, expressed
10.5.1.1	cell wall.cell wall proteins.AGPs.AGP	triae_cs42_5dl_tgacv1_435357_aa1449510	moderately similar to ( 274) AT4G12730 | Symbols: FLA2 | FLA2 (FASCICLIN-LIKE ARABINOGALACTAN 2) | chr4:7491598-7492809 REVERSE protein|fasciclin-like arabinogalactan protein 8 precursor, putative, expressed
10.5.1.1	cell wall.cell wall proteins.AGPs.AGP	triae_cs42_u_tgacv1_641360_aa2093030	moderately similar to ( 323) AT2G45470 | Symbols: FLA8, AGP8 | FLA8 (FASCICLIN-LIKE ARABINOGALACTAN PROTEIN 8) | chr2:18742797-18744059 REVERSE protein|fasciclin-like arabinogalactan protein, putative, expressed
10.5.1.1	cell wall.cell wall proteins.AGPs.AGP	triae_cs42_1al_tgacv1_000912_aa0021720	weakly similar to ( 160) AT1G03870 | Symbols: FLA9 | FLA9 (FASCICLIN-LIKE ARABINOOGALACTAN 9) | chr1:982625-983368 REVERSE protein|fasciclin domain containing protein, expressed
10.5.1.1	cell wall.cell wall proteins.AGPs.AGP	triae_cs42_6ds_tgacv1_543462_aa1740400	weakly similar to ( 145) AT5G55730 | Symbols: FLA1 | FLA1 (FASCICLIN-LIKE ARAB INOGALACTAN 1) | chr5:22558375-22560392 REVERSE protein|fasciclin-like arabinogalactan precursor protein, putative, expressed
10.5.1.1	cell wall.cell wall proteins.AGPs.AGP	triae_cs42_6bl_tgacv1_499718_aa1589980	weakly similar to ( 145) AT5G55730 | Symbols: FLA1 | FLA1 (FASCICLIN-LIKE ARAB INOGALACTAN 1) | chr5:22558375-22560392 REVERSE protein|fasciclin-like arabinogalactan precursor protein, putative, expressed
10.5.1.1	cell wall.cell wall proteins.AGPs.AGP	triae_cs42_6dl_tgacv1_526508_aa1685750	weakly similar to ( 145) AT5G55730 | Symbols: FLA1 | FLA1 (FASCICLIN-LIKE ARAB INOGALACTAN 1) | chr5:22558375-22560392 REVERSE protein|fasciclin-like arabinogalactan precursor protein, putative, expressed
10.5.1.1	cell wall.cell wall proteins.AGPs.AGP	triae_cs42_6al_tgacv1_472069_aa1517370	weakly similar to ( 145) AT5G55730 | Symbols: FLA1 | FLA1 (FASCICLIN-LIKE ARAB INOGALACTAN 1) | chr5:22558375-22560392 REVERSE protein|fasciclin-like arabinogalactan precursor protein, putative, expressed
10.5.3	cell wall.cell wall proteins.LRR	triae_cs42_2as_tgacv1_113912_aa0362310	moderately similar to ( 370) AT3G24480 | Symbols: | leucine-rich repeat family protein / extensin family protein | chr3:8901154-8902638 REVERSEweakly similar to ( 109) RPK1_IPONI Receptor-like protein kinase precursor (EC 2.7.11.1) - Ipomoea nil (Japanese morning glory) (Pharbitis nil) protein|uncharacterized protein At4g06744 precursor, putative, expressed
10.5.3	cell wall.cell wall proteins.LRR	triae_cs42_2ds_tgacv1_177997_aa0588880	moderately similar to ( 370) AT3G24480 | Symbols: | leucine-rich repeat family protein / extensin family protein | chr3:8901154-8902638 REVERSEweakly similar to ( 109) RPK1_IPONI Receptor-like protein kinase precursor (EC 2.7.11.1) - Ipomoea nil (Japanese morning glory) (Pharbitis nil) protein|uncharacterized protein At4g06744 precursor, putative, expressed
10.5.3	cell wall.cell wall proteins.LRR	triae_cs42_2bl_tgacv1_131043_aa0421680	moderately similar to ( 340) AT4G06744 | Symbols: | leucine-rich repeat family protein / extensin family protein | chr4:4070870-4072084 REVERSEweakly similar to ( 103) PSKR_DAUCA Phytosulfokine receptor precursor (EC 2.7.11.1) (Phytosulfokine LRR receptor kinase) - Daucus carota (Carrot) protein|uncharacterized protein At4g06744 precursor, putative, expressed
10.5.3	cell wall.cell wall proteins.LRR	triae_cs42_3b_tgacv1_226411_aa0816760	moderately similar to ( 399) AT3G24480 | Symbols: | leucine-rich repeat family protein / extensin family protein | chr3:8901154-8902638 REVERSEweakly similar to ( 105) RPK1_IPONI Receptor-like protein kinase precursor (EC 2.7.11.1) - Ipomoea nil (Japanese morning glory) (Pharbitis nil) protein|retrotransposon protein, putative, unclassified, expressed
10.5.3	cell wall.cell wall proteins.LRR	triae_cs42_3as_tgacv1_211212_aa0686760	moderately similar to ( 399) AT3G24480 | Symbols: | leucine-rich repeat family protein / extensin family protein | chr3:8901154-8902638 REVERSEweakly similar to ( 105) RPK1_IPONI Receptor-like protein kinase precursor (EC 2.7.11.1) - Ipomoea nil (Japanese morning glory) (Pharbitis nil) protein|retrotransposon protein, putative, unclassified, expressed
10.5.4	cell wall.cell wall proteins.HRGP	triae_cs42_1dl_tgacv1_062737_aa0219030	moderately similar to ( 269) AT5G48385 | Symbols: | FUNCTIONS IN: molecular_function unknown; INVOLVED IN: biological_process unknown; LOCATED IN: cellular_component unknown; CONTAINS InterPro DOMAIN/s: Frigida-like (InterPro:IPR012474); BEST Arabidopsis thaliana protein match is: hydroxyproline-rich glycoprotein family protein (TAIR:AT3G22440.1); Has 987 Blast hits to 921 proteins in 78 species:…
10.5.4	cell wall.cell wall proteins.HRGP	triae_cs42_1al_tgacv1_005510_aa0054870	moderately similar to ( 269) AT5G48385 | Symbols: | FUNCTIONS IN: molecular_function unknown; INVOLVED IN: biological_process unknown; LOCATED IN: cellular_component unknown; CONTAINS InterPro DOMAIN/s: Frigida-like (InterPro:IPR012474); BEST Arabidopsis thaliana protein match is: hydroxyproline-rich glycoprotein family protein (TAIR:AT3G22440.1); Has 987 Blast hits to 921 proteins in 78 species:…
10.5.5	cell wall.cell wall proteins.RGP	triae_cs42_u_tgacv1_642256_aa2114390	highly similar to ( 667) AT5G15650 | Symbols: RGP2, ATRGP2 | RGP2 (REVERSIBLY GLYCOSYLATED POLYPEPTIDE 2); transferase, transferring hexosyl groups | chr5:5092203-5094093 FORWARDhighly similar to ( 729) UPTG_MAIZE Alpha-1,4-glucan-protein synthase [UDP-forming] (EC 2.4.1.112) (UDP-glucose:protein transglucosylase) (UPTG) (Amylogenin) (Golgi-associated protein se-wap41) - Zea mays (Maize)RGP prote…
10.5.5	cell wall.cell wall proteins.RGP	triae_cs42_3b_tgacv1_226636_aa0818250	highly similar to ( 667) AT5G15650 | Symbols: RGP2, ATRGP2 | RGP2 (REVERSIBLY GLYCOSYLATED POLYPEPTIDE 2); transferase, transferring hexosyl groups | chr5:5092203-5094093 FORWARDhighly similar to ( 729) UPTG_MAIZE Alpha-1,4-glucan-protein synthase [UDP-forming] (EC 2.4.1.112) (UDP-glucose:protein transglucosylase) (UPTG) (Amylogenin) (Golgi-associated protein se-wap41) - Zea mays (Maize)RGP prote…
10.6	cell wall.degradation	triae_cs42_2al_tgacv1_093266_aa0276070	very weakly similar to ( 100) AT5G62150 | Symbols: | peptidoglycan-binding LysM domain-containing protein | chr5:24958325-24958633 FORWARD protein|lysM domain containing protein, putative, expressed
10.6.1	cell wall.degradation.cellulases and beta -1,4-glucanases	triae_cs42_5al_tgacv1_375300_aa1219460	highly similar to ( 922) AT5G20950 | Symbols: | glycosyl hydrolase family 3 protein | chr5:7107609-7110775 REVERSEBglX Glyco_hydro_3 Glyco_hydro_3_C protein|periplasmic beta-glucosidase precursor, putative, expressed
10.6.1	cell wall.degradation.cellulases and beta -1,4-glucanases	triae_cs42_5bl_tgacv1_404380_aa1297730	highly similar to ( 922) AT5G20950 | Symbols: | glycosyl hydrolase family 3 protein | chr5:7107609-7110775 REVERSEBglX Glyco_hydro_3 Glyco_hydro_3_C protein|periplasmic beta-glucosidase precursor, putative, expressed
10.6.1	cell wall.degradation.cellulases and beta -1,4-glucanases	triae_cs42_5dl_tgacv1_436125_aa1458320	highly similar to ( 922) AT5G20950 | Symbols: | glycosyl hydrolase family 3 protein | chr5:7107609-7110775 REVERSEBglX Glyco_hydro_3 Glyco_hydro_3_C protein|periplasmic beta-glucosidase precursor, putative, expressed
10.6.1	cell wall.degradation.cellulases and beta -1,4-glucanases	triae_cs42_5dl_tgacv1_434288_aa1433330	highly similar to ( 885) AT5G20950 | Symbols: | glycosyl hydrolase family 3 protein | chr5:7107609-7110775 REVERSEBglX Glyco_hydro_3 Glyco_hydro_3_C protein|periplasmic beta-glucosidase precursor, putative, expressed
10.6.1	cell wall.degradation.cellulases and beta -1,4-glucanases	triae_cs42_4bs_tgacv1_328273_aa1085530	highly similar to ( 751) AT5G49360 | Symbols: BXL1, ATBXL1 | BXL1 (BETA-XYLOSIDASE 1); hydrolase, hydrolyzing O-glycosyl compounds | chr5:20012179-20016659 REVERSEmoderately similar to ( 491) XYNB_PRUPE Putative beta-D-xylosidase (EC 3.2.1.-) (PpAz152) (Fragment) - Prunus persica (Peach)Glyco_hydro_3_C BglX Glyco_hydro_3 protein|glycosyl hydrolase family 3 protein, putative, expressed
10.6.2	cell wall.degradation.mannan-xylose-arabinose-fucose	triae_cs42_2bs_tgacv1_146738_aa0471840	highly similar to ( 580) AT4G38650 | Symbols: | glycosyl hydrolase family 10 protein | chr4:18063377-18065769 FORWARDGlyco_10 Glyco_hydro_10 XynA protein|glycosyl hydrolase family 10 protein, putative, expressed
10.6.2	cell wall.degradation.mannan-xylose-arabinose-fucose	triae_cs42_2ds_tgacv1_177523_aa0579260	highly similar to ( 580) AT4G38650 | Symbols: | glycosyl hydrolase family 10 protein | chr4:18063377-18065769 FORWARDGlyco_10 Glyco_hydro_10 XynA protein|glycosyl hydrolase family 10 protein, putative, expressed
10.6.2	cell wall.degradation.mannan-xylose-arabinose-fucose	triae_cs42_u_tgacv1_641281_aa2090600	highly similar to ( 580) AT4G38650 | Symbols: | glycosyl hydrolase family 10 protein | chr4:18063377-18065769 FORWARDGlyco_10 Glyco_hydro_10 XynA protein|glycosyl hydrolase family 10 protein, putative, expressed
10.6.2	cell wall.degradation.mannan-xylose-arabinose-fucose	triae_cs42_5al_tgacv1_374213_aa1193900	highly similar to ( 545) AT1G58370 | Symbols: RXF12, ATXYN1 | RXF12; endo-1,4-beta-xylanase/ hydrolase, hydrolyzing O-glycosyl compounds | chr1:21684751-21688209 FORWARDweakly similar to ( 148) POLB_MAIZE Putative Pol polyprotein from transposon element Bs1 (ORF 1) - Zea mays (Maize)Glyco_10 Glyco_hydro_10 XynA protein|glycosyl hydrolase family 10 protein, putative, expressed
10.6.2	cell wall.degradation.mannan-xylose-arabinose-fucose	triae_cs42_5dl_tgacv1_433039_aa1399440	highly similar to ( 545) AT1G58370 | Symbols: RXF12, ATXYN1 | RXF12; endo-1,4-beta-xylanase/ hydrolase, hydrolyzing O-glycosyl compounds | chr1:21684751-21688209 FORWARDweakly similar to ( 148) POLB_MAIZE Putative Pol polyprotein from transposon element Bs1 (ORF 1) - Zea mays (Maize)Glyco_10 Glyco_hydro_10 XynA protein|glycosyl hydrolase family 10 protein, putative, expressed
10.6.2	cell wall.degradation.mannan-xylose-arabinose-fucose	triae_cs42_5dl_tgacv1_435076_aa1445750	highly similar to ( 545) AT1G58370 | Symbols: RXF12, ATXYN1 | RXF12; endo-1,4-beta-xylanase/ hydrolase, hydrolyzing O-glycosyl compounds | chr1:21684751-21688209 FORWARDweakly similar to ( 148) POLB_MAIZE Putative Pol polyprotein from transposon element Bs1 (ORF 1) - Zea mays (Maize)Glyco_10 Glyco_hydro_10 XynA protein|glycosyl hydrolase family 10 protein, putative, expressed
10.6.2	cell wall.degradation.mannan-xylose-arabinose-fucose	triae_cs42_6al_tgacv1_473062_aa1528360	moderately similar to ( 429) AT5G66460 | Symbols: | (1-4)-beta-mannan endohydrolase, putative | chr5:26538911-26540837 REVERSECOG3934 protein|OsMan03 - Endo-Beta-Mannanase, expressed
10.6.2	cell wall.degradation.mannan-xylose-arabinose-fucose	triae_cs42_6bl_tgacv1_500012_aa1597220	moderately similar to ( 429) AT5G66460 | Symbols: | (1-4)-beta-mannan endohydrolase, putative | chr5:26538911-26540837 REVERSECOG3934 protein|OsMan03 - Endo-Beta-Mannanase, expressed
10.6.2	cell wall.degradation.mannan-xylose-arabinose-fucose	triae_cs42_6dl_tgacv1_527677_aa1707240	moderately similar to ( 429) AT5G66460 | Symbols: | (1-4)-beta-mannan endohydrolase, putative | chr5:26538911-26540837 REVERSECOG3934 protein|OsMan03 - Endo-Beta-Mannanase, expressed
10.6.2	cell wall.degradation.mannan-xylose-arabinose-fucose	triae_cs42_6dl_tgacv1_526472_aa1684550	moderately similar to ( 429) AT5G66460 | Symbols: | (1-4)-beta-mannan endohydrolase, putative | chr5:26538911-26540837 REVERSECOG3934 protein|OsMan03 - Endo-Beta-Mannanase, expressed
10.6.2	cell wall.degradation.mannan-xylose-arabinose-fucose	triae_cs42_5al_tgacv1_376571_aa1238600	moderately similar to ( 379) AT2G28100 | Symbols: ATFUC1 | ATFUC1 (alpha-L-fucosidase 1); alpha-L-fucosidase | chr2:11974803-11976489 FORWARDmoderately similar to ( 382) FUCO1_ORYSA Putative alpha-L-fucosidase 1 precursor (EC 3.2.1.51) (Alpha-L-fucoside fucohydrolase) - Oryza sativa (Rice) COG3669 protein|glycosyl hydrolase family 29, putative, expressed
10.6.2	cell wall.degradation.mannan-xylose-arabinose-fucose	triae_cs42_4as_tgacv1_306990_aa1015860	highly similar to ( 819) AT1G78060 | Symbols: | glycosyl hydrolase family 3 protein | chr1:29349796-29352868 REVERSEmoderately similar to ( 373) XYNB_PRUPE Putative beta-D-xylosidase (EC 3.2.1.-) (PpAz152) (Fragment) - Prunus persica (Peach)Glyco_hydro_3_C Glyco_hydro_3 BglX protein|glycosyl hydrolase family 3 protein, putative, expressed
10.6.2	cell wall.degradation.mannan-xylose-arabinose-fucose	triae_cs42_4al_tgacv1_288686_aa0955620	highly similar to ( 819) AT1G78060 | Symbols: | glycosyl hydrolase family 3 protein | chr1:29349796-29352868 REVERSEmoderately similar to ( 373) XYNB_PRUPE Putative beta-D-xylosidase (EC 3.2.1.-) (PpAz152) (Fragment) - Prunus persica (Peach)Glyco_hydro_3_C Glyco_hydro_3 BglX protein|glycosyl hydrolase family 3 protein, putative, expressed
10.6.2	cell wall.degradation.mannan-xylose-arabinose-fucose	triae_cs42_4bl_tgacv1_320384_aa1037370	highly similar to ( 819) AT1G78060 | Symbols: | glycosyl hydrolase family 3 protein | chr1:29349796-29352868 REVERSEmoderately similar to ( 373) XYNB_PRUPE Putative beta-D-xylosidase (EC 3.2.1.-) (PpAz152) (Fragment) - Prunus persica (Peach)Glyco_hydro_3_C Glyco_hydro_3 BglX protein|glycosyl hydrolase family 3 protein, putative, expressed
10.6.2	cell wall.degradation.mannan-xylose-arabinose-fucose	triae_cs42_4dl_tgacv1_343889_aa1141110	highly similar to ( 819) AT1G78060 | Symbols: | glycosyl hydrolase family 3 protein | chr1:29349796-29352868 REVERSEmoderately similar to ( 373) XYNB_PRUPE Putative beta-D-xylosidase (EC 3.2.1.-) (PpAz152) (Fragment) - Prunus persica (Peach)Glyco_hydro_3_C Glyco_hydro_3 BglX protein|glycosyl hydrolase family 3 protein, putative, expressed
10.6.2	cell wall.degradation.mannan-xylose-arabinose-fucose	triae_cs42_4ds_tgacv1_361544_aa1169960	highly similar to ( 819) AT1G78060 | Symbols: | glycosyl hydrolase family 3 protein | chr1:29349796-29352868 REVERSEmoderately similar to ( 373) XYNB_PRUPE Putative beta-D-xylosidase (EC 3.2.1.-) (PpAz152) (Fragment) - Prunus persica (Peach)Glyco_hydro_3_C Glyco_hydro_3 BglX protein|glycosyl hydrolase family 3 protein, putative, expressed
10.6.2	cell wall.degradation.mannan-xylose-arabinose-fucose	triae_cs42_4bl_tgacv1_321723_aa1064680	highly similar to ( 536) AT4G33840 | Symbols: | glycosyl hydrolase family 10 protein | chr4:16223694-16226095 REVERSEGlyco_10 Glyco_hydro_10 XynA protein|glycosyl hydrolase family 10 protein, putative, expressed
10.6.2	cell wall.degradation.mannan-xylose-arabinose-fucose	triae_cs42_4dl_tgacv1_342745_aa1120820	highly similar to ( 536) AT4G33840 | Symbols: | glycosyl hydrolase family 10 protein | chr4:16223694-16226095 REVERSEGlyco_10 Glyco_hydro_10 XynA protein|glycosyl hydrolase family 10 protein, putative, expressed
10.6.2	cell wall.degradation.mannan-xylose-arabinose-fucose	triae_cs42_4bs_tgacv1_328273_aa1085530	highly similar to ( 872) AT5G49360 | Symbols: BXL1, ATBXL1 | BXL1 (BETA-XYLOSIDASE 1); hydrolase, hydrolyzing O-glycosyl compounds | chr5:20012179-20016659 REVERSEmoderately similar to ( 491) XYNB_PRUPE Putative beta-D-xylosidase (EC 3.2.1.-) (PpAz152) (Fragment) - Prunus persica (Peach)Glyco_hydro_3_C Glyco_hydro_3 BglX protein|glycosyl hydrolase family 3 protein, putative, expressed
10.6.2	cell wall.degradation.mannan-xylose-arabinose-fucose	triae_cs42_1as_tgacv1_019179_aa0062240	highly similar to ( 537) AT4G33830 | Symbols: | catalytic/ cation binding / hydrolase, hydrolyzing O-glycosyl compounds | chr4:16220324-16222676 REVERSEGlyco_10 Glyco_hydro_10 XynA protein|glycosyl hydrolase family 10 protein, putative, expressed
10.6.2	cell wall.degradation.mannan-xylose-arabinose-fucose	triae_cs42_2bl_tgacv1_130544_aa0413210	highly similar to ( 537) AT4G33830 | Symbols: | catalytic/ cation binding / hydrolase, hydrolyzing O-glycosyl compounds | chr4:16220324-16222676 REVERSEGlyco_10 Glyco_hydro_10 XynA protein|glycosyl hydrolase family 10 protein, putative, expressed
10.6.2	cell wall.degradation.mannan-xylose-arabinose-fucose	triae_cs42_1bs_tgacv1_049399_aa0152220	highly similar to ( 537) AT4G33830 | Symbols: | catalytic/ cation binding / hydrolase, hydrolyzing O-glycosyl compounds | chr4:16220324-16222676 REVERSEGlyco_10 Glyco_hydro_10 XynA protein|glycosyl hydrolase family 10 protein, putative, expressed
10.6.2	cell wall.degradation.mannan-xylose-arabinose-fucose	triae_cs42_1ds_tgacv1_080332_aa0246120	highly similar to ( 537) AT4G33830 | Symbols: | catalytic/ cation binding / hydrolase, hydrolyzing O-glycosyl compounds | chr4:16220324-16222676 REVERSEGlyco_10 Glyco_hydro_10 XynA protein|glycosyl hydrolase family 10 protein, putative, expressed
10.6.2	cell wall.degradation.mannan-xylose-arabinose-fucose	triae_cs42_2dl_tgacv1_159310_aa0536270	highly similar to ( 576) AT2G28100 | Symbols: ATFUC1 | ATFUC1 (alpha-L-fucosidase 1); alpha-L-fucosidase | chr2:11974803-11976489 FORWARDhighly similar to ( 958) FUCO1_ORYSA Putative alpha-L-fucosidase 1 precursor (EC 3.2.1.51) (Alpha-L-fucoside fucohydrolase) - Oryza sativa (Rice) COG3669 protein|ATFUC1, putative, expressed
10.6.3	cell wall.degradation.pectate lyases and polygalacturonases	triae_cs42_7dl_tgacv1_602927_aa1972120	moderately similar to ( 272) AT4G18180 | Symbols: | glycoside hydrolase family 28 protein / polygalacturonase (pectinase) family protein | chr4:10065626-10067317 FORWARDmoderately similar to ( 265) PGLR_BRANA Polygalacturonase precursor (EC 3.2.1.15) (PG) (Pectinase) - Brassica napus (Rape)Glyco_hydro_28 PGU1 protein|polygalacturonase, putative, expressed
10.6.3	cell wall.degradation.pectate lyases and polygalacturonases	triae_cs42_1dl_tgacv1_062036_aa0207870	moderately similar to ( 283) AT1G80170 | Symbols: | polygalacturonase, putative / pectinase, putative | chr1:30153646-30155683 REVERSEmoderately similar to ( 249) PGLR_ACTCH Polygalacturonase precursor (EC 3.2.1.15) (PG) (Pectinase) - Actinidia chinensis (Kiwi) (Yangtao)Glyco_hydro_28 PGU1 protein|polygalacturonase, putative, expressed
10.6.3	cell wall.degradation.pectate lyases and polygalacturonases	triae_cs42_1al_tgacv1_001312_aa0028550	moderately similar to ( 283) AT1G80170 | Symbols: | polygalacturonase, putative / pectinase, putative | chr1:30153646-30155683 REVERSEmoderately similar to ( 249) PGLR_ACTCH Polygalacturonase precursor (EC 3.2.1.15) (PG) (Pectinase) - Actinidia chinensis (Kiwi) (Yangtao)Glyco_hydro_28 PGU1 protein|polygalacturonase, putative, expressed
10.6.3	cell wall.degradation.pectate lyases and polygalacturonases	triae_cs42_1dl_tgacv1_062036_aa0207880	moderately similar to ( 283) AT1G80170 | Symbols: | polygalacturonase, putative / pectinase, putative | chr1:30153646-30155683 REVERSEmoderately similar to ( 249) PGLR_ACTCH Polygalacturonase precursor (EC 3.2.1.15) (PG) (Pectinase) - Actinidia chinensis (Kiwi) (Yangtao)Glyco_hydro_28 PGU1 protein|polygalacturonase, putative, expressed
10.6.3	cell wall.degradation.pectate lyases and polygalacturonases	triae_cs42_1dl_tgacv1_063761_aa0230650	moderately similar to ( 479) AT1G02460 | Symbols: | glycoside hydrolase family 28 protein / polygalacturonase (pectinase) family protein | chr1:504897-507099 REVERSEmoderately similar to ( 257) PGLR_ACTCH Polygalacturonase precursor (EC 3.2.1.15) (PG) (Pectinase) - Actinidia chinensis (Kiwi) (Yangtao)Glyco_hydro_28 PGU1 protein|polygalacturonase, putative, expressed
10.6.3	cell wall.degradation.pectate lyases and polygalacturonases	triae_cs42_4al_tgacv1_291904_aa0996990	moderately similar to ( 484) AT1G70370 | Symbols: | BURP domain-containing protein / polygalacturonase, putative | chr1:26513003-26514998 REVERSEBURP protein|BURP domain containing protein, expressed
10.6.3	cell wall.degradation.pectate lyases and polygalacturonases	triae_cs42_7as_tgacv1_570856_aa1841730	moderately similar to ( 484) AT1G70370 | Symbols: | BURP domain-containing protein / polygalacturonase, putative | chr1:26513003-26514998 REVERSEBURP protein|BURP domain containing protein, expressed
10.6.3	cell wall.degradation.pectate lyases and polygalacturonases	triae_cs42_7ds_tgacv1_625125_aa2064400	moderately similar to ( 484) AT1G70370 | Symbols: | BURP domain-containing protein / polygalacturonase, putative | chr1:26513003-26514998 REVERSEBURP protein|BURP domain containing protein, expressed
10.6.3	cell wall.degradation.pectate lyases and polygalacturonases	triae_cs42_3b_tgacv1_227148_aa0821710	moderately similar to ( 275) AT3G15720 | Symbols: | glycoside hydrolase family 28 protein / polygalacturonase (pectinase) family protein | chr3:5325329-5327617 REVERSEmoderately similar to ( 256) PGLR_GOSHI Polygalacturonase precursor (EC 3.2.1.15) (PG) (Pectinase) - Gossypium hirsutum (Upland cotton)Glyco_hydro_28 PGU1 protein|polygalacturonase, putative, expressed
10.6.3	cell wall.degradation.pectate lyases and polygalacturonases	triae_cs42_3ds_tgacv1_271872_aa0909830	moderately similar to ( 275) AT3G15720 | Symbols: | glycoside hydrolase family 28 protein / polygalacturonase (pectinase) family protein | chr3:5325329-5327617 REVERSEmoderately similar to ( 256) PGLR_GOSHI Polygalacturonase precursor (EC 3.2.1.15) (PG) (Pectinase) - Gossypium hirsutum (Upland cotton)Glyco_hydro_28 PGU1 protein|polygalacturonase, putative, expressed
10.6.3	cell wall.degradation.pectate lyases and polygalacturonases	triae_cs42_3as_tgacv1_212176_aa0698430	moderately similar to ( 275) AT3G15720 | Symbols: | glycoside hydrolase family 28 protein / polygalacturonase (pectinase) family protein | chr3:5325329-5327617 REVERSEmoderately similar to ( 256) PGLR_GOSHI Polygalacturonase precursor (EC 3.2.1.15) (PG) (Pectinase) - Gossypium hirsutum (Upland cotton)Glyco_hydro_28 PGU1 protein|polygalacturonase, putative, expressed
10.6.3	cell wall.degradation.pectate lyases and polygalacturonases	triae_cs42_7ds_tgacv1_622096_aa2032670	highly similar to ( 568) AT3G48950 | Symbols: | glycoside hydrolase family 28 protein / polygalacturonase (pectinase) family protein | chr3:18148017-18149987 FORWARDvery weakly similar to (85.9) PGLR3_MAIZE Exopolygalacturonase precursor (EC 3.2.1.67) (ExoPG) (Pectinase) (Galacturan 1,4-alpha-galacturonidase) - Zea mays (Maize)PGU1 Glyco_hydro_28 protein|polygalacturonase, putative, expressed
10.6.3	cell wall.degradation.pectate lyases and polygalacturonases	triae_cs42_4al_tgacv1_290279_aa0983540	highly similar to ( 669) AT1G09890 | Symbols: | lyase | chr1:3214237-3217386 REVERSERhamnogal_lyase protein|rhamnogalacturonate lyase, putative, expressed
10.6.3	cell wall.degradation.pectate lyases and polygalacturonases	triae_cs42_3b_tgacv1_220796_aa0719470	moderately similar to ( 407) AT1G60590 | Symbols: | polygalacturonase, putative / pectinase, putative | chr1:22314426-22316867 REVERSEweakly similar to ( 175) PGLR_ACTCH Polygalacturonase precursor (EC 3.2.1.15) (PG) (Pectinase) - Actinidia chinensis (Kiwi) (Yangtao)Glyco_hydro_28 PGU1 protein|polygalacturonase, putative, expressed
10.6.3	cell wall.degradation.pectate lyases and polygalacturonases	triae_cs42_2al_tgacv1_094655_aa0301170	moderately similar to ( 372) AT3G07970 | Symbols: QRT2 | QRT2 (QUARTET 2); polygalacturonase | chr3:2541006-2543370 FORWARDmoderately similar to ( 411) PGLR_ACTCH Polygalacturonase precursor (EC 3.2.1.15) (PG) (Pectinase) - Actinidia chinensis (Kiwi) (Yangtao)Glyco_hydro_28 PGU1 protein|polygalacturonase, putative, expressed
10.6.3	cell wall.degradation.pectate lyases and polygalacturonases	triae_cs42_2dl_tgacv1_158050_aa0507340	moderately similar to ( 372) AT3G07970 | Symbols: QRT2 | QRT2 (QUARTET 2); polygalacturonase | chr3:2541006-2543370 FORWARDmoderately similar to ( 411) PGLR_ACTCH Polygalacturonase precursor (EC 3.2.1.15) (PG) (Pectinase) - Actinidia chinensis (Kiwi) (Yangtao)Glyco_hydro_28 PGU1 protein|polygalacturonase, putative, expressed
10.6.3	cell wall.degradation.pectate lyases and polygalacturonases	triae_cs42_2dl_tgacv1_158050_aa0507350	moderately similar to ( 372) AT3G07970 | Symbols: QRT2 | QRT2 (QUARTET 2); polygalacturonase | chr3:2541006-2543370 FORWARDmoderately similar to ( 411) PGLR_ACTCH Polygalacturonase precursor (EC 3.2.1.15) (PG) (Pectinase) - Actinidia chinensis (Kiwi) (Yangtao)Glyco_hydro_28 PGU1 protein|polygalacturonase, putative, expressed
10.6.3	cell wall.degradation.pectate lyases and polygalacturonases	triae_cs42_2bl_tgacv1_134314_aa0443940	moderately similar to ( 372) AT3G07970 | Symbols: QRT2 | QRT2 (QUARTET 2); polygalacturonase | chr3:2541006-2543370 FORWARDmoderately similar to ( 411) PGLR_ACTCH Polygalacturonase precursor (EC 3.2.1.15) (PG) (Pectinase) - Actinidia chinensis (Kiwi) (Yangtao)Glyco_hydro_28 PGU1 protein|polygalacturonase, putative, expressed
10.6.3	cell wall.degradation.pectate lyases and polygalacturonases	triae_cs42_u_tgacv1_641549_aa2097750	moderately similar to ( 372) AT3G07970 | Symbols: QRT2 | QRT2 (QUARTET 2); polygalacturonase | chr3:2541006-2543370 FORWARDmoderately similar to ( 411) PGLR_ACTCH Polygalacturonase precursor (EC 3.2.1.15) (PG) (Pectinase) - Actinidia chinensis (Kiwi) (Yangtao)Glyco_hydro_28 PGU1 protein|polygalacturonase, putative, expressed
10.6.3	cell wall.degradation.pectate lyases and polygalacturonases	triae_cs42_2bl_tgacv1_131047_aa0421740	moderately similar to ( 372) AT3G07970 | Symbols: QRT2 | QRT2 (QUARTET 2); polygalacturonase | chr3:2541006-2543370 FORWARDmoderately similar to ( 411) PGLR_ACTCH Polygalacturonase precursor (EC 3.2.1.15) (PG) (Pectinase) - Actinidia chinensis (Kiwi) (Yangtao)Glyco_hydro_28 PGU1 protein|polygalacturonase, putative, expressed
10.6.3	cell wall.degradation.pectate lyases and polygalacturonases	triae_cs42_1ds_tgacv1_082007_aa0263570	moderately similar to ( 372) AT3G07970 | Symbols: QRT2 | QRT2 (QUARTET 2); polygalacturonase | chr3:2541006-2543370 FORWARDmoderately similar to ( 411) PGLR_ACTCH Polygalacturonase precursor (EC 3.2.1.15) (PG) (Pectinase) - Actinidia chinensis (Kiwi) (Yangtao)Glyco_hydro_28 PGU1 protein|polygalacturonase, putative, expressed
10.6.3	cell wall.degradation.pectate lyases and polygalacturonases	triae_cs42_4as_tgacv1_307583_aa1021660	moderately similar to ( 352) AT3G07970 | Symbols: QRT2 | QRT2 (QUARTET 2); polygalacturonase | chr3:2541006-2543370 FORWARDmoderately similar to ( 369) PGLR_ACTCH Polygalacturonase precursor (EC 3.2.1.15) (PG) (Pectinase) - Actinidia chinensis (Kiwi) (Yangtao)Glyco_hydro_28 PGU1 protein|polygalacturonase, putative, expressed
10.6.3	cell wall.degradation.pectate lyases and polygalacturonases	triae_cs42_4bl_tgacv1_320829_aa1049710	moderately similar to ( 352) AT3G07970 | Symbols: QRT2 | QRT2 (QUARTET 2); polygalacturonase | chr3:2541006-2543370 FORWARDmoderately similar to ( 369) PGLR_ACTCH Polygalacturonase precursor (EC 3.2.1.15) (PG) (Pectinase) - Actinidia chinensis (Kiwi) (Yangtao)Glyco_hydro_28 PGU1 protein|polygalacturonase, putative, expressed
10.6.3	cell wall.degradation.pectate lyases and polygalacturonases	triae_cs42_4dl_tgacv1_343835_aa1140240	moderately similar to ( 352) AT3G07970 | Symbols: QRT2 | QRT2 (QUARTET 2); polygalacturonase | chr3:2541006-2543370 FORWARDmoderately similar to ( 369) PGLR_ACTCH Polygalacturonase precursor (EC 3.2.1.15) (PG) (Pectinase) - Actinidia chinensis (Kiwi) (Yangtao)Glyco_hydro_28 PGU1 protein|polygalacturonase, putative, expressed
10.6.3	cell wall.degradation.pectate lyases and polygalacturonases	triae_cs42_2bs_tgacv1_146745_aa0471910	moderately similar to ( 211) AT5G06860 | Symbols: PGIP1, ATPGIP1 | PGIP1 (POLYGALACTURONASE INHIBITING PROTEIN 1); protein binding | chr5:2132373-2133434 FORWARDhighly similar to ( 610) PGIP1_ORYSA Polygalacturonase inhibitor 1 precursor (Polygalacturonase-inhibiting protein) (Floral organ regulator 1) - Oryza sativa (Rice) protein|polygalacturonase inhibitor 1 precursor, putative, expressed
10.6.3	cell wall.degradation.pectate lyases and polygalacturonases	triae_cs42_3al_tgacv1_193913_aa0622490	moderately similar to ( 486) AT1G60590 | Symbols: | polygalacturonase, putative / pectinase, putative | chr1:22314426-22316867 REVERSEmoderately similar to ( 213) PGLR_ACTCH Polygalacturonase precursor (EC 3.2.1.15) (PG) (Pectinase) - Actinidia chinensis (Kiwi) (Yangtao)Glyco_hydro_28 PGU1 protein|polygalacturonase, putative, expressed
10.6.3	cell wall.degradation.pectate lyases and polygalacturonases	triae_cs42_1dl_tgacv1_062556_aa0216380	moderately similar to ( 486) AT1G60590 | Symbols: | polygalacturonase, putative / pectinase, putative | chr1:22314426-22316867 REVERSEmoderately similar to ( 213) PGLR_ACTCH Polygalacturonase precursor (EC 3.2.1.15) (PG) (Pectinase) - Actinidia chinensis (Kiwi) (Yangtao)Glyco_hydro_28 PGU1 protein|polygalacturonase, putative, expressed
10.6.3	cell wall.degradation.pectate lyases and polygalacturonases	triae_cs42_3dl_tgacv1_251173_aa0878370	moderately similar to ( 486) AT1G60590 | Symbols: | polygalacturonase, putative / pectinase, putative | chr1:22314426-22316867 REVERSEmoderately similar to ( 213) PGLR_ACTCH Polygalacturonase precursor (EC 3.2.1.15) (PG) (Pectinase) - Actinidia chinensis (Kiwi) (Yangtao)Glyco_hydro_28 PGU1 protein|polygalacturonase, putative, expressed
10.7	cell wall.modification	triae_cs42_6dl_tgacv1_527377_aa1703040	moderately similar to ( 237) AT2G45110 | Symbols: ATEXPB4, EXPB4, ATHEXP BETA 1.1 | ATEXPB4 (ARABIDOPSIS THALIANA EXPANSIN B4) | chr2:18599575-18601237 FORWARDmoderately similar to ( 455) EXB11_ORYSA Expansin-B11 precursor (OsEXPB11) (Beta-expansin-11) (OsaEXPb1.20) - Oryza sativa (Rice)Pollen_allerg_1 protein|expansin precursor, putative, expressed
10.7	cell wall.modification	triae_cs42_2ds_tgacv1_179985_aa0609770	moderately similar to ( 251) AT1G65680 | Symbols: ATEXPB2, EXPB2, ATHEXP BETA 1.4 | ATEXPB2 (ARABIDOPSIS THALIANA EXPANSIN B2) | chr1:24427266-24428399 FORWARDmoderately similar to ( 459) EXB15_ORYSA Expansin-B15 precursor (OsEXPB15) (Beta-expansin-15) (OsaEXPb1.16) - Oryza sativa (Rice)Pollen_allerg_1 protein|expansin precursor, putative, expressed
10.7	cell wall.modification	triae_cs42_6al_tgacv1_471657_aa1512440	moderately similar to ( 251) AT1G65680 | Symbols: ATEXPB2, EXPB2, ATHEXP BETA 1.4 | ATEXPB2 (ARABIDOPSIS THALIANA EXPANSIN B2) | chr1:24427266-24428399 FORWARDmoderately similar to ( 459) EXB15_ORYSA Expansin-B15 precursor (OsEXPB15) (Beta-expansin-15) (OsaEXPb1.16) - Oryza sativa (Rice)Pollen_allerg_1 protein|expansin precursor, putative, expressed
10.7	cell wall.modification	triae_cs42_1dl_tgacv1_062107_aa0208850	moderately similar to ( 214) AT1G65680 | Symbols: ATEXPB2, EXPB2, ATHEXP BETA 1.4 | ATEXPB2 (ARABIDOPSIS THALIANA EXPANSIN B2) | chr1:24427266-24428399 FORWARDmoderately similar to ( 486) EXPB3_ORYSA Expansin-B3 precursor (OsEXPB3) (Beta-expansin-3) (OsaEXPb1.10) - Oryza sativa (Rice)Pollen_allerg_1 protein|expansin precursor, putative, expressed
10.7	cell wall.modification	triae_cs42_3ds_tgacv1_271869_aa0909750	moderately similar to ( 273) AT5G57550 | Symbols: XTR3 | XTR3 (XYLOGLUCAN ENDOTRANSGLYCOSYLASE 3); hydrolase, acting on glycosyl bonds / xyloglucan:xyloglucosyl transferase | chr5:23305055-23306384 REVERSEhighly similar to ( 532) XTH8_ORYSA Xyloglucan endotransglycosylase/hydrolase protein 8 precursor (EC 2.4.1.207) (End-xyloglucan transferase) (OsXTH8) (OsXRT5) - Oryza sativa (Rice)GH16_XET Glyc…
10.7	cell wall.modification	triae_cs42_7ds_tgacv1_622068_aa2032100	moderately similar to ( 273) AT5G57550 | Symbols: XTR3 | XTR3 (XYLOGLUCAN ENDOTRANSGLYCOSYLASE 3); hydrolase, acting on glycosyl bonds / xyloglucan:xyloglucosyl transferase | chr5:23305055-23306384 REVERSEhighly similar to ( 532) XTH8_ORYSA Xyloglucan endotransglycosylase/hydrolase protein 8 precursor (EC 2.4.1.207) (End-xyloglucan transferase) (OsXTH8) (OsXRT5) - Oryza sativa (Rice)GH16_XET Glyc…
10.7	cell wall.modification	triae_cs42_6dl_tgacv1_527221_aa1700780	moderately similar to ( 273) AT5G57550 | Symbols: XTR3 | XTR3 (XYLOGLUCAN ENDOTRANSGLYCOSYLASE 3); hydrolase, acting on glycosyl bonds / xyloglucan:xyloglucosyl transferase | chr5:23305055-23306384 REVERSEhighly similar to ( 532) XTH8_ORYSA Xyloglucan endotransglycosylase/hydrolase protein 8 precursor (EC 2.4.1.207) (End-xyloglucan transferase) (OsXTH8) (OsXRT5) - Oryza sativa (Rice)GH16_XET Glyc…
10.7	cell wall.modification	triae_cs42_3ds_tgacv1_271881_aa0910150	moderately similar to ( 273) AT5G57550 | Symbols: XTR3 | XTR3 (XYLOGLUCAN ENDOTRANSGLYCOSYLASE 3); hydrolase, acting on glycosyl bonds / xyloglucan:xyloglucosyl transferase | chr5:23305055-23306384 REVERSEhighly similar to ( 532) XTH8_ORYSA Xyloglucan endotransglycosylase/hydrolase protein 8 precursor (EC 2.4.1.207) (End-xyloglucan transferase) (OsXTH8) (OsXRT5) - Oryza sativa (Rice)GH16_XET Glyc…
10.7	cell wall.modification	triae_cs42_3as_tgacv1_212195_aa0698660	moderately similar to ( 273) AT5G57550 | Symbols: XTR3 | XTR3 (XYLOGLUCAN ENDOTRANSGLYCOSYLASE 3); hydrolase, acting on glycosyl bonds / xyloglucan:xyloglucosyl transferase | chr5:23305055-23306384 REVERSEhighly similar to ( 532) XTH8_ORYSA Xyloglucan endotransglycosylase/hydrolase protein 8 precursor (EC 2.4.1.207) (End-xyloglucan transferase) (OsXTH8) (OsXRT5) - Oryza sativa (Rice)GH16_XET Glyc…
10.7	cell wall.modification	triae_cs42_3as_tgacv1_211994_aa0696530	moderately similar to ( 273) AT5G57550 | Symbols: XTR3 | XTR3 (XYLOGLUCAN ENDOTRANSGLYCOSYLASE 3); hydrolase, acting on glycosyl bonds / xyloglucan:xyloglucosyl transferase | chr5:23305055-23306384 REVERSEhighly similar to ( 532) XTH8_ORYSA Xyloglucan endotransglycosylase/hydrolase protein 8 precursor (EC 2.4.1.207) (End-xyloglucan transferase) (OsXTH8) (OsXRT5) - Oryza sativa (Rice)GH16_XET Glyc…
10.7	cell wall.modification	triae_cs42_7as_tgacv1_571103_aa1844620	moderately similar to ( 273) AT5G57550 | Symbols: XTR3 | XTR3 (XYLOGLUCAN ENDOTRANSGLYCOSYLASE 3); hydrolase, acting on glycosyl bonds / xyloglucan:xyloglucosyl transferase | chr5:23305055-23306384 REVERSEhighly similar to ( 532) XTH8_ORYSA Xyloglucan endotransglycosylase/hydrolase protein 8 precursor (EC 2.4.1.207) (End-xyloglucan transferase) (OsXTH8) (OsXRT5) - Oryza sativa (Rice)GH16_XET Glyc…
10.7	cell wall.modification	triae_cs42_4bl_tgacv1_320826_aa1049570	moderately similar to ( 273) AT5G57550 | Symbols: XTR3 | XTR3 (XYLOGLUCAN ENDOTRANSGLYCOSYLASE 3); hydrolase, acting on glycosyl bonds / xyloglucan:xyloglucosyl transferase | chr5:23305055-23306384 REVERSEhighly similar to ( 532) XTH8_ORYSA Xyloglucan endotransglycosylase/hydrolase protein 8 precursor (EC 2.4.1.207) (End-xyloglucan transferase) (OsXTH8) (OsXRT5) - Oryza sativa (Rice)GH16_XET Glyc…
10.7	cell wall.modification	triae_cs42_7ds_tgacv1_622068_aa2032110	moderately similar to ( 273) AT5G57550 | Symbols: XTR3 | XTR3 (XYLOGLUCAN ENDOTRANSGLYCOSYLASE 3); hydrolase, acting on glycosyl bonds / xyloglucan:xyloglucosyl transferase | chr5:23305055-23306384 REVERSEhighly similar to ( 532) XTH8_ORYSA Xyloglucan endotransglycosylase/hydrolase protein 8 precursor (EC 2.4.1.207) (End-xyloglucan transferase) (OsXTH8) (OsXRT5) - Oryza sativa (Rice)GH16_XET Glyc…
10.7	cell wall.modification	triae_cs42_7as_tgacv1_570117_aa1830770	moderately similar to ( 273) AT5G57550 | Symbols: XTR3 | XTR3 (XYLOGLUCAN ENDOTRANSGLYCOSYLASE 3); hydrolase, acting on glycosyl bonds / xyloglucan:xyloglucosyl transferase | chr5:23305055-23306384 REVERSEhighly similar to ( 532) XTH8_ORYSA Xyloglucan endotransglycosylase/hydrolase protein 8 precursor (EC 2.4.1.207) (End-xyloglucan transferase) (OsXTH8) (OsXRT5) - Oryza sativa (Rice)GH16_XET Glyc…
10.7	cell wall.modification	triae_cs42_4al_tgacv1_290812_aa0989580	moderately similar to ( 273) AT5G57550 | Symbols: XTR3 | XTR3 (XYLOGLUCAN ENDOTRANSGLYCOSYLASE 3); hydrolase, acting on glycosyl bonds / xyloglucan:xyloglucosyl transferase | chr5:23305055-23306384 REVERSEhighly similar to ( 532) XTH8_ORYSA Xyloglucan endotransglycosylase/hydrolase protein 8 precursor (EC 2.4.1.207) (End-xyloglucan transferase) (OsXTH8) (OsXRT5) - Oryza sativa (Rice)GH16_XET Glyc…
10.7	cell wall.modification	triae_cs42_1al_tgacv1_001604_aa0032830	moderately similar to ( 273) AT5G57550 | Symbols: XTR3 | XTR3 (XYLOGLUCAN ENDOTRANSGLYCOSYLASE 3); hydrolase, acting on glycosyl bonds / xyloglucan:xyloglucosyl transferase | chr5:23305055-23306384 REVERSEhighly similar to ( 532) XTH8_ORYSA Xyloglucan endotransglycosylase/hydrolase protein 8 precursor (EC 2.4.1.207) (End-xyloglucan transferase) (OsXTH8) (OsXRT5) - Oryza sativa (Rice)GH16_XET Glyc…
10.7	cell wall.modification	triae_cs42_1dl_tgacv1_061461_aa0195950	moderately similar to ( 273) AT5G57550 | Symbols: XTR3 | XTR3 (XYLOGLUCAN ENDOTRANSGLYCOSYLASE 3); hydrolase, acting on glycosyl bonds / xyloglucan:xyloglucosyl transferase | chr5:23305055-23306384 REVERSEhighly similar to ( 532) XTH8_ORYSA Xyloglucan endotransglycosylase/hydrolase protein 8 precursor (EC 2.4.1.207) (End-xyloglucan transferase) (OsXTH8) (OsXRT5) - Oryza sativa (Rice)GH16_XET Glyc…
10.7	cell wall.modification	triae_cs42_7dl_tgacv1_603961_aa1991700	moderately similar to ( 322) AT1G69530 | Symbols: ATEXPA1, EXP1, AT-EXP1, ATEXP1, ATHEXP ALPHA 1.2 | ATEXPA1 (ARABIDOPSIS THALIANA EXPANSIN A1) | chr1:26142034-26143200 FORWARDmoderately similar to ( 416) EXPA2_ORYSA Expansin-A2 precursor (OsEXPA2) (Alpha-expansin-2) (OsEXP2) (OsaEXPa1.23) (RiExB) (RiExC) - Oryza sativa (Rice)Pollen_allerg_1 DPBB_1 protein|expansin precursor, putative, expressed
10.7	cell wall.modification	triae_cs42_7al_tgacv1_557229_aa1778500	moderately similar to ( 295) AT4G25810 | Symbols: XTR6, XTH23 | XTR6 (XYLOGLUCAN ENDOTRANSGLYCOSYLASE 6); hydrolase, acting on glycosyl bonds / hydrolase, hydrolyzing O-glycosyl compounds / xyloglucan:xyloglucosyl transferase | chr4:13128694-13129715 FORWARDmoderately similar to ( 289) BRU1_SOYBN Brassinosteroid-regulated protein BRU1 precursor - Glycine max (Soybean)GH16_XET Glyco_hydro_16 Glyco…
10.7	cell wall.modification	triae_cs42_7dl_tgacv1_603134_aa1976600	moderately similar to ( 295) AT4G25810 | Symbols: XTR6, XTH23 | XTR6 (XYLOGLUCAN ENDOTRANSGLYCOSYLASE 6); hydrolase, acting on glycosyl bonds / hydrolase, hydrolyzing O-glycosyl compounds / xyloglucan:xyloglucosyl transferase | chr4:13128694-13129715 FORWARDmoderately similar to ( 289) BRU1_SOYBN Brassinosteroid-regulated protein BRU1 precursor - Glycine max (Soybean)GH16_XET Glyco_hydro_16 Glyco…
10.7	cell wall.modification	triae_cs42_5dl_tgacv1_433716_aa1420380	moderately similar to ( 242) AT2G45110 | Symbols: ATEXPB4, EXPB4, ATHEXP BETA 1.1 | ATEXPB4 (ARABIDOPSIS THALIANA EXPANSIN B4) | chr2:18599575-18601237 FORWARDhighly similar to ( 537) EXB12_ORYSA Expansin-B12 precursor (OsEXPB12) (Beta-expansin-12) (OsaEXPb1.17) - Oryza sativa (Rice)Pollen_allerg_1 protein|expansin precursor, putative, expressed
10.7	cell wall.modification	triae_cs42_5al_tgacv1_376206_aa1233650	moderately similar to ( 226) AT3G45970 | Symbols: ATEXLA1, EXPL1, ATEXPL1, ATHEXP BETA 2.1 | ATEXLA1 (ARABIDOPSIS THALIANA EXPANSIN-LIKE A1) | chr3:16896238-16897189 FORWARDmoderately similar to ( 414) EXLA1_ORYSA Expansin-like A1 precursor (OsEXLA1) (OsEXPL1) (OsaEXPb2.1) - Oryza sativa (Rice) protein|expansin precursor, putative, expressed
10.7	cell wall.modification	triae_cs42_4dl_tgacv1_344616_aa1148420	moderately similar to ( 226) AT3G45970 | Symbols: ATEXLA1, EXPL1, ATEXPL1, ATHEXP BETA 2.1 | ATEXLA1 (ARABIDOPSIS THALIANA EXPANSIN-LIKE A1) | chr3:16896238-16897189 FORWARDmoderately similar to ( 414) EXLA1_ORYSA Expansin-like A1 precursor (OsEXLA1) (OsEXPL1) (OsaEXPb2.1) - Oryza sativa (Rice) protein|expansin precursor, putative, expressed
10.7	cell wall.modification	triae_cs42_4bl_tgacv1_322143_aa1068920	moderately similar to ( 226) AT3G45970 | Symbols: ATEXLA1, EXPL1, ATEXPL1, ATHEXP BETA 2.1 | ATEXLA1 (ARABIDOPSIS THALIANA EXPANSIN-LIKE A1) | chr3:16896238-16897189 FORWARDmoderately similar to ( 414) EXLA1_ORYSA Expansin-like A1 precursor (OsEXLA1) (OsEXPL1) (OsaEXPb2.1) - Oryza sativa (Rice) protein|expansin precursor, putative, expressed
10.7	cell wall.modification	triae_cs42_u_tgacv1_646611_aa2146830	moderately similar to ( 226) AT3G45970 | Symbols: ATEXLA1, EXPL1, ATEXPL1, ATHEXP BETA 2.1 | ATEXLA1 (ARABIDOPSIS THALIANA EXPANSIN-LIKE A1) | chr3:16896238-16897189 FORWARDmoderately similar to ( 414) EXLA1_ORYSA Expansin-like A1 precursor (OsEXLA1) (OsEXPL1) (OsaEXPb2.1) - Oryza sativa (Rice) protein|expansin precursor, putative, expressed
10.7	cell wall.modification	triae_cs42_5al_tgacv1_377017_aa1243240	moderately similar to ( 226) AT3G45970 | Symbols: ATEXLA1, EXPL1, ATEXPL1, ATHEXP BETA 2.1 | ATEXLA1 (ARABIDOPSIS THALIANA EXPANSIN-LIKE A1) | chr3:16896238-16897189 FORWARDmoderately similar to ( 414) EXLA1_ORYSA Expansin-like A1 precursor (OsEXLA1) (OsEXPL1) (OsaEXPb2.1) - Oryza sativa (Rice) protein|expansin precursor, putative, expressed
10.7	cell wall.modification	triae_cs42_2bl_tgacv1_129773_aa0395490	moderately similar to ( 226) AT3G45970 | Symbols: ATEXLA1, EXPL1, ATEXPL1, ATHEXP BETA 2.1 | ATEXLA1 (ARABIDOPSIS THALIANA EXPANSIN-LIKE A1) | chr3:16896238-16897189 FORWARDmoderately similar to ( 414) EXLA1_ORYSA Expansin-like A1 precursor (OsEXLA1) (OsEXPL1) (OsaEXPb2.1) - Oryza sativa (Rice) protein|expansin precursor, putative, expressed
10.7	cell wall.modification	triae_cs42_u_tgacv1_640986_aa2081430	moderately similar to ( 226) AT3G45970 | Symbols: ATEXLA1, EXPL1, ATEXPL1, ATHEXP BETA 2.1 | ATEXLA1 (ARABIDOPSIS THALIANA EXPANSIN-LIKE A1) | chr3:16896238-16897189 FORWARDmoderately similar to ( 414) EXLA1_ORYSA Expansin-like A1 precursor (OsEXLA1) (OsEXPL1) (OsaEXPb2.1) - Oryza sativa (Rice) protein|expansin precursor, putative, expressed
10.7	cell wall.modification	triae_cs42_3al_tgacv1_194580_aa0636220	moderately similar to ( 223) AT1G65680 | Symbols: ATEXPB2, EXPB2, ATHEXP BETA 1.4 | ATEXPB2 (ARABIDOPSIS THALIANA EXPANSIN B2) | chr1:24427266-24428399 FORWARDhighly similar to ( 527) EXPB7_ORYSA Expansin-B7 precursor (OsEXPB7) (Beta-expansin-7) (OsaEXPb1.12) - Oryza sativa (Rice)Pollen_allerg_1 protein|expansin precursor, putative, expressed
10.7	cell wall.modification	triae_cs42_3ds_tgacv1_274238_aa0935130	moderately similar to ( 223) AT1G65680 | Symbols: ATEXPB2, EXPB2, ATHEXP BETA 1.4 | ATEXPB2 (ARABIDOPSIS THALIANA EXPANSIN B2) | chr1:24427266-24428399 FORWARDhighly similar to ( 527) EXPB7_ORYSA Expansin-B7 precursor (OsEXPB7) (Beta-expansin-7) (OsaEXPb1.12) - Oryza sativa (Rice)Pollen_allerg_1 protein|expansin precursor, putative, expressed
10.7	cell wall.modification	triae_cs42_4dl_tgacv1_342781_aa1121940	moderately similar to ( 338) AT3G44990 | Symbols: XTR8, ATXTR8 | XTR8 (XYLOGLUCAN ENDO-TRANSGLYCOSYLASE-RELATED 8); hydrolase, acting on glycosyl bonds / xyloglucan:xyloglucosyl transferase | chr3:16447280-16448678 REVERSEweakly similar to ( 175) XTH_TOBAC Probable xyloglucan endotransglucosylase/hydrolase protein precursor (EC 2.4.1.207) - Nicotiana tabacum (Common tobacco)GH16_XET Glyco_hydro_1…
10.7	cell wall.modification	triae_cs42_4bl_tgacv1_320289_aa1034110	moderately similar to ( 338) AT3G44990 | Symbols: XTR8, ATXTR8 | XTR8 (XYLOGLUCAN ENDO-TRANSGLYCOSYLASE-RELATED 8); hydrolase, acting on glycosyl bonds / xyloglucan:xyloglucosyl transferase | chr3:16447280-16448678 REVERSEweakly similar to ( 175) XTH_TOBAC Probable xyloglucan endotransglucosylase/hydrolase protein precursor (EC 2.4.1.207) - Nicotiana tabacum (Common tobacco)GH16_XET Glyco_hydro_1…
10.7	cell wall.modification	triae_cs42_5al_tgacv1_374528_aa1202440	moderately similar to ( 338) AT3G44990 | Symbols: XTR8, ATXTR8 | XTR8 (XYLOGLUCAN ENDO-TRANSGLYCOSYLASE-RELATED 8); hydrolase, acting on glycosyl bonds / xyloglucan:xyloglucosyl transferase | chr3:16447280-16448678 REVERSEweakly similar to ( 175) XTH_TOBAC Probable xyloglucan endotransglucosylase/hydrolase protein precursor (EC 2.4.1.207) - Nicotiana tabacum (Common tobacco)GH16_XET Glyco_hydro_1…
10.7	cell wall.modification	triae_cs42_2al_tgacv1_093145_aa0273230	moderately similar to ( 302) AT4G03210 | Symbols: XTH9 | XTH9 (XYLOGLUCAN ENDOTRANSGLUCOSYLASE/HYDROLASE 9); hydrolase, acting on glycosyl bonds / xyloglucan:xyloglucosyl transferase | chr4:1416107-1417197 FORWARDmoderately similar to ( 232) XTH_WHEAT Probable xyloglucan endotransglucosylase/hydrolase precursor (EC 2.4.1.207) - Triticum aestivum (Wheat)GH16_XET Glyco_hydro_16 Glyco_hydrolase_16 G…
10.7	cell wall.modification	triae_cs42_2dl_tgacv1_160567_aa0551820	moderately similar to ( 302) AT4G03210 | Symbols: XTH9 | XTH9 (XYLOGLUCAN ENDOTRANSGLUCOSYLASE/HYDROLASE 9); hydrolase, acting on glycosyl bonds / xyloglucan:xyloglucosyl transferase | chr4:1416107-1417197 FORWARDmoderately similar to ( 232) XTH_WHEAT Probable xyloglucan endotransglucosylase/hydrolase precursor (EC 2.4.1.207) - Triticum aestivum (Wheat)GH16_XET Glyco_hydro_16 Glyco_hydrolase_16 G…
10.7	cell wall.modification	triae_cs42_2bl_tgacv1_131468_aa0428210	moderately similar to ( 302) AT4G03210 | Symbols: XTH9 | XTH9 (XYLOGLUCAN ENDOTRANSGLUCOSYLASE/HYDROLASE 9); hydrolase, acting on glycosyl bonds / xyloglucan:xyloglucosyl transferase | chr4:1416107-1417197 FORWARDmoderately similar to ( 232) XTH_WHEAT Probable xyloglucan endotransglucosylase/hydrolase precursor (EC 2.4.1.207) - Triticum aestivum (Wheat)GH16_XET Glyco_hydro_16 Glyco_hydrolase_16 G…
10.7	cell wall.modification	triae_cs42_1bl_tgacv1_032018_aa0124290	moderately similar to ( 325) AT2G40610 | Symbols: ATEXPA8, EXP8, ATEXP8, ATHEXP ALPHA 1.11 | ATEXPA8 (ARABIDOPSIS THALIANA EXPANSIN A8) | chr2:16949121-16950472 REVERSEmoderately similar to ( 442) EXPA4_ORYSA Expansin-A4 precursor (OsEXPA4) (Alpha-expansin-4) (OsEXP4) (OsaEXPa1.22) - Oryza sativa (Rice)Pollen_allerg_1 DPBB_1 protein|expansin precursor, putative, expressed
10.7	cell wall.modification	triae_cs42_7al_tgacv1_557236_aa1778610	moderately similar to ( 363) AT2G36870 | Symbols: | xyloglucan:xyloglucosyl transferase, putative / xyloglucan endotransglycosylase, putative / endo-xyloglucan transferase, putative | chr2:15472869-15474630 REVERSEmoderately similar to ( 210) XTH_TOBAC Probable xyloglucan endotransglucosylase/hydrolase protein precursor (EC 2.4.1.207) - Nicotiana tabacum (Common tobacco)GH16_XET Glyco_hydro_16 Gl…
10.7	cell wall.modification	triae_cs42_7bl_tgacv1_576755_aa1853830	moderately similar to ( 363) AT2G36870 | Symbols: | xyloglucan:xyloglucosyl transferase, putative / xyloglucan endotransglycosylase, putative / endo-xyloglucan transferase, putative | chr2:15472869-15474630 REVERSEmoderately similar to ( 210) XTH_TOBAC Probable xyloglucan endotransglucosylase/hydrolase protein precursor (EC 2.4.1.207) - Nicotiana tabacum (Common tobacco)GH16_XET Glyco_hydro_16 Gl…
10.7	cell wall.modification	triae_cs42_6dl_tgacv1_527873_aa1709420	moderately similar to ( 296) AT2G03090 | Symbols: ATEXPA15, EXP15, ATEXP15, ATHEXP ALPHA 1.3 | ATEXPA15 (ARABIDOPSIS THALIANA EXPANSIN A15) | chr2:917361-918554 REVERSEmoderately similar to ( 374) EXPA5_ORYSA Expansin-A5 precursor (OsEXPA5) (Alpha-expansin-5) (OsEXP5) (OsaEXPa1.20) - Oryza sativa (Rice)Pollen_allerg_1 DPBB_1 protein|expansin precursor, putative, expressed
10.7	cell wall.modification	triae_cs42_6al_tgacv1_471252_aa1505570	moderately similar to ( 242) AT5G57560 | Symbols: TCH4, XTH22 | TCH4 (Touch 4); hydrolase, acting on glycosyl bonds / xyloglucan:xyloglucosyl transferase | chr5:23307296-23308235 REVERSEmoderately similar to ( 244) BRU1_SOYBN Brassinosteroid-regulated protein BRU1 precursor - Glycine max (Soybean)GH16_XET Glyco_hydro_16 Glyco_hydrolase_16 GH16_GPI_glucanosyltransferase protein|glycosyl hydrolases…
10.7	cell wall.modification	triae_cs42_5al_tgacv1_375179_aa1217300	moderately similar to ( 206) AT1G65680 | Symbols: ATEXPB2, EXPB2, ATHEXP BETA 1.4 | ATEXPB2 (ARABIDOPSIS THALIANA EXPANSIN B2) | chr1:24427266-24428399 FORWARDhighly similar to ( 527) EXPB4_ORYSA Expansin-B4 precursor (OsEXPB4) (Beta-expansin-4) (OsaEXPb1.7) - Oryza sativa (Rice)Pollen_allerg_1 protein|expansin precursor, putative, expressed
10.7	cell wall.modification	triae_cs42_2as_tgacv1_115902_aa0373340	moderately similar to ( 263) AT1G65680 | Symbols: ATEXPB2, EXPB2, ATHEXP BETA 1.4 | ATEXPB2 (ARABIDOPSIS THALIANA EXPANSIN B2) | chr1:24427266-24428399 FORWARDhighly similar to ( 504) EXB14_ORYSA Putative expansin-B14 precursor (OsEXPB14) (Beta-expansin-14) (OsEXPB16) (OsaEXPb1.14) (OsaEXPb1.18) - Oryza sativa (Rice)Pollen_allerg_1 protein|expansin precursor, putative, expressed
10.7	cell wall.modification	triae_cs42_7dl_tgacv1_603210_aa1978410	moderately similar to ( 365) AT5G57550 | Symbols: XTR3 | XTR3 (XYLOGLUCAN ENDOTRANSGLYCOSYLASE 3); hydrolase, acting on glycosyl bonds / xyloglucan:xyloglucosyl transferase | chr5:23305055-23306384 REVERSEmoderately similar to ( 337) BRU1_SOYBN Brassinosteroid-regulated protein BRU1 precursor - Glycine max (Soybean)GH16_XET Glyco_hydro_16 Glyco_hydrolase_16 GH16_GPI_glucanosyltransferase GH16_lic…
10.7	cell wall.modification	triae_cs42_1al_tgacv1_002471_aa0042220	moderately similar to ( 294) AT1G32170 | Symbols: XTR4, XTH30 | XTR4 (XYLOGLUCAN ENDOTRANSGLYCOSYLASE 4); hydrolase, acting on glycosyl bonds / hydrolase, hydrolyzing O-glycosyl compounds / xyloglucan:xyloglucosyl transferase | chr1:11575434-11577776 FORWARDweakly similar to ( 157) XTHA_PHAAN Xyloglucan endotransglucosylase/hydrolase protein A precursor (EC 2.4.1.207) (VaXTH1) - Phaseolus angular…
10.7	cell wall.modification	triae_cs42_7bl_tgacv1_576920_aa1859830	moderately similar to ( 395) AT5G57550 | Symbols: XTR3 | XTR3 (XYLOGLUCAN ENDOTRANSGLYCOSYLASE 3); hydrolase, acting on glycosyl bonds / xyloglucan:xyloglucosyl transferase | chr5:23305055-23306384 REVERSEmoderately similar to ( 358) BRU1_SOYBN Brassinosteroid-regulated protein BRU1 precursor - Glycine max (Soybean)GH16_XET Glyco_hydro_16 Glyco_hydrolase_16 GH16_GPI_glucanosyltransferase protein|…
10.7	cell wall.modification	triae_cs42_7dl_tgacv1_602541_aa1960010	moderately similar to ( 395) AT5G57550 | Symbols: XTR3 | XTR3 (XYLOGLUCAN ENDOTRANSGLYCOSYLASE 3); hydrolase, acting on glycosyl bonds / xyloglucan:xyloglucosyl transferase | chr5:23305055-23306384 REVERSEmoderately similar to ( 358) BRU1_SOYBN Brassinosteroid-regulated protein BRU1 precursor - Glycine max (Soybean)GH16_XET Glyco_hydro_16 Glyco_hydrolase_16 GH16_GPI_glucanosyltransferase protein|…
10.7	cell wall.modification	triae_cs42_5al_tgacv1_374723_aa1207410	moderately similar to ( 333) AT1G20190 | Symbols: ATEXPA11, EXP11, ATEXP11, ATHEXP ALPHA 1.14 | ATEXPA11 (ARABIDOPSIS THALIANA EXPANSIN 11) | chr1:6998762-6999710 REVERSEmoderately similar to ( 484) EXP13_ORYSA Expansin-A13 precursor (OsEXPA13) (Alpha-expansin-13) (OsEXP13) (OsaEXPa1.13) - Oryza sativa (Rice)Pollen_allerg_1 DPBB_1 protein|expansin precursor, putative, expressed
10.7	cell wall.modification	triae_cs42_5dl_tgacv1_433521_aa1415520	moderately similar to ( 333) AT1G20190 | Symbols: ATEXPA11, EXP11, ATEXP11, ATHEXP ALPHA 1.14 | ATEXPA11 (ARABIDOPSIS THALIANA EXPANSIN 11) | chr1:6998762-6999710 REVERSEmoderately similar to ( 484) EXP13_ORYSA Expansin-A13 precursor (OsEXPA13) (Alpha-expansin-13) (OsEXP13) (OsaEXPa1.13) - Oryza sativa (Rice)Pollen_allerg_1 DPBB_1 protein|expansin precursor, putative, expressed
10.7	cell wall.modification	triae_cs42_5bl_tgacv1_407229_aa1354640	moderately similar to ( 333) AT1G20190 | Symbols: ATEXPA11, EXP11, ATEXP11, ATHEXP ALPHA 1.14 | ATEXPA11 (ARABIDOPSIS THALIANA EXPANSIN 11) | chr1:6998762-6999710 REVERSEmoderately similar to ( 484) EXP13_ORYSA Expansin-A13 precursor (OsEXPA13) (Alpha-expansin-13) (OsEXP13) (OsaEXPa1.13) - Oryza sativa (Rice)Pollen_allerg_1 DPBB_1 protein|expansin precursor, putative, expressed
10.7	cell wall.modification	triae_cs42_3b_tgacv1_226665_aa0818530	moderately similar to ( 246) AT4G13080 | Symbols: | xyloglucan:xyloglucosyl transferase, putative / xyloglucan endotransglycosylase, putative / endo-xyloglucan transferase, putative | chr4:7626612-7628367 REVERSEmoderately similar to ( 209) XTH_WHEAT Probable xyloglucan endotransglucosylase/hydrolase precursor (EC 2.4.1.207) - Triticum aestivum (Wheat)GH16_XET Glyco_hydro_16 Glyco_hydrolase_16 GH…
10.7	cell wall.modification	triae_cs42_3as_tgacv1_212181_aa0698510	moderately similar to ( 246) AT4G13080 | Symbols: | xyloglucan:xyloglucosyl transferase, putative / xyloglucan endotransglycosylase, putative / endo-xyloglucan transferase, putative | chr4:7626612-7628367 REVERSEmoderately similar to ( 209) XTH_WHEAT Probable xyloglucan endotransglucosylase/hydrolase precursor (EC 2.4.1.207) - Triticum aestivum (Wheat)GH16_XET Glyco_hydro_16 Glyco_hydrolase_16 GH…
10.7	cell wall.modification	triae_cs42_u_tgacv1_642196_aa2113130	moderately similar to ( 301) AT1G20190 | Symbols: ATEXPA11, EXP11, ATEXP11, ATHEXP ALPHA 1.14 | ATEXPA11 (ARABIDOPSIS THALIANA EXPANSIN 11) | chr1:6998762-6999710 REVERSEmoderately similar to ( 452) EXP23_ORYSA Expansin-A23 precursor (OsEXPA23) (Alpha-expansin-23) (OsEXP23) (OsaEXPa1.12) - Oryza sativa (Rice)Pollen_allerg_1 DPBB_1 protein|expansin precursor, putative, expressed
10.7	cell wall.modification	triae_cs42_2bl_tgacv1_129281_aa0376350	moderately similar to ( 310) AT4G28250 | Symbols: ATEXPB3, EXPB3, ATHEXP BETA 1.6 | ATEXPB3 (ARABIDOPSIS THALIANA EXPANSIN B3) | chr4:14000446-14001945 REVERSEmoderately similar to ( 355) EXB17_ORYSA Expansin-B17 precursor (OsEXPB17) (Beta-expansin-17) (OsaEXPb1.13) - Oryza sativa (Rice)Pollen_allerg_1 protein|expansin precursor, putative, expressed
10.7	cell wall.modification	triae_cs42_2dl_tgacv1_161177_aa0557220	moderately similar to ( 310) AT4G28250 | Symbols: ATEXPB3, EXPB3, ATHEXP BETA 1.6 | ATEXPB3 (ARABIDOPSIS THALIANA EXPANSIN B3) | chr4:14000446-14001945 REVERSEmoderately similar to ( 355) EXB17_ORYSA Expansin-B17 precursor (OsEXPB17) (Beta-expansin-17) (OsaEXPb1.13) - Oryza sativa (Rice)Pollen_allerg_1 protein|expansin precursor, putative, expressed
10.7	cell wall.modification	triae_cs42_2al_tgacv1_093665_aa0284870	moderately similar to ( 310) AT4G28250 | Symbols: ATEXPB3, EXPB3, ATHEXP BETA 1.6 | ATEXPB3 (ARABIDOPSIS THALIANA EXPANSIN B3) | chr4:14000446-14001945 REVERSEmoderately similar to ( 355) EXB17_ORYSA Expansin-B17 precursor (OsEXPB17) (Beta-expansin-17) (OsaEXPb1.13) - Oryza sativa (Rice)Pollen_allerg_1 protein|expansin precursor, putative, expressed
10.7	cell wall.modification	triae_cs42_2dl_tgacv1_160174_aa0547790	moderately similar to ( 286) AT4G30270 | Symbols: MERI5B, MERI-5, SEN4 | MERI5B (meristem-5); hydrolase, acting on glycosyl bonds / xyloglucan:xyloglucosyl transferase | chr4:14819445-14820448 REVERSEmoderately similar to ( 277) BRU1_SOYBN Brassinosteroid-regulated protein BRU1 precursor - Glycine max (Soybean)GH16_XET Glyco_hydro_16 Glyco_hydrolase_16 GH16_GPI_glucanosyltransferase protein|glyco…
10.8.1	cell wall.pectin*esterases.PME	triae_cs42_2ds_tgacv1_178525_aa0597050	moderately similar to ( 447) AT5G19730 | Symbols: | pectinesterase family protein | chr5:6670562-6673202 FORWARDweakly similar to ( 159) PME3_CITSI Pectinesterase-3 precursor (EC 3.1.1.11) (Pectin methylesterase 3) (PE 3) - Citrus sinensis (Sweet orange)Pectinesterase PemB PRK10531 protein|pectinesterase, putative, expressed
10.8.1	cell wall.pectin*esterases.PME	triae_cs42_6al_tgacv1_475361_aa1536430	moderately similar to ( 378) AT2G43050 | Symbols: ATPMEPCRD | ATPMEPCRD; enzyme inhibitor/ pectinesterase | chr2:17902508-17904174 FORWARDmoderately similar to ( 353) PME2_CITSI Pectinesterase-2 precursor (EC 3.1.1.11) (Pectin methylesterase) (PE) - Citrus sinensis (Sweet orange)Pectinesterase PemB PMEI protein|pectinesterase, putative, expressed
10.8.1	cell wall.pectin*esterases.PME	triae_cs42_6dl_tgacv1_526599_aa1687960	moderately similar to ( 378) AT2G43050 | Symbols: ATPMEPCRD | ATPMEPCRD; enzyme inhibitor/ pectinesterase | chr2:17902508-17904174 FORWARDmoderately similar to ( 353) PME2_CITSI Pectinesterase-2 precursor (EC 3.1.1.11) (Pectin methylesterase) (PE) - Citrus sinensis (Sweet orange)Pectinesterase PemB PMEI protein|pectinesterase, putative, expressed
10.8.1	cell wall.pectin*esterases.PME	triae_cs42_3al_tgacv1_196171_aa0657850	moderately similar to ( 459) AT1G11580 | Symbols: ATPMEPCRA, PMEPCRA | PMEPCRA (METHYLESTERASE PCR A); enzyme inhibitor/ pectinesterase | chr1:3888730-3890649 FORWARDmoderately similar to ( 384) PME2_CITSI Pectinesterase-2 precursor (EC 3.1.1.11) (Pectin methylesterase) (PE) - Citrus sinensis (Sweet orange)Pectinesterase PemB PMEI protein|pectinesterase, putative, expressed
10.8.1	cell wall.pectin*esterases.PME	triae_cs42_3dl_tgacv1_249245_aa0843030	moderately similar to ( 459) AT1G11580 | Symbols: ATPMEPCRA, PMEPCRA | PMEPCRA (METHYLESTERASE PCR A); enzyme inhibitor/ pectinesterase | chr1:3888730-3890649 FORWARDmoderately similar to ( 384) PME2_CITSI Pectinesterase-2 precursor (EC 3.1.1.11) (Pectin methylesterase) (PE) - Citrus sinensis (Sweet orange)Pectinesterase PemB PMEI protein|pectinesterase, putative, expressed
10.8.1	cell wall.pectin*esterases.PME	triae_cs42_2al_tgacv1_094059_aa0291750	moderately similar to ( 337) AT5G47500 | Symbols: | pectinesterase family protein | chr5:19271262-19272845 REVERSEweakly similar to ( 127) PME2_CITSI Pectinesterase-2 precursor (EC 3.1.1.11) (Pectin methylesterase) (PE) - Citrus sinensis (Sweet orange)Pectinesterase PemB protein|pectinesterase, putative, expressed
10.8.1	cell wall.pectin*esterases.PME	triae_cs42_2bl_tgacv1_129959_aa0400480	moderately similar to ( 337) AT5G47500 | Symbols: | pectinesterase family protein | chr5:19271262-19272845 REVERSEweakly similar to ( 127) PME2_CITSI Pectinesterase-2 precursor (EC 3.1.1.11) (Pectin methylesterase) (PE) - Citrus sinensis (Sweet orange)Pectinesterase PemB protein|pectinesterase, putative, expressed
10.8.1	cell wall.pectin*esterases.PME	triae_cs42_2dl_tgacv1_158803_aa0526410	moderately similar to ( 337) AT5G47500 | Symbols: | pectinesterase family protein | chr5:19271262-19272845 REVERSEweakly similar to ( 127) PME2_CITSI Pectinesterase-2 precursor (EC 3.1.1.11) (Pectin methylesterase) (PE) - Citrus sinensis (Sweet orange)Pectinesterase PemB protein|pectinesterase, putative, expressed
10.8.1	cell wall.pectin*esterases.PME	triae_cs42_7as_tgacv1_569636_aa1820820	moderately similar to ( 362) AT2G26440 | Symbols: | pectinesterase family protein | chr2:11247407-11249407 FORWARDmoderately similar to ( 310) PME2_CITSI Pectinesterase-2 precursor (EC 3.1.1.11) (Pectin methylesterase) (PE) - Citrus sinensis (Sweet orange)Pectinesterase PemB protein|pectinesterase, putative, expressed
10.8.1	cell wall.pectin*esterases.PME	triae_cs42_2bs_tgacv1_145993_aa0452180	weakly similar to ( 200) AT3G24130 | Symbols: | pectinesterase family protein | chr3:8711663-8713361 REVERSEweakly similar to ( 123) PME3_CITSI Pectinesterase-3 precursor (EC 3.1.1.11) (Pectin methylesterase 3) (PE 3) - Citrus sinensis (Sweet orange)Pectinesterase PemB protein|pectinesterase, putative, expressed
10.8.1	cell wall.pectin*esterases.PME	triae_cs42_2as_tgacv1_112599_aa0342000	weakly similar to ( 200) AT3G24130 | Symbols: | pectinesterase family protein | chr3:8711663-8713361 REVERSEweakly similar to ( 123) PME3_CITSI Pectinesterase-3 precursor (EC 3.1.1.11) (Pectin methylesterase 3) (PE 3) - Citrus sinensis (Sweet orange)Pectinesterase PemB protein|pectinesterase, putative, expressed
10.8.1	cell wall.pectin*esterases.PME	triae_cs42_2bs_tgacv1_145993_aa0452170	weakly similar to ( 200) AT3G24130 | Symbols: | pectinesterase family protein | chr3:8711663-8713361 REVERSEweakly similar to ( 123) PME3_CITSI Pectinesterase-3 precursor (EC 3.1.1.11) (Pectin methylesterase 3) (PE 3) - Citrus sinensis (Sweet orange)Pectinesterase PemB protein|pectinesterase, putative, expressed
10.8.1	cell wall.pectin*esterases.PME	triae_cs42_2ds_tgacv1_179432_aa0607100	weakly similar to ( 200) AT3G24130 | Symbols: | pectinesterase family protein | chr3:8711663-8713361 REVERSEweakly similar to ( 123) PME3_CITSI Pectinesterase-3 precursor (EC 3.1.1.11) (Pectin methylesterase 3) (PE 3) - Citrus sinensis (Sweet orange)Pectinesterase PemB protein|pectinesterase, putative, expressed
10.8.2	cell wall.pectin*esterases.acetyl esterase	triae_cs42_3dl_tgacv1_250593_aa0870810	moderately similar to ( 387) AT3G62060 | Symbols: | pectinacetylesterase family protein | chr3:22980123-22982734 FORWARD PAE protein|pectinacetylesterase domain containing protein, expressed
10.8.2	cell wall.pectin*esterases.acetyl esterase	triae_cs42_2dl_tgacv1_159102_aa0532370	moderately similar to ( 489) AT4G19410 | Symbols: | pectinacetylesterase, putative | chr4:10582188-10584766 REVERSE PAE protein|pectinacetylesterase domain containing protein, expressed
10.8.2	cell wall.pectin*esterases.acetyl esterase	triae_cs42_u_tgacv1_641022_aa2082470	moderately similar to ( 494) AT2G46930 | Symbols: | pectinacetylesterase, putative | chr2:19283625-19286090 FORWARD PAE protein|pectinacetylesterase domain containing protein, expressed
10.8.2	cell wall.pectin*esterases.acetyl esterase	triae_cs42_5al_tgacv1_376577_aa1238650	moderately similar to ( 494) AT2G46930 | Symbols: | pectinacetylesterase, putative | chr2:19283625-19286090 FORWARD PAE protein|pectinacetylesterase domain containing protein, expressed
10.8.2	cell wall.pectin*esterases.acetyl esterase	triae_cs42_u_tgacv1_643092_aa2127250	moderately similar to ( 494) AT2G46930 | Symbols: | pectinacetylesterase, putative | chr2:19283625-19286090 FORWARD PAE protein|pectinacetylesterase domain containing protein, expressed
11.1.1.1	lipid metabolism.FA synthesis and FA elongation.Acetyl CoA Carboxylation.homomeric Enzyme	triae_cs42_4al_tgacv1_290347_aa0984330	moderately similar to ( 444) AT1G36160 | Symbols: ACC1, AT-ACC1, EMB22, GK, PAS3 | ACC1 (ACETYL-COENZYME A CARBOXYLASE 1); acetyl-CoA carboxylase | chr1:13534196-13543773 FORWARD Carboxyl_trans COG4799 protein|acetyl-CoA carboxylase, putative, expressed
11.1.3	lipid metabolism.FA synthesis and FA elongation.ketoacyl ACP synthase	triae_cs42_2dl_tgacv1_158527_aa0520960	highly similar to ( 700) AT5G46290 | Symbols: KAS I | KAS I (3-KETOACYL-ACYL CARRIER PROTEIN SYNTHASE I); catalytic/ fatty-acid synthase | chr5:18774439-18776629 REVERSEhighly similar to ( 761) KASC1_HORVU 3-oxoacyl-[acyl-carrier-protein] synthase I, chloroplast precursor (EC 2.3.1.41) (Beta-ketoacyl-ACP synthase I) (KAS I) - Hordeum vulgare (Barley) KAS_I_II PRK06333 PRK07314 FabB PRK08722 PRK08…
11.1.7	lipid metabolism.FA synthesis and FA elongation.ACP thioesterase	triae_cs42_7dl_tgacv1_602710_aa1966100	moderately similar to ( 370) AT1G08510 | Symbols: FATB | FATB (fatty acyl-ACP thioesterases B); acyl carrier/ acyl-[acyl-carrier-protein] hydrolase | chr1:2691546-2693409 REVERSEmoderately similar to ( 365) FATB_GOSHI Myristoyl-acyl carrier protein thioesterase, chloroplast precursor (EC 3.1.2.-) (16:0-acyl-carrier protein thioesterase) (16:0-ACP thioesterase) (Acyl-[acyl-carrier-protein] hydrola…
11.1.8	lipid metabolism.FA synthesis and FA elongation.acyl coa ligase	triae_cs42_5al_tgacv1_374631_aa1204990	highly similar to ( 677) AT1G20560 | Symbols: AAE1 | AAE1 (ACYL ACTIVATING ENZYME 1); AMP binding | chr1:7119927-7121363 REVERSEweakly similar to ( 117) 4CL1_PETCR 4-coumarate--CoA ligase 1 (EC 6.2.1.12) (4CL 1) (4-coumaroyl-CoA synthase 1) - Petroselinum crispum (Parsley) (Petroselinum hortense) PRK08162 CaiC PRK07771 PRK06219 PRK08316 PRK07008 PRK07770 PRK08315 PRK06368 AMP-binding PRK06187 PRK…
11.1.8	lipid metabolism.FA synthesis and FA elongation.acyl coa ligase	triae_cs42_4dl_tgacv1_343622_aa1137400	highly similar to ( 677) AT1G20560 | Symbols: AAE1 | AAE1 (ACYL ACTIVATING ENZYME 1); AMP binding | chr1:7119927-7121363 REVERSEweakly similar to ( 117) 4CL1_PETCR 4-coumarate--CoA ligase 1 (EC 6.2.1.12) (4CL 1) (4-coumaroyl-CoA synthase 1) - Petroselinum crispum (Parsley) (Petroselinum hortense) PRK08162 CaiC PRK07771 PRK06219 PRK08316 PRK07008 PRK07770 PRK08315 PRK06368 AMP-binding PRK06187 PRK…
11.1.8	lipid metabolism.FA synthesis and FA elongation.acyl coa ligase	triae_cs42_5dl_tgacv1_433839_aa1423470	highly similar to ( 672) AT3G23790 | Symbols: | AMP-binding protein, putative | chr3:8575268-8581001 FORWARDvery weakly similar to (92.8) 4CL1_TOBAC 4-coumarate--CoA ligase 1 (EC 6.2.1.12) (4CL 1) (4-coumaroyl-CoA synthase 1) - Nicotiana tabacum (Common tobacco) FAA1 AMP-binding CaiC PRK08315 PRK05677 PRK12492 PRK05605 PRK06710 PRK08180 PRK09192 PRK08974 PRK12583 PRK07656 PRK07059 PRK06087 PRK068…
11.1.8	lipid metabolism.FA synthesis and FA elongation.acyl coa ligase	triae_cs42_2bl_tgacv1_129470_aa0385060	highly similar to ( 703) AT5G16370 | Symbols: AAE5 | AAE5 (ACYL ACTIVATING ENZYME 5); catalytic | chr5:5356823-5358481 REVERSEweakly similar to ( 155) 4CL1_TOBAC 4-coumarate--CoA ligase 1 (EC 6.2.1.12) (4CL 1) (4-coumaroyl-CoA synthase 1) - Nicotiana tabacum (Common tobacco) PRK08162 CaiC PRK08316 PRK06219 AMP-binding PRK07771 PRK06187 PRK07008 Acs PRK06368 PRK06087 PRK08315 PRK06018 PRK08314 PRK…
11.1.8	lipid metabolism.FA synthesis and FA elongation.acyl coa ligase	triae_cs42_2dl_tgacv1_159303_aa0536140	highly similar to ( 703) AT5G16370 | Symbols: AAE5 | AAE5 (ACYL ACTIVATING ENZYME 5); catalytic | chr5:5356823-5358481 REVERSEweakly similar to ( 155) 4CL1_TOBAC 4-coumarate--CoA ligase 1 (EC 6.2.1.12) (4CL 1) (4-coumaroyl-CoA synthase 1) - Nicotiana tabacum (Common tobacco) PRK08162 CaiC PRK08316 PRK06219 AMP-binding PRK07771 PRK06187 PRK07008 Acs PRK06368 PRK06087 PRK08315 PRK06018 PRK08314 PRK…
11.1.8	lipid metabolism.FA synthesis and FA elongation.acyl coa ligase	triae_cs42_2dl_tgacv1_159905_aa0544140	highly similar to ( 703) AT5G16370 | Symbols: AAE5 | AAE5 (ACYL ACTIVATING ENZYME 5); catalytic | chr5:5356823-5358481 REVERSEweakly similar to ( 155) 4CL1_TOBAC 4-coumarate--CoA ligase 1 (EC 6.2.1.12) (4CL 1) (4-coumaroyl-CoA synthase 1) - Nicotiana tabacum (Common tobacco) PRK08162 CaiC PRK08316 PRK06219 AMP-binding PRK07771 PRK06187 PRK07008 Acs PRK06368 PRK06087 PRK08315 PRK06018 PRK08314 PRK…
11.1.8	lipid metabolism.FA synthesis and FA elongation.acyl coa ligase	triae_cs42_2dl_tgacv1_157961_aa0503880	highly similar to ( 703) AT5G16370 | Symbols: AAE5 | AAE5 (ACYL ACTIVATING ENZYME 5); catalytic | chr5:5356823-5358481 REVERSEweakly similar to ( 155) 4CL1_TOBAC 4-coumarate--CoA ligase 1 (EC 6.2.1.12) (4CL 1) (4-coumaroyl-CoA synthase 1) - Nicotiana tabacum (Common tobacco) PRK08162 CaiC PRK08316 PRK06219 AMP-binding PRK07771 PRK06187 PRK07008 Acs PRK06368 PRK06087 PRK08315 PRK06018 PRK08314 PRK…
11.1.8	lipid metabolism.FA synthesis and FA elongation.acyl coa ligase	triae_cs42_2dl_tgacv1_157961_aa0503820	highly similar to ( 703) AT5G16370 | Symbols: AAE5 | AAE5 (ACYL ACTIVATING ENZYME 5); catalytic | chr5:5356823-5358481 REVERSEweakly similar to ( 155) 4CL1_TOBAC 4-coumarate--CoA ligase 1 (EC 6.2.1.12) (4CL 1) (4-coumaroyl-CoA synthase 1) - Nicotiana tabacum (Common tobacco) PRK08162 CaiC PRK08316 PRK06219 AMP-binding PRK07771 PRK06187 PRK07008 Acs PRK06368 PRK06087 PRK08315 PRK06018 PRK08314 PRK…
11.1.8	lipid metabolism.FA synthesis and FA elongation.acyl coa ligase	triae_cs42_5al_tgacv1_375371_aa1220590	highly similar to ( 952) AT1G55320 | Symbols: AAE18 | AAE18 (ACYL-ACTIVATING ENZYME 18); catalytic/ ligase | chr1:20634194-20636659 FORWARD Acs PRK03584 CaiC AMP-binding PRK03582 PRK03429 PRK03613 acsA PRK02167 PRK02530 PRK10524 PRK04664 PRK02239 PRK00851 PRK03914 PRK01291 PRK04319 protein|AMP-binding enzyme, putative, expressed
11.1.8	lipid metabolism.FA synthesis and FA elongation.acyl coa ligase	triae_cs42_4al_tgacv1_289839_aa0977570	highly similar to ( 952) AT1G55320 | Symbols: AAE18 | AAE18 (ACYL-ACTIVATING ENZYME 18); catalytic/ ligase | chr1:20634194-20636659 FORWARD Acs PRK03584 CaiC AMP-binding PRK03582 PRK03429 PRK03613 acsA PRK02167 PRK02530 PRK10524 PRK04664 PRK02239 PRK00851 PRK03914 PRK01291 PRK04319 protein|AMP-binding enzyme, putative, expressed
11.1.10	lipid metabolism.FA synthesis and FA elongation.beta ketoacyl CoA synthase	triae_cs42_3b_tgacv1_224328_aa0795300	highly similar to ( 600) AT1G68530 | Symbols: CUT1, POP1, CER6, G2, KCS6 | KCS6 (3-KETOACYL-COA SYNTHASE 6); catalytic/ transferase, transferring acyl groups other than amino-acyl groups | chr1:25713600-25714733 REVERSEFAE1_CUT1_RppA CHS_like BcsA FabH protein|3-ketoacyl-CoA synthase, putative, expressed
11.1.10	lipid metabolism.FA synthesis and FA elongation.beta ketoacyl CoA synthase	triae_cs42_1al_tgacv1_001678_aa0033970	highly similar to ( 796) AT1G19440 | Symbols: KCS4 | KCS4 (3-KETOACYL-COA SYNTHASE 4); acyltransferase/ catalytic/ transferase, transferring acyl groups other than amino-acyl groups | chr1:6729119-6730669 FORWARDFAE1_CUT1_RppA CHS_like BcsA FabH KAS_III protein|3-ketoacyl-CoA synthase, putative, expressed
11.1.10	lipid metabolism.FA synthesis and FA elongation.beta ketoacyl CoA synthase	triae_cs42_6dl_tgacv1_527962_aa1710310	moderately similar to ( 439) AT2G28630 | Symbols: KCS12 | KCS12 (3-KETOACYL-COA SYNTHASE 12); acyltransferase/ catalytic/ transferase, transferring acyl groups other than amino-acyl groups | chr2:12275719-12277149 REVERSEFAE1_CUT1_RppA CHS_like BcsA KAS_III FabH protein|3-ketoacyl-CoA synthase, putative, expressed
11.1.10	lipid metabolism.FA synthesis and FA elongation.beta ketoacyl CoA synthase	triae_cs42_3b_tgacv1_221200_aa0733610	moderately similar to ( 496) AT1G68530 | Symbols: CUT1, POP1, CER6, G2, KCS6 | KCS6 (3-KETOACYL-COA SYNTHASE 6); catalytic/ transferase, transferring acyl groups other than amino-acyl groups | chr1:25713600-25714733 REVERSEFAE1_CUT1_RppA CHS_like BcsA protein|3-ketoacyl-CoA synthase, putative, expressed
11.1.10	lipid metabolism.FA synthesis and FA elongation.beta ketoacyl CoA synthase	triae_cs42_1bl_tgacv1_030502_aa0092530	highly similar to ( 540) AT1G04220 | Symbols: KCS2 | KCS2 (3-KETOACYL-COA SYNTHASE 2); fatty acid elongase | chr1:1119853-1122483 REVERSEFAE1_CUT1_RppA CHS_like BcsA protein|3-ketoacyl-CoA synthase, putative, expressed
11.1.10	lipid metabolism.FA synthesis and FA elongation.beta ketoacyl CoA synthase	triae_cs42_u_tgacv1_644014_aa2136450	highly similar to ( 540) AT1G04220 | Symbols: KCS2 | KCS2 (3-KETOACYL-COA SYNTHASE 2); fatty acid elongase | chr1:1119853-1122483 REVERSEFAE1_CUT1_RppA CHS_like BcsA protein|3-ketoacyl-CoA synthase, putative, expressed
11.1.10	lipid metabolism.FA synthesis and FA elongation.beta ketoacyl CoA synthase	triae_cs42_4bs_tgacv1_328042_aa1081760	highly similar to ( 677) AT1G04220 | Symbols: KCS2 | KCS2 (3-KETOACYL-COA SYNTHASE 2); fatty acid elongase | chr1:1119853-1122483 REVERSEFAE1_CUT1_RppA CHS_like BcsA protein|3-ketoacyl-CoA synthase, putative, expressed
11.1.10	lipid metabolism.FA synthesis and FA elongation.beta ketoacyl CoA synthase	triae_cs42_u_tgacv1_644407_aa2139250	highly similar to ( 677) AT1G04220 | Symbols: KCS2 | KCS2 (3-KETOACYL-COA SYNTHASE 2); fatty acid elongase | chr1:1119853-1122483 REVERSEFAE1_CUT1_RppA CHS_like BcsA protein|3-ketoacyl-CoA synthase, putative, expressed
11.1.10	lipid metabolism.FA synthesis and FA elongation.beta ketoacyl CoA synthase	triae_cs42_5dl_tgacv1_433455_aa1413580	moderately similar to ( 379) AT4G34510 | Symbols: KCS17 | KCS17 (3-KETOACYL-COA SYNTHASE 17); acyltransferase/ catalytic/ transferase, transferring acyl groups other than amino-acyl groups | chr4:16491796-16493259 FORWARDFAE1_CUT1_RppA CHS_like BcsA protein|3-ketoacyl-CoA synthase precursor, putative, expressed
11.1.10	lipid metabolism.FA synthesis and FA elongation.beta ketoacyl CoA synthase	triae_cs42_5bl_tgacv1_405195_aa1321900	moderately similar to ( 305) AT1G19440 | Symbols: KCS4 | KCS4 (3-KETOACYL-COA SYNTHASE 4); acyltransferase/ catalytic/ transferase, transferring acyl groups other than amino-acyl groups | chr1:6729119-6730669 FORWARDFAE1_CUT1_RppA CHS_like BcsA protein|3-ketoacyl-CoA synthase precursor, putative, expressed
11.1.10	lipid metabolism.FA synthesis and FA elongation.beta ketoacyl CoA synthase	triae_cs42_4ds_tgacv1_361529_aa1169640	highly similar to ( 579) AT1G68530 | Symbols: CUT1, POP1, CER6, G2, KCS6 | KCS6 (3-KETOACYL-COA SYNTHASE 6); catalytic/ transferase, transferring acyl groups other than amino-acyl groups | chr1:25713600-25714733 REVERSEFAE1_CUT1_RppA CHS_like BcsA FabH protein|3-ketoacyl-CoA synthase, putative, expressed
11.1.15	lipid metabolism.FA synthesis and FA elongation.ACP desaturase	triae_cs42_3dl_tgacv1_251793_aa0884990	moderately similar to ( 493) AT2G43710 | Symbols: SSI2, FAB2 | SSI2; acyl-[acyl-carrier-protein] desaturase/ stearoyl-CoA 9-desaturase | chr2:18120107-18122495 FORWARDmoderately similar to ( 496) STAD_CUCSA Acyl-[acyl-carrier-protein] desaturase, chloroplast precursor (EC 1.14.19.2) (Stearoyl-ACP desaturase) - Cucumis sativus (Cucumber)FA_desaturase_2 Acyl_ACP_Desat protein|acyl-desaturase, chlor…
11.2.3	lipid metabolism.FA desaturation.omega 3 desaturase	triae_cs42_6al_tgacv1_472311_aa1520740	highly similar to ( 545) AT3G12120 | Symbols: FAD2 | FAD2 (FATTY ACID DESATURASE 2); delta12-fatty acid dehydrogenase/ omega-6 fatty acid desaturase | chr3:3860592-3861743 REVERSEhighly similar to ( 564) FD6E2_SOYBN Omega-6 fatty acid desaturase, endoplasmic reticulum isozyme 2 (EC 1.14.19.-) - Glycine max (Soybean)Delta12-FADS-like FA_desaturase DesA protein|fatty acid desaturase, putative, expr…
11.2.3	lipid metabolism.FA desaturation.omega 3 desaturase	triae_cs42_6dl_tgacv1_526338_aa1679880	highly similar to ( 545) AT3G12120 | Symbols: FAD2 | FAD2 (FATTY ACID DESATURASE 2); delta12-fatty acid dehydrogenase/ omega-6 fatty acid desaturase | chr3:3860592-3861743 REVERSEhighly similar to ( 564) FD6E2_SOYBN Omega-6 fatty acid desaturase, endoplasmic reticulum isozyme 2 (EC 1.14.19.-) - Glycine max (Soybean)Delta12-FADS-like FA_desaturase DesA protein|fatty acid desaturase, putative, expr…
11.2.4	lipid metabolism.FA desaturation.omega 6 desaturase	triae_cs42_6al_tgacv1_472311_aa1520740	highly similar to ( 545) AT3G12120 | Symbols: FAD2 | FAD2 (FATTY ACID DESATURASE 2); delta12-fatty acid dehydrogenase/ omega-6 fatty acid desaturase | chr3:3860592-3861743 REVERSEhighly similar to ( 564) FD6E2_SOYBN Omega-6 fatty acid desaturase, endoplasmic reticulum isozyme 2 (EC 1.14.19.-) - Glycine max (Soybean)Delta12-FADS-like FA_desaturase DesA protein|fatty acid desaturase, putative, expr…
11.2.4	lipid metabolism.FA desaturation.omega 6 desaturase	triae_cs42_6dl_tgacv1_526338_aa1679880	highly similar to ( 545) AT3G12120 | Symbols: FAD2 | FAD2 (FATTY ACID DESATURASE 2); delta12-fatty acid dehydrogenase/ omega-6 fatty acid desaturase | chr3:3860592-3861743 REVERSEhighly similar to ( 564) FD6E2_SOYBN Omega-6 fatty acid desaturase, endoplasmic reticulum isozyme 2 (EC 1.14.19.-) - Glycine max (Soybean)Delta12-FADS-like FA_desaturase DesA protein|fatty acid desaturase, putative, expr…
11.3	lipid metabolism.Phospholipid synthesis	triae_cs42_1dl_tgacv1_063094_aa0223830	highly similar to ( 653) AT3G18000 | Symbols: NMT1, XPL1, PEAMT | XPL1 (XIPOTL 1); methyltransferase/ phosphoethanolamine N-methyltransferase | chr3:6154578-6157331 FORWARDhighly similar to ( 653) PEAM1_ARATH Phosphoethanolamine N-methyltransferase 1 (EC 2.1.1.103) (PEAMT 1) (AtNMT1) - Arabidopsis thaliana (Mouse-ear cress) Cfa Methyltransf_11 UbiE protein|CPuORF26 - conserved peptide uORF-contai…
11.3	lipid metabolism.Phospholipid synthesis	triae_cs42_1dl_tgacv1_062569_aa0216680	highly similar to ( 594) AT1G15110 | Symbols: | phosphatidyl serine synthase family protein | chr1:5199594-5201988 FORWARD PSS protein|phosphatidylserine synthase, putative, expressed
11.3	lipid metabolism.Phospholipid synthesis	triae_cs42_1al_tgacv1_000266_aa0007750	moderately similar to ( 410) AT2G38110 | Symbols: ATGPAT6, GPAT6 | GPAT6 (GLYCEROL-3-PHOSPHATE ACYLTRANSFERASE 6); 1-acylglycerol-3-phosphate O-acyltransferase/ acyltransferase | chr2:15952816-15955364 REVERSE protein|glycerol-3-phosphate acyltransferase, putative, expressed
11.3	lipid metabolism.Phospholipid synthesis	triae_cs42_1al_tgacv1_000266_aa0007740	moderately similar to ( 410) AT2G38110 | Symbols: ATGPAT6, GPAT6 | GPAT6 (GLYCEROL-3-PHOSPHATE ACYLTRANSFERASE 6); 1-acylglycerol-3-phosphate O-acyltransferase/ acyltransferase | chr2:15952816-15955364 REVERSE protein|glycerol-3-phosphate acyltransferase, putative, expressed
11.3	lipid metabolism.Phospholipid synthesis	triae_cs42_1ds_tgacv1_081307_aa0259660	moderately similar to ( 410) AT2G38110 | Symbols: ATGPAT6, GPAT6 | GPAT6 (GLYCEROL-3-PHOSPHATE ACYLTRANSFERASE 6); 1-acylglycerol-3-phosphate O-acyltransferase/ acyltransferase | chr2:15952816-15955364 REVERSE protein|glycerol-3-phosphate acyltransferase, putative, expressed
11.3	lipid metabolism.Phospholipid synthesis	triae_cs42_3ds_tgacv1_271557_aa0902580	highly similar to ( 634) AT1G15110 | Symbols: | phosphatidyl serine synthase family protein | chr1:5199594-5201988 FORWARD PSS protein|phosphatidylserine synthase, putative, expressed
11.3.2	lipid metabolism.Phospholipid synthesis.choline kinase	triae_cs42_3ds_tgacv1_271578_aa0902860	moderately similar to ( 460) AT1G74320 | Symbols: | choline kinase, putative | chr1:27941192-27942903 FORWARD Choline_kinase protein|phosphotransferase, putative, expressed
11.3.2	lipid metabolism.Phospholipid synthesis.choline kinase	triae_cs42_5dl_tgacv1_433024_aa1398620	moderately similar to ( 482) AT2G26830 | Symbols: emb1187 | emb1187 (embryo defective 1187); kinase/ phosphotransferase, alcohol group as acceptor | chr2:11443599-11446958 FORWARD Choline_kinase ycfN protein|choline/ethanolamine kinase, putative, expressed
11.3.5	lipid metabolism.Phospholipid synthesis.diacylglycerol kinase	triae_cs42_7dl_tgacv1_603274_aa1979750	highly similar to ( 649) AT2G20900 | Symbols: DGK5, ATDGK5 | diacylglycerol kinase, putative | chr2:8989412-8992798 REVERSE DAGKa DAGK_acc DAGK_cat DAGKc protein|diacylglycerol kinase, putative, expressed
11.3.7	lipid metabolism.Phospholipid synthesis.cyclopropane-fatty-acyl-phospholipid synthase	triae_cs42_2al_tgacv1_093333_aa0277860	nearly identical (1038) AT3G23510 | Symbols: | cyclopropane fatty acid synthase, putative / CPA-FA synthase, putative | chr3:8428071-8433159 FORWARDCfa CMAS COG2907 PRK11705 protein|Cyclopropane-fatty-acyl-phospholipid synthase, putative, expressed
11.3.7	lipid metabolism.Phospholipid synthesis.cyclopropane-fatty-acyl-phospholipid synthase	triae_cs42_2ds_tgacv1_177461_aa0577730	nearly identical (1038) AT3G23510 | Symbols: | cyclopropane fatty acid synthase, putative / CPA-FA synthase, putative | chr3:8428071-8433159 FORWARDCfa CMAS COG2907 PRK11705 protein|Cyclopropane-fatty-acyl-phospholipid synthase, putative, expressed
11.3.7	lipid metabolism.Phospholipid synthesis.cyclopropane-fatty-acyl-phospholipid synthase	triae_cs42_2dl_tgacv1_159050_aa0531380	nearly identical (1038) AT3G23510 | Symbols: | cyclopropane fatty acid synthase, putative / CPA-FA synthase, putative | chr3:8428071-8433159 FORWARDCfa CMAS COG2907 PRK11705 protein|Cyclopropane-fatty-acyl-phospholipid synthase, putative, expressed
11.4	lipid metabolism.TAG synthesis	triae_cs42_7al_tgacv1_559110_aa1798190	highly similar to ( 629) AT2G19450 | Symbols: TAG1, AS11, ABX45, DGAT1, RDS1, ATDGAT | TAG1 (TRIACYLGLYCEROL BIOSYNTHESIS DEFECT 1); diacylglycerol O-acyltransferase | chr2:8426436-8429455 FORWARD ARE1 MBOAT protein|O-acyltransferase, putative, expressed
11.4	lipid metabolism.TAG synthesis	triae_cs42_7dl_tgacv1_605448_aa2006620	highly similar to ( 629) AT2G19450 | Symbols: TAG1, AS11, ABX45, DGAT1, RDS1, ATDGAT | TAG1 (TRIACYLGLYCEROL BIOSYNTHESIS DEFECT 1); diacylglycerol O-acyltransferase | chr2:8426436-8429455 FORWARD ARE1 MBOAT protein|O-acyltransferase, putative, expressed
11.4	lipid metabolism.TAG synthesis	triae_cs42_2dl_tgacv1_158543_aa0521520	weakly similar to ( 116) AT4G25140 | Symbols: OLEO1, OLE1 | OLEO1 (OLEOSIN 1) | chr4:12900498-12901259 FORWARDmoderately similar to ( 208) OLEO1_ORYSA Oleosin 16 kDa (OSE701) - Oryza sativa (Rice)Oleosin protein|oleosin, putative, expressed
11.4	lipid metabolism.TAG synthesis	triae_cs42_2bl_tgacv1_132220_aa0436090	weakly similar to ( 116) AT4G25140 | Symbols: OLEO1, OLE1 | OLEO1 (OLEOSIN 1) | chr4:12900498-12901259 FORWARDmoderately similar to ( 208) OLEO1_ORYSA Oleosin 16 kDa (OSE701) - Oryza sativa (Rice)Oleosin protein|oleosin, putative, expressed
11.5.2	lipid metabolism.glyceral metabolism.Glycerol-3-phosphate dehydrogenase (NAD+)	triae_cs42_1al_tgacv1_001355_aa0029210	highly similar to ( 732) AT2G41540 | Symbols: GPDHC1 | GPDHC1; NAD or NADH binding / glycerol-3-phosphate dehydrogenase (NAD+) | chr2:17326801-17328654 FORWARD GpsA NAD_Gly3P_dh_C gpsA protein|glycerol-3-phosphate dehydrogenase, putative, expressed
11.5.2	lipid metabolism.glyceral metabolism.Glycerol-3-phosphate dehydrogenase (NAD+)	triae_cs42_1bl_tgacv1_030749_aa0099760	highly similar to ( 732) AT2G41540 | Symbols: GPDHC1 | GPDHC1; NAD or NADH binding / glycerol-3-phosphate dehydrogenase (NAD+) | chr2:17326801-17328654 FORWARD GpsA NAD_Gly3P_dh_C gpsA protein|glycerol-3-phosphate dehydrogenase, putative, expressed
11.5.2	lipid metabolism.glyceral metabolism.Glycerol-3-phosphate dehydrogenase (NAD+)	triae_cs42_1dl_tgacv1_062322_aa0212530	highly similar to ( 732) AT2G41540 | Symbols: GPDHC1 | GPDHC1; NAD or NADH binding / glycerol-3-phosphate dehydrogenase (NAD+) | chr2:17326801-17328654 FORWARD GpsA NAD_Gly3P_dh_C gpsA protein|glycerol-3-phosphate dehydrogenase, putative, expressed
11.6	lipid metabolism.lipid transfer proteins etc	triae_cs42_3b_tgacv1_224864_aa0802380	very weakly similar to (99.0) NLTP1_ORYSA Nonspecific lipid-transfer protein 1 precursor (LTP 1) (PAPI) - Oryza sativa (Rice)nsLTP1 protein|LTPL10 - Protease inhibitor/seed storage/LTP family protein precursor, expressed
11.6	lipid metabolism.lipid transfer proteins etc	triae_cs42_3ds_tgacv1_272896_aa0926260	very weakly similar to (99.0) NLTP1_ORYSA Nonspecific lipid-transfer protein 1 precursor (LTP 1) (PAPI) - Oryza sativa (Rice)nsLTP1 protein|LTPL10 - Protease inhibitor/seed storage/LTP family protein precursor, expressed
11.6	lipid metabolism.lipid transfer proteins etc	triae_cs42_3b_tgacv1_231826_aa0830910	very weakly similar to (99.0) NLTP1_ORYSA Nonspecific lipid-transfer protein 1 precursor (LTP 1) (PAPI) - Oryza sativa (Rice)nsLTP1 protein|LTPL10 - Protease inhibitor/seed storage/LTP family protein precursor, expressed
11.6	lipid metabolism.lipid transfer proteins etc	triae_cs42_3b_tgacv1_224170_aa0793350	very weakly similar to (99.0) NLTP1_ORYSA Nonspecific lipid-transfer protein 1 precursor (LTP 1) (PAPI) - Oryza sativa (Rice)nsLTP1 protein|LTPL10 - Protease inhibitor/seed storage/LTP family protein precursor, expressed
11.6	lipid metabolism.lipid transfer proteins etc	triae_cs42_3b_tgacv1_237746_aa0832870	very weakly similar to (99.0) NLTP1_ORYSA Nonspecific lipid-transfer protein 1 precursor (LTP 1) (PAPI) - Oryza sativa (Rice)nsLTP1 protein|LTPL10 - Protease inhibitor/seed storage/LTP family protein precursor, expressed
11.9.2	lipid metabolism.lipid degradation.lipases	triae_cs42_4ds_tgacv1_362540_aa1180470	moderately similar to ( 400) AT5G19290 | Symbols: | esterase/lipase/thioesterase family protein | chr5:6494113-6495105 FORWARD PldB protein|esterase/lipase/thioesterase family protein, putative, expressed
11.9.2.1	lipid metabolism.lipid degradation.lipases.triacylglycerol lipase	triae_cs42_5dl_tgacv1_433045_aa1399650	moderately similar to ( 230) AT3G14075 | Symbols: | lipase class 3 family protein | chr3:4663819-4666338 REVERSE Lipase_3 Lipase Lipase_3 protein|lipase class 3 family protein, putative, expressed
11.9.2.1	lipid metabolism.lipid degradation.lipases.triacylglycerol lipase	triae_cs42_1bl_tgacv1_031464_aa0114590	moderately similar to ( 346) AT4G18550 | Symbols: | lipase class 3 family protein | chr4:10225006-10226862 REVERSE Lipase_3 Lipase_3 protein|phospholipase, putative, expressed
11.9.2.1	lipid metabolism.lipid degradation.lipases.triacylglycerol lipase	triae_cs42_1dl_tgacv1_063874_aa0231410	moderately similar to ( 346) AT4G18550 | Symbols: | lipase class 3 family protein | chr4:10225006-10226862 REVERSE Lipase_3 Lipase_3 protein|phospholipase, putative, expressed
11.9.2.1	lipid metabolism.lipid degradation.lipases.triacylglycerol lipase	triae_cs42_1al_tgacv1_000783_aa0019040	moderately similar to ( 346) AT4G18550 | Symbols: | lipase class 3 family protein | chr4:10225006-10226862 REVERSE Lipase_3 Lipase_3 protein|phospholipase, putative, expressed
11.9.2.1	lipid metabolism.lipid degradation.lipases.triacylglycerol lipase	triae_cs42_1al_tgacv1_000129_aa0004130	moderately similar to ( 346) AT4G18550 | Symbols: | lipase class 3 family protein | chr4:10225006-10226862 REVERSE Lipase_3 Lipase_3 protein|phospholipase, putative, expressed
11.9.2.1	lipid metabolism.lipid degradation.lipases.triacylglycerol lipase	triae_cs42_1bl_tgacv1_031099_aa0107600	moderately similar to ( 346) AT4G18550 | Symbols: | lipase class 3 family protein | chr4:10225006-10226862 REVERSE Lipase_3 Lipase_3 protein|phospholipase, putative, expressed
11.9.2.1	lipid metabolism.lipid degradation.lipases.triacylglycerol lipase	triae_cs42_7ds_tgacv1_623459_aa2053520	moderately similar to ( 386) AT5G14180 | Symbols: MPL1 | MPL1 (MYZUS PERSICAE-INDUCED LIPASE 1); catalytic | chr5:4571442-4574413 REVERSE protein|triacylglycerol lipase precursor, putative, expressed
11.9.2.1	lipid metabolism.lipid degradation.lipases.triacylglycerol lipase	triae_cs42_3b_tgacv1_224253_aa0794370	moderately similar to ( 387) AT1G05800 | Symbols: DGL | DGL (DONGLE); triacylglycerol lipase | chr1:1741204-1742619 FORWARD Lipase_3 Lipase_3 protein|lipase, putative, expressed
11.9.2.1	lipid metabolism.lipid degradation.lipases.triacylglycerol lipase	triae_cs42_2dl_tgacv1_160486_aa0551050	moderately similar to ( 290) AT5G67050 | Symbols: | lipase class 3 family protein | chr5:26759482-26761165 REVERSE Lipase_3 Lipase_3 protein|lipase, putative, expressed
11.9.2.1	lipid metabolism.lipid degradation.lipases.triacylglycerol lipase	triae_cs42_3dl_tgacv1_250517_aa0869600	moderately similar to ( 280) AT4G10955 | Symbols: | lipase class 3 family protein | chr4:6713778-6715372 REVERSE protein|lipase, putative, expressed
11.9.3.1	lipid metabolism.lipid degradation.lysophospholipases.phospholipase D	triae_cs42_1bs_tgacv1_049414_aa0152820	nearly identical (1253) AT1G52570 | Symbols: PLDALPHA2 | PLDALPHA2 (phosphlipase d alpha 2); phospholipase D | chr1:19583940-19586551 REVERSEnearly identical (1380) PLDA1_ORYSA Phospholipase D alpha 1 precursor (EC 3.1.4.4) (PLD alpha 1) (Choline phosphatase 1) (Phosphatidylcholine-hydrolyzing phospholipase D 1) - Oryza sativa (Rice) C2_2 protein|phospholipase D, putative, expressed
11.9.3.1	lipid metabolism.lipid degradation.lysophospholipases.phospholipase D	triae_cs42_5dl_tgacv1_433624_aa1417970	nearly identical (1051) AT4G35790 | Symbols: ATPLDDELTA, PLDDELTA | ATPLDDELTA; phospholipase D | chr4:16955774-16959875 REVERSEhighly similar to ( 719) PLDA1_TOBAC Phospholipase D alpha 1 (EC 3.1.4.4) (PLD alpha 1) (Choline phosphatase 1) (Phosphatidylcholine-hydrolyzing phospholipase D 1) - Nicotiana tabacum (Common tobacco) protein|phospholipase D, putative, expressed
11.9.3.2	lipid metabolism.lipid degradation.lysophospholipases.carboxylesterase	triae_cs42_2dl_tgacv1_158862_aa0527380	moderately similar to ( 224) AT4G22300 | Symbols: SOBER1 | SOBER1 (SUPPRESSOR OF AVRBST-ELICITED RESISTANCE 1); carboxylesterase | chr4:11787560-11791055 REVERSE Abhydrolase_2 COG0400 protein|acyl-protein thioesterase, putative, expressed
11.9.3.2	lipid metabolism.lipid degradation.lysophospholipases.carboxylesterase	triae_cs42_1dl_tgacv1_061083_aa0184450	moderately similar to ( 311) AT1G52700 | Symbols: | phospholipase/carboxylesterase family protein | chr1:19631186-19633366 REVERSE Abhydrolase_2 COG0400 protein|acyl-protein thioesterase, putative, expressed
11.9.3.2	lipid metabolism.lipid degradation.lysophospholipases.carboxylesterase	triae_cs42_1al_tgacv1_000956_aa0022470	moderately similar to ( 311) AT1G52700 | Symbols: | phospholipase/carboxylesterase family protein | chr1:19631186-19633366 REVERSE Abhydrolase_2 COG0400 protein|acyl-protein thioesterase, putative, expressed
11.9.3.3	lipid metabolism.lipid degradation.lysophospholipases.glycerophosphodiester phosphodiesterase	triae_cs42_7as_tgacv1_570588_aa1838000	highly similar to ( 653) AT5G55480 | Symbols: SVL1 | SVL1 (SHV3-LIKE 1); glycerophosphodiester phosphodiesterase/ phosphoric diester hydrolase | chr5:22474277-22477819 FORWARD GDPD UgpQ protein|glycerophosphoryl diester phosphodiesterase family protein, putative, expressed
11.9.3.3	lipid metabolism.lipid degradation.lysophospholipases.glycerophosphodiester phosphodiesterase	triae_cs42_1as_tgacv1_019035_aa0058480	highly similar to ( 522) AT5G08030 | Symbols: | glycerophosphoryl diester phosphodiesterase family protein | chr5:2575152-2576770 REVERSE glpQ GDPD UgpQ protein|glycerophosphoryl diester phosphodiesterase family protein, putative, expressed
11.9.3.3	lipid metabolism.lipid degradation.lysophospholipases.glycerophosphodiester phosphodiesterase	triae_cs42_1ds_tgacv1_081280_aa0259510	highly similar to ( 522) AT5G08030 | Symbols: | glycerophosphoryl diester phosphodiesterase family protein | chr5:2575152-2576770 REVERSE glpQ GDPD UgpQ protein|glycerophosphoryl diester phosphodiesterase family protein, putative, expressed
11.9.3.3	lipid metabolism.lipid degradation.lysophospholipases.glycerophosphodiester phosphodiesterase	triae_cs42_2al_tgacv1_093189_aa0274550	highly similar to ( 592) AT4G26690 | Symbols: SHV3, MRH5, GPDL2 | SHV3 (SHAVEN 3); glycerophosphodiester phosphodiesterase/ kinase | chr4:13456793-13459890 REVERSE GDPD UgpQ protein|glycerophosphoryl diester phosphodiesterase family protein, putative, expressed
11.9.3.3	lipid metabolism.lipid degradation.lysophospholipases.glycerophosphodiester phosphodiesterase	triae_cs42_2bl_tgacv1_133182_aa0441760	highly similar to ( 592) AT4G26690 | Symbols: SHV3, MRH5, GPDL2 | SHV3 (SHAVEN 3); glycerophosphodiester phosphodiesterase/ kinase | chr4:13456793-13459890 REVERSE GDPD UgpQ protein|glycerophosphoryl diester phosphodiesterase family protein, putative, expressed
11.9.3.3	lipid metabolism.lipid degradation.lysophospholipases.glycerophosphodiester phosphodiesterase	triae_cs42_2dl_tgacv1_159014_aa0530590	highly similar to ( 592) AT4G26690 | Symbols: SHV3, MRH5, GPDL2 | SHV3 (SHAVEN 3); glycerophosphodiester phosphodiesterase/ kinase | chr4:13456793-13459890 REVERSE GDPD UgpQ protein|glycerophosphoryl diester phosphodiesterase family protein, putative, expressed
11.9.3.4	lipid metabolism.lipid degradation.lysophospholipases.phospholipase A2	triae_cs42_4dl_tgacv1_342366_aa1111570	weakly similar to ( 135) AT2G06925 | Symbols: ATSPLA2-ALPHA, PLA2-ALPHA | PLA2-ALPHA; phospholipase A2 | chr2:2842475-2843212 REVERSEPLA2_plant protein|phospholipase A2, putative, expressed
11.9.3.5	lipid metabolism.lipid degradation.lysophospholipases.phosphoinositide phospholipase C	triae_cs42_4al_tgacv1_289430_aa0970980	highly similar to ( 595) AT3G03530 | Symbols: NPC4 | NPC4 (NONSPECIFIC PHOSPHOLIPASE C4); hydrolase, acting on ester bonds / phospholipase C | chr3:842686-844970 REVERSEPhosphoesterase PlcC protein|phosphoesterase family protein, putative, expressed
11.9.3.5	lipid metabolism.lipid degradation.lysophospholipases.phosphoinositide phospholipase C	triae_cs42_4bs_tgacv1_328999_aa1096640	highly similar to ( 595) AT3G03530 | Symbols: NPC4 | NPC4 (NONSPECIFIC PHOSPHOLIPASE C4); hydrolase, acting on ester bonds / phospholipase C | chr3:842686-844970 REVERSEPhosphoesterase PlcC protein|phosphoesterase family protein, putative, expressed
11.9.3.5	lipid metabolism.lipid degradation.lysophospholipases.phosphoinositide phospholipase C	triae_cs42_4ds_tgacv1_361267_aa1164570	highly similar to ( 595) AT3G03530 | Symbols: NPC4 | NPC4 (NONSPECIFIC PHOSPHOLIPASE C4); hydrolase, acting on ester bonds / phospholipase C | chr3:842686-844970 REVERSEPhosphoesterase PlcC protein|phosphoesterase family protein, putative, expressed
11.9.4.5	lipid metabolism.lipid degradation.beta-oxidation.acyl-CoA thioesterase	triae_cs42_3ds_tgacv1_271882_aa0910190	very weakly similar to (89.0) AT3G16175 | Symbols: | thioesterase family protein | chr3:5480497-5481208 FORWARD protein|thioesterase family protein, putative, expressed
11.9.4.13	lipid metabolism.lipid degradation.beta-oxidation.acyl CoA reductase	triae_cs42_4al_tgacv1_290524_aa0986280	moderately similar to ( 408) AT3G44540 | Symbols: FAR4 | FAR4 (FATTY ACID REDUCTASE 4); binding / catalytic/ oxidoreductase, acting on the CH-CH group of donors | chr3:16124079-16127644 FORWARD NAD_binding_4 COG3320 protein|male sterility protein, putative, expressed
11.9.4.13	lipid metabolism.lipid degradation.beta-oxidation.acyl CoA reductase	triae_cs42_4bl_tgacv1_320766_aa1048240	moderately similar to ( 408) AT3G44540 | Symbols: FAR4 | FAR4 (FATTY ACID REDUCTASE 4); binding / catalytic/ oxidoreductase, acting on the CH-CH group of donors | chr3:16124079-16127644 FORWARD NAD_binding_4 COG3320 protein|male sterility protein, putative, expressed
11.9.4.13	lipid metabolism.lipid degradation.beta-oxidation.acyl CoA reductase	triae_cs42_4ds_tgacv1_361529_aa1169630	moderately similar to ( 408) AT3G44540 | Symbols: FAR4 | FAR4 (FATTY ACID REDUCTASE 4); binding / catalytic/ oxidoreductase, acting on the CH-CH group of donors | chr3:16124079-16127644 FORWARD NAD_binding_4 COG3320 protein|male sterility protein, putative, expressed
11.9.4.13	lipid metabolism.lipid degradation.beta-oxidation.acyl CoA reductase	triae_cs42_7al_tgacv1_556078_aa1754810	moderately similar to ( 337) AT5G22500 | Symbols: FAR1 | FAR1 (FATTY ACID REDUCTASE 1); fatty acyl-CoA reductase (alcohol-forming)/ oxidoreductase, acting on the CH-CH group of donors | chr5:7470541-7473916 FORWARD NAD_binding_4 protein|male sterility protein, putative, expressed
11.9.4.13	lipid metabolism.lipid degradation.beta-oxidation.acyl CoA reductase	triae_cs42_7bl_tgacv1_576761_aa1854070	moderately similar to ( 337) AT5G22500 | Symbols: FAR1 | FAR1 (FATTY ACID REDUCTASE 1); fatty acyl-CoA reductase (alcohol-forming)/ oxidoreductase, acting on the CH-CH group of donors | chr5:7470541-7473916 FORWARD NAD_binding_4 protein|male sterility protein, putative, expressed
11.9.4.13	lipid metabolism.lipid degradation.beta-oxidation.acyl CoA reductase	triae_cs42_7dl_tgacv1_603476_aa1984470	moderately similar to ( 337) AT5G22500 | Symbols: FAR1 | FAR1 (FATTY ACID REDUCTASE 1); fatty acyl-CoA reductase (alcohol-forming)/ oxidoreductase, acting on the CH-CH group of donors | chr5:7470541-7473916 FORWARD NAD_binding_4 protein|male sterility protein, putative, expressed
11.10.1	lipid metabolism.glycolipid synthesis.MGDG synthase	triae_cs42_3ds_tgacv1_272004_aa0912910	highly similar to ( 624) AT2G11810 | Symbols: MGDC, MGD3, ATMGD3 | MGDC; 1,2-diacylglycerol 3-beta-galactosyltransferase | chr2:4743388-4746224 FORWARDMGDG_synth MurG murG protein|monogalactosyldiacylglycerol synthase, putative, expressed
11.10.4	lipid metabolism.glycolipid synthesis.sulfolipid synthase	triae_cs42_3ds_tgacv1_271450_aa0898650	highly similar to ( 628) AT5G01220 | Symbols: SQD2 | SQD2 (sulfoquinovosyldiacylglycerol 2); UDP-glycosyltransferase/ UDP-sulfoquinovose:DAG sulfoquinovosyltransferase/ transferase, transferring glycosyl groups | chr5:86907-89885 REVERSE RfaG Glycos_transf_1 protein|glycosyl transferase, group 1 domain containing protein, expressed
12.1.1	N-metabolism.nitrate metabolism.NR	triae_cs42_6dl_tgacv1_528127_aa1711800	nearly identical (1264) AT1G77760 | Symbols: NIA1, GNR1, NR1 | NIA1 (NITRATE REDUCTASE 1); nitrate reductase | chr1:29236005-29239367 REVERSEnearly identical (1568) NIA7_HORVU Nitrate reductase [NAD(P)H] (EC 1.7.1.2) - Hordeum vulgare (Barley) eukary_NR_Moco eukary_SO_Moco SO_family_Moco_dimer Mo-co_dimer SO_family_Moco Oxidored_molyb bact_SoxC_Moco FAD_binding_6 NAD_binding_1 bact_SorA_Moco UbiB…
12.1.1	N-metabolism.nitrate metabolism.NR	triae_cs42_6as_tgacv1_486190_aa1557980	nearly identical (1275) AT1G77760 | Symbols: NIA1, GNR1, NR1 | NIA1 (NITRATE REDUCTASE 1); nitrate reductase | chr1:29236005-29239367 REVERSEnearly identical (1834) NIA1_ORYSA Nitrate reductase [NADH] 1 (EC 1.7.1.1) (NR1) - Oryza sativa (Rice) eukary_NR_Moco eukary_SO_Moco SO_family_Moco_dimer Mo-co_dimer SO_family_Moco Oxidored_molyb bact_SoxC_Moco FAD_binding_6 NAD_binding_1 bact_SorA_Moco UbiB…
12.1.1	N-metabolism.nitrate metabolism.NR	triae_cs42_6ds_tgacv1_543770_aa1744010	nearly identical (1275) AT1G77760 | Symbols: NIA1, GNR1, NR1 | NIA1 (NITRATE REDUCTASE 1); nitrate reductase | chr1:29236005-29239367 REVERSEnearly identical (1834) NIA1_ORYSA Nitrate reductase [NADH] 1 (EC 1.7.1.1) (NR1) - Oryza sativa (Rice) eukary_NR_Moco eukary_SO_Moco SO_family_Moco_dimer Mo-co_dimer SO_family_Moco Oxidored_molyb bact_SoxC_Moco FAD_binding_6 NAD_binding_1 bact_SorA_Moco UbiB…
12.3.1	N-metabolism.N-degradation.glutamate dehydrogenase	triae_cs42_5dl_tgacv1_435733_aa1454110	highly similar to ( 748) AT5G18170 | Symbols: GDH1 | GDH1 (GLUTAMATE DEHYDROGENASE 1); ATP binding / glutamate dehydrogenase [NAD(P)+]/ oxidoreductase | chr5:6006172-6008248 FORWARDhighly similar to ( 801) DHE3_MAIZE Glutamate dehydrogenase (EC 1.4.1.3) (GDH) - Zea mays (Maize) GdhA ELFV_dehydrog PRK09414 ELFV_dehydrog_N protein|glutamate dehydrogenase protein, putative, expressed
12.3.1	N-metabolism.N-degradation.glutamate dehydrogenase	triae_cs42_5al_tgacv1_374507_aa1201910	highly similar to ( 748) AT5G18170 | Symbols: GDH1 | GDH1 (GLUTAMATE DEHYDROGENASE 1); ATP binding / glutamate dehydrogenase [NAD(P)+]/ oxidoreductase | chr5:6006172-6008248 FORWARDhighly similar to ( 801) DHE3_MAIZE Glutamate dehydrogenase (EC 1.4.1.3) (GDH) - Zea mays (Maize) GdhA ELFV_dehydrog PRK09414 ELFV_dehydrog_N protein|glutamate dehydrogenase protein, putative, expressed
13.1.1.1.1	amino acid metabolism.synthesis.central amino acid metabolism.GABA.Glutamate decarboxylase	triae_cs42_3ds_tgacv1_272233_aa0917470	highly similar to ( 792) AT5G17330 | Symbols: GAD, GAD1 | GAD; calmodulin binding / glutamate decarboxylase | chr5:5711141-5714839 FORWARDhighly similar to ( 793) DCE_PETHY Glutamate decarboxylase (EC 4.1.1.15) (GAD) - Petunia hybrida (Petunia) GadB Pyridoxal_deC protein|decarboxylase, putative, expressed
13.1.1.1.1	amino acid metabolism.synthesis.central amino acid metabolism.GABA.Glutamate decarboxylase	triae_cs42_4as_tgacv1_308413_aa1027820	highly similar to ( 838) AT5G17330 | Symbols: GAD, GAD1 | GAD; calmodulin binding / glutamate decarboxylase | chr5:5711141-5714839 FORWARDhighly similar to ( 806) DCE_PETHY Glutamate decarboxylase (EC 4.1.1.15) (GAD) - Petunia hybrida (Petunia) GadB Pyridoxal_deC protein|glutamate decarboxylase, putative, expressed
13.1.1.1.1	amino acid metabolism.synthesis.central amino acid metabolism.GABA.Glutamate decarboxylase	triae_cs42_4bl_tgacv1_320276_aa1033600	highly similar to ( 838) AT5G17330 | Symbols: GAD, GAD1 | GAD; calmodulin binding / glutamate decarboxylase | chr5:5711141-5714839 FORWARDhighly similar to ( 806) DCE_PETHY Glutamate decarboxylase (EC 4.1.1.15) (GAD) - Petunia hybrida (Petunia) GadB Pyridoxal_deC protein|glutamate decarboxylase, putative, expressed
13.1.1.1.1	amino acid metabolism.synthesis.central amino acid metabolism.GABA.Glutamate decarboxylase	triae_cs42_4dl_tgacv1_344775_aa1149720	highly similar to ( 838) AT5G17330 | Symbols: GAD, GAD1 | GAD; calmodulin binding / glutamate decarboxylase | chr5:5711141-5714839 FORWARDhighly similar to ( 806) DCE_PETHY Glutamate decarboxylase (EC 4.1.1.15) (GAD) - Petunia hybrida (Petunia) GadB Pyridoxal_deC protein|glutamate decarboxylase, putative, expressed
13.1.1.1.1	amino acid metabolism.synthesis.central amino acid metabolism.GABA.Glutamate decarboxylase	triae_cs42_4al_tgacv1_291775_aa0996540	highly similar to ( 874) AT5G17330 | Symbols: GAD, GAD1 | GAD; calmodulin binding / glutamate decarboxylase | chr5:5711141-5714839 FORWARDhighly similar to ( 859) DCE_PETHY Glutamate decarboxylase (EC 4.1.1.15) (GAD) - Petunia hybrida (Petunia) GadB Pyridoxal_deC protein|glutamate decarboxylase, putative, expressed
13.1.1.1.2	amino acid metabolism.synthesis.central amino acid metabolism.GABA.GABA transaminase	triae_cs42_7al_tgacv1_558634_aa1794860	highly similar to ( 775) AT3G22200 | Symbols: POP2, GABA-T, HER1 | POP2 (POLLEN-PISTIL INCOMPATIBILITY 2); 4-aminobutyrate transaminase/ 4-aminobutyrate:pyruvate transaminase | chr3:7835286-7838863 FORWARDvery weakly similar to (94.0) GSA_CHLRE Glutamate-1-semialdehyde 2,1-aminomutase, chloroplast precursor (EC 5.4.3.8) (GSA) (Glutamate-1-semialdehyde aminotransferase) (GSA-AT) - Chlamydomonas re…
13.1.1.3.1	amino acid metabolism.synthesis.central amino acid metabolism.alanine.alanine aminotransferase	triae_cs42_1as_tgacv1_019409_aa0066240	highly similar to ( 739) AT1G17290 | Symbols: AlaAT1 | AlaAT1 (ALANINE AMINOTRANSFERAS); ATP binding / L-alanine:2-oxoglutarate aminotransferase | chr1:5922771-5926093 FORWARDhighly similar to ( 834) ALA2_HORVU Alanine aminotransferase 2 (EC 2.6.1.2) (GPT) (Glutamic--pyruvic transaminase 2) (Glutamic--alanine transaminase 2) (ALAAT-2) - Hordeum vulgare (Barley) PRK09265 COG0436 PRK08363 PRK05764 …
13.1.1.3.1	amino acid metabolism.synthesis.central amino acid metabolism.alanine.alanine aminotransferase	triae_cs42_1bs_tgacv1_049437_aa0153690	highly similar to ( 739) AT1G17290 | Symbols: AlaAT1 | AlaAT1 (ALANINE AMINOTRANSFERAS); ATP binding / L-alanine:2-oxoglutarate aminotransferase | chr1:5922771-5926093 FORWARDhighly similar to ( 834) ALA2_HORVU Alanine aminotransferase 2 (EC 2.6.1.2) (GPT) (Glutamic--pyruvic transaminase 2) (Glutamic--alanine transaminase 2) (ALAAT-2) - Hordeum vulgare (Barley) PRK09265 COG0436 PRK08363 PRK05764 …
13.1.2.2	amino acid metabolism.synthesis.glutamate family.proline	triae_cs42_3b_tgacv1_225182_aa0805900	highly similar to ( 957) AT3G55610 | Symbols: P5CS2 | P5CS2 (DELTA 1-PYRROLINE-5-CARBOXYLATE SYNTHASE 2); catalytic/ glutamate 5-kinase/ oxidoreductase | chr3:20625005-20628989 REVERSEnearly identical (1107) P5CS_ORYSA Delta 1-pyrroline-5-carboxylate synthetase (P5CS) [Includes: Glutamate 5-kinase (EC 2.7.2.11) (Gamma-glutamyl kinase) (GK); Gamma-glutamyl phosphate reductase (GPR) (EC 1.2.1.41) (…
13.1.3.1	amino acid metabolism.synthesis.aspartate family.asparagine	triae_cs42_4dl_tgacv1_342578_aa1117080	highly similar to ( 645) AT5G65010 | Symbols: ASN2 | ASN2 (ASPARAGINE SYNTHETASE 2); asparagine synthase (glutamine-hydrolyzing) | chr5:25969224-25972278 FORWARDhighly similar to ( 688) ASNS_MAIZE Asparagine synthetase [glutamine-hydrolyzing] (EC 6.3.5.4) (Glutamine-dependent asparagine synthetase) - Zea mays (Maize) asnB AsnB Asn_Synthase_B_C Asn_synthase protein|asparagine synthetase, putative,…
13.1.3.1	amino acid metabolism.synthesis.aspartate family.asparagine	triae_cs42_1al_tgacv1_002273_aa0040340	highly similar to ( 994) AT5G10240 | Symbols: ASN3 | ASN3 (ASPARAGINE SYNTHETASE 3); asparagine synthase (glutamine-hydrolyzing) | chr5:3212934-3216418 REVERSEnearly identical (1171) ASNS_ORYSA Asparagine synthetase [glutamine-hydrolyzing] (EC 6.3.5.4) (Glutamine-dependent asparagine synthetase) - Oryza sativa (Rice) asnB AsnB AsnB Asn_Synthase_B_C Asn_synthase Gn_AT_II GATase_2 GlmS protein|aspa…
13.1.3.1	amino acid metabolism.synthesis.aspartate family.asparagine	triae_cs42_1bl_tgacv1_031075_aa0107150	highly similar to ( 994) AT5G10240 | Symbols: ASN3 | ASN3 (ASPARAGINE SYNTHETASE 3); asparagine synthase (glutamine-hydrolyzing) | chr5:3212934-3216418 REVERSEnearly identical (1171) ASNS_ORYSA Asparagine synthetase [glutamine-hydrolyzing] (EC 6.3.5.4) (Glutamine-dependent asparagine synthetase) - Oryza sativa (Rice) asnB AsnB AsnB Asn_Synthase_B_C Asn_synthase Gn_AT_II GATase_2 GlmS protein|aspa…
13.1.3.1	amino acid metabolism.synthesis.aspartate family.asparagine	triae_cs42_1dl_tgacv1_061247_aa0189910	highly similar to ( 994) AT5G10240 | Symbols: ASN3 | ASN3 (ASPARAGINE SYNTHETASE 3); asparagine synthase (glutamine-hydrolyzing) | chr5:3212934-3216418 REVERSEnearly identical (1171) ASNS_ORYSA Asparagine synthetase [glutamine-hydrolyzing] (EC 6.3.5.4) (Glutamine-dependent asparagine synthetase) - Oryza sativa (Rice) asnB AsnB AsnB Asn_Synthase_B_C Asn_synthase Gn_AT_II GATase_2 GlmS protein|aspa…
13.1.3.4	amino acid metabolism.synthesis.aspartate family.methionine	triae_cs42_1as_tgacv1_019763_aa0071160	nearly identical (1367) AT5G49810 | Symbols: MMT | MMT; S-adenosylmethionine-dependent methyltransferase | chr5:20239418-20246046 FORWARDnearly identical (1923) MMT1_HORVU Methionine S-methyltransferase (EC 2.1.1.12) (AdoMet:Met S-methyltransferase) (Hv-MMT1) - Hordeum vulgare (Barley) protein|methionine S-methyltransferase, putative, expressed
13.1.3.4	amino acid metabolism.synthesis.aspartate family.methionine	triae_cs42_5bl_tgacv1_404356_aa1296770	nearly identical (1367) AT5G49810 | Symbols: MMT | MMT; S-adenosylmethionine-dependent methyltransferase | chr5:20239418-20246046 FORWARDnearly identical (1923) MMT1_HORVU Methionine S-methyltransferase (EC 2.1.1.12) (AdoMet:Met S-methyltransferase) (Hv-MMT1) - Hordeum vulgare (Barley) protein|methionine S-methyltransferase, putative, expressed
13.1.3.4	amino acid metabolism.synthesis.aspartate family.methionine	triae_cs42_1ds_tgacv1_080197_aa0242930	nearly identical (1367) AT5G49810 | Symbols: MMT | MMT; S-adenosylmethionine-dependent methyltransferase | chr5:20239418-20246046 FORWARDnearly identical (1923) MMT1_HORVU Methionine S-methyltransferase (EC 2.1.1.12) (AdoMet:Met S-methyltransferase) (Hv-MMT1) - Hordeum vulgare (Barley) protein|methionine S-methyltransferase, putative, expressed
13.1.3.4	amino acid metabolism.synthesis.aspartate family.methionine	triae_cs42_7ds_tgacv1_621725_aa2024390	moderately similar to ( 307) AT4G38800 | Symbols: ATMTN1, ATMTAN1, MTN1, MTAN1 | ATMTN1; catalytic/ methylthioadenosine nucleosidase | chr4:18113355-18114996 REVERSEPfs PRK05584 protein|MTA/SAH nucleosidase, putative, expressed
13.1.3.4	amino acid metabolism.synthesis.aspartate family.methionine	triae_cs42_6ds_tgacv1_543436_aa1740080	highly similar to ( 717) AT1G02500 | Symbols: SAM1, SAM-1, MAT1 | SAM1 (S-ADENOSYLMETHIONINE SYNTHETASE 1); methionine adenosyltransferase | chr1:519037-520218 FORWARDhighly similar to ( 750) METK_ORYSA S-adenosylmethionine synthetase 1 (EC 2.5.1.6) (Methionine adenosyltransferase 1) (AdoMet synthetase 1) - Oryza sativa (Rice) PRK05250 MetK PRK12459 S-AdoMet_synt_C S-AdoMet_synt_M S-AdoMet_synt_N…
13.1.3.4	amino acid metabolism.synthesis.aspartate family.methionine	triae_cs42_3dl_tgacv1_250086_aa0862000	moderately similar to ( 326) AT3G63250 | Symbols: HMT-2, ATHMT-2, HMT2 | HMT2 (HOMOCYSTEINE METHYLTRANSFERASE 2); homocysteine S-methyltransferase | chr3:23370575-23372587 REVERSEmoderately similar to ( 379) HMT4_MAIZE Homocysteine S-methyltransferase 4 (EC 2.1.1.10) (S-methylmethionine:homocysteine methyltransferase 4) (SMM:Hcy S-methyltransferase 4) (ZmHMT-4) - Zea mays (Maize) mmuM MHT1 S-meth…
13.1.3.4	amino acid metabolism.synthesis.aspartate family.methionine	triae_cs42_3al_tgacv1_195149_aa0645410	moderately similar to ( 326) AT3G63250 | Symbols: HMT-2, ATHMT-2, HMT2 | HMT2 (HOMOCYSTEINE METHYLTRANSFERASE 2); homocysteine S-methyltransferase | chr3:23370575-23372587 REVERSEmoderately similar to ( 379) HMT4_MAIZE Homocysteine S-methyltransferase 4 (EC 2.1.1.10) (S-methylmethionine:homocysteine methyltransferase 4) (SMM:Hcy S-methyltransferase 4) (ZmHMT-4) - Zea mays (Maize) mmuM MHT1 S-meth…
13.1.3.5	amino acid metabolism.synthesis.aspartate family.lysine	triae_cs42_2dl_tgacv1_158996_aa0530210	highly similar to ( 518) AT2G45440 | Symbols: DHDPS2 | DHDPS2 (DIHYDRODIPICOLINATE SYNTHASE); catalytic/ dihydrodipicolinate synthase/ lyase | chr2:18731294-18732867 FORWARDhighly similar to ( 609) DAPA1_WHEAT Dihydrodipicolinate synthase 1, chloroplast precursor (EC 4.2.1.52) (DHDPS 1) - Triticum aestivum (Wheat)DHDPS DHDPS PRK03170 DHDPS-like DapA NAL PRK04147 protein|dihydrodipicolinate syntha…
13.1.3.5.3	amino acid metabolism.synthesis.aspartate family.lysine.LL-diaminopimelic acid aminotransferase	triae_cs42_4as_tgacv1_306580_aa1010470	highly similar to ( 503) AT4G33680 | Symbols: AGD2 | AGD2 (ABERRANT GROWTH AND DEATH 2); L,L-diaminopimelate aminotransferase/ transaminase | chr4:16171847-16174630 REVERSE PRK07590 COG0436 PRK09276 PRK08068 PRK07682 Aminotran_1_2 PRK06108 PRK07681 PRK05764 PRK08361 PRK09148 PRK07212 PRK05942 ARO8 HisC PRK07366 PRK06220 PRK07683 PRK07337 PRK08175 PRK06290 PRK06375 PRK08636 PRK08362 PRK07550 PRK06…
13.1.3.5.3	amino acid metabolism.synthesis.aspartate family.lysine.LL-diaminopimelic acid aminotransferase	triae_cs42_4dl_tgacv1_345084_aa1151530	highly similar to ( 503) AT4G33680 | Symbols: AGD2 | AGD2 (ABERRANT GROWTH AND DEATH 2); L,L-diaminopimelate aminotransferase/ transaminase | chr4:16171847-16174630 REVERSE PRK07590 COG0436 PRK09276 PRK08068 PRK07682 Aminotran_1_2 PRK06108 PRK07681 PRK05764 PRK08361 PRK09148 PRK07212 PRK05942 ARO8 HisC PRK07366 PRK06220 PRK07683 PRK07337 PRK08175 PRK06290 PRK06375 PRK08636 PRK08362 PRK07550 PRK06…
13.1.3.6.1.1	amino acid metabolism.synthesis.aspartate family.misc.homoserine.aspartate kinase	triae_cs42_5bl_tgacv1_404321_aa1295470	nearly identical (1303) AT4G19710 | Symbols: AK-HSDH II, AK-HSDH | bifunctional aspartate kinase/homoserine dehydrogenase, putative / AK-HSDH, putative | chr4:10725229-10729536 FORWARDnearly identical (1582) AKH2_MAIZE Bifunctional aspartokinase/homoserine dehydrogenase 2, chloroplast precursor (AK-HD 2) (AK-HSDH 2) [Includes: Aspartokinase (EC 2.7.2.4); Homoserine dehydrogenase (EC 1.1.1.3)] - Z…
13.1.3.6.1.1	amino acid metabolism.synthesis.aspartate family.misc.homoserine.aspartate kinase	triae_cs42_u_tgacv1_641432_aa2094970	nearly identical (1303) AT4G19710 | Symbols: AK-HSDH II, AK-HSDH | bifunctional aspartate kinase/homoserine dehydrogenase, putative / AK-HSDH, putative | chr4:10725229-10729536 FORWARDnearly identical (1582) AKH2_MAIZE Bifunctional aspartokinase/homoserine dehydrogenase 2, chloroplast precursor (AK-HD 2) (AK-HSDH 2) [Includes: Aspartokinase (EC 2.7.2.4); Homoserine dehydrogenase (EC 1.1.1.3)] - Z…
13.1.4.1	amino acid metabolism.synthesis.branched chain group.common	triae_cs42_1al_tgacv1_000056_aa0001780	highly similar to ( 903) AT3G58610 | Symbols: | ketol-acid reductoisomerase | chr3:21671561-21674639 FORWARDhighly similar to ( 900) ILV5_PEA Ketol-acid reductoisomerase, chloroplast precursor (EC 1.1.1.86) (Acetohydroxy-acid reductoisomerase) (Alpha-keto-beta-hydroxylacil reductoisomerase) - Pisum sativum (Garden pea)IlvC PRK05479 IlvN IlvC PRK05225 protein|ketol-acid reductoisomerase, chloropla…
13.1.4.1.4	amino acid metabolism.synthesis.branched chain group.common.branched-chain amino acid aminotransferase	triae_cs42_4dl_tgacv1_342400_aa1112600	moderately similar to ( 355) AT5G65780 | Symbols: ATBCAT-5 | ATBCAT-5; branched-chain-amino-acid transaminase/ catalytic | chr5:26316418-26318585 FORWARD BCAT_beta_family PRK06606 Aminotran_4 PLPDE_IV IlvE PRK08320 D-AAT_like ADCL_like PRK07544 PRK07849 PRK12479 protein|aminotransferase domain containing protein, putative, expressed
13.1.4.1.4	amino acid metabolism.synthesis.branched chain group.common.branched-chain amino acid aminotransferase	triae_cs42_4bl_tgacv1_320766_aa1048250	highly similar to ( 560) AT5G65780 | Symbols: ATBCAT-5 | ATBCAT-5; branched-chain-amino-acid transaminase/ catalytic | chr5:26316418-26318585 FORWARD PRK06606 BCAT_beta_family Aminotran_4 PLPDE_IV IlvE D-AAT_like PRK08320 PRK07544 ADCL_like PRK07849 PRK06680 protein|aminotransferase domain containing protein, putative, expressed
13.1.5.1.1	amino acid metabolism.synthesis.serine-glycine-cysteine group.serine.phosphoglycerate dehydrogenase	triae_cs42_1dl_tgacv1_061549_aa0198490	highly similar to ( 717) AT1G17745 | Symbols: PGDH | PGDH (3-PHOSPHOGLYCERATE DEHYDROGENASE); phosphoglycerate dehydrogenase | chr1:6101157-6104979 FORWARDvery weakly similar to (90.9) DHGY_CUCSA Glycerate dehydrogenase (EC 1.1.1.29) (NADH-dependent hydroxypyruvate reductase) (HPR) (GDH) - Cucumis sativus (Cucumber) 2-Hacid_dh SerA LdhA PRK11790 2-Hacid_dh_C PRK06487 PRK06932 PRK08410 PRK07574 PR…
13.1.5.2.41	amino acid metabolism.synthesis.serine-glycine-cysteine group.glycine.sarcosine oxidase	triae_cs42_5bl_tgacv1_406054_aa1339930	weakly similar to ( 168) AT2G24580 | Symbols: | sarcosine oxidase family protein | chr2:10444928-10446178 REVERSE protein|FAD dependent oxidoreductase domain containing protein, expressed
13.1.5.3	amino acid metabolism.synthesis.serine-glycine-cysteine group.cysteine	triae_cs42_5ds_tgacv1_457430_aa1486450	weakly similar to ( 199) AT5G39890 | Symbols: | unknown protein | chr5:15974543-15976013 FORWARD DUF1637 protein|2-aminoethanethiol dioxygenase, putative, expressed
13.1.5.3	amino acid metabolism.synthesis.serine-glycine-cysteine group.cysteine	triae_cs42_5as_tgacv1_395265_aa1282800	weakly similar to ( 199) AT5G39890 | Symbols: | unknown protein | chr5:15974543-15976013 FORWARD DUF1637 protein|2-aminoethanethiol dioxygenase, putative, expressed
13.1.5.3	amino acid metabolism.synthesis.serine-glycine-cysteine group.cysteine	triae_cs42_5ds_tgacv1_457605_aa1488090	weakly similar to ( 199) AT5G39890 | Symbols: | unknown protein | chr5:15974543-15976013 FORWARD DUF1637 protein|2-aminoethanethiol dioxygenase, putative, expressed
13.1.5.3	amino acid metabolism.synthesis.serine-glycine-cysteine group.cysteine	triae_cs42_5bs_tgacv1_424403_aa1389400	weakly similar to ( 199) AT5G39890 | Symbols: | unknown protein | chr5:15974543-15976013 FORWARD DUF1637 protein|2-aminoethanethiol dioxygenase, putative, expressed
13.1.5.3	amino acid metabolism.synthesis.serine-glycine-cysteine group.cysteine	triae_cs42_5bs_tgacv1_423456_aa1377220	weakly similar to ( 199) AT5G39890 | Symbols: | unknown protein | chr5:15974543-15976013 FORWARD DUF1637 protein|2-aminoethanethiol dioxygenase, putative, expressed
13.1.5.3	amino acid metabolism.synthesis.serine-glycine-cysteine group.cysteine	triae_cs42_1al_tgacv1_000344_aa0009560	moderately similar to ( 223) AT5G39890 | Symbols: | unknown protein | chr5:15974543-15976013 FORWARD DUF1637 protein|2-aminoethanethiol dioxygenase, putative, expressed
13.1.5.3.1	amino acid metabolism.synthesis.serine-glycine-cysteine group.cysteine.OASTL	triae_cs42_4al_tgacv1_288251_aa0942440	moderately similar to ( 302) AT5G28020 | Symbols: CYSD2, ATCYSD2 | CYSD2 (CYSTEINE SYNTHASE D2); catalytic/ cysteine synthase/ pyridoxal phosphate binding | chr5:10026395-10028166 REVERSEmoderately similar to ( 315) CYSKP_SOLTU Cysteine synthase, chloroplast precursor (EC 2.5.1.47) (O-acetylserine sulfhydrylase) (O-acetylserine (Thiol)-lyase) (CSase B) (CS-B) (OAS-TL B) - Solanum tuberosum (Potat…
13.1.5.3.1	amino acid metabolism.synthesis.serine-glycine-cysteine group.cysteine.OASTL	triae_cs42_3as_tgacv1_213876_aa0708120	moderately similar to ( 225) AT3G61440 | Symbols: ATCYSC1, CYSC1 | CYSC1 (CYSTEINE SYNTHASE C1); L-3-cyanoalanine synthase/ cysteine synthase | chr3:22736383-22737792 FORWARDmoderately similar to ( 209) CYSKP_CAPAN Cysteine synthase, chloroplast precursor (EC 2.5.1.47) (O-acetylserine sulfhydrylase) (O-acetylserine (Thiol)-lyase) (CSase B) (CS-B) (OAS-TL B) - Capsicum annuum (Bell pepper) CysK PR…
13.1.5.3.1	amino acid metabolism.synthesis.serine-glycine-cysteine group.cysteine.OASTL	triae_cs42_5al_tgacv1_376302_aa1235110	moderately similar to ( 225) AT3G61440 | Symbols: ATCYSC1, CYSC1 | CYSC1 (CYSTEINE SYNTHASE C1); L-3-cyanoalanine synthase/ cysteine synthase | chr3:22736383-22737792 FORWARDmoderately similar to ( 209) CYSKP_CAPAN Cysteine synthase, chloroplast precursor (EC 2.5.1.47) (O-acetylserine sulfhydrylase) (O-acetylserine (Thiol)-lyase) (CSase B) (CS-B) (OAS-TL B) - Capsicum annuum (Bell pepper) CysK PR…
13.1.5.3.1	amino acid metabolism.synthesis.serine-glycine-cysteine group.cysteine.OASTL	triae_cs42_7bl_tgacv1_580609_aa1914810	moderately similar to ( 335) AT3G59760 | Symbols: OASC, ATCS-C | OASC (O-ACETYLSERINE (THIOL) LYASE ISOFORM C); ATP binding / cysteine synthase | chr3:22072661-22075345 REVERSEmoderately similar to ( 341) CYSKP_SPIOL Cysteine synthase, chloroplast precursor (EC 2.5.1.47) (O-acetylserine sulfhydrylase) (O-acetylserine (Thiol)-lyase) (CSase B) (CS-B) (OAS-TL B) - Spinacia oleracea (Spinach) CysK PR…
13.1.6.1.5	amino acid metabolism.synthesis.aromatic aa.chorismate.shikimate kinase	triae_cs42_2dl_tgacv1_157903_aa0501150	moderately similar to ( 274) AT2G21940 | Symbols: | shikimate kinase, putative | chr2:9351106-9352881 FORWARDaroK SK AroK SKI aroL protein|shikimate kinase, putative, expressed
13.1.6.1.5	amino acid metabolism.synthesis.aromatic aa.chorismate.shikimate kinase	triae_cs42_2bl_tgacv1_130407_aa0410680	moderately similar to ( 274) AT2G21940 | Symbols: | shikimate kinase, putative | chr2:9351106-9352881 FORWARDaroK SK AroK SKI aroL protein|shikimate kinase, putative, expressed
13.1.6.2	amino acid metabolism.synthesis.aromatic aa.phenylalanine and tyrosine	triae_cs42_4as_tgacv1_306580_aa1010470	highly similar to ( 503) AT4G33680 | Symbols: AGD2 | AGD2 (ABERRANT GROWTH AND DEATH 2); L,L-diaminopimelate aminotransferase/ transaminase | chr4:16171847-16174630 REVERSE PRK07590 COG0436 PRK09276 PRK08068 PRK07682 Aminotran_1_2 PRK06108 PRK07681 PRK05764 PRK08361 PRK09148 PRK07212 PRK05942 ARO8 HisC PRK07366 PRK06220 PRK07683 PRK07337 PRK08175 PRK06290 PRK06375 PRK08636 PRK08362 PRK07550 PRK06…
13.1.6.2	amino acid metabolism.synthesis.aromatic aa.phenylalanine and tyrosine	triae_cs42_4dl_tgacv1_345084_aa1151530	highly similar to ( 503) AT4G33680 | Symbols: AGD2 | AGD2 (ABERRANT GROWTH AND DEATH 2); L,L-diaminopimelate aminotransferase/ transaminase | chr4:16171847-16174630 REVERSE PRK07590 COG0436 PRK09276 PRK08068 PRK07682 Aminotran_1_2 PRK06108 PRK07681 PRK05764 PRK08361 PRK09148 PRK07212 PRK05942 ARO8 HisC PRK07366 PRK06220 PRK07683 PRK07337 PRK08175 PRK06290 PRK06375 PRK08636 PRK08362 PRK07550 PRK06…
13.1.6.5	amino acid metabolism.synthesis.aromatic aa.tryptophan	triae_cs42_2dl_tgacv1_158415_aa0518230	nearly identical (1010) AT1G22610 | Symbols: | C2 domain-containing protein | chr1:7994478-7997567 FORWARDPRT_C C2 C2 C2 C2_1 protein|anthranilate phosphoribosyltransferase, putative, expressed
13.1.6.5	amino acid metabolism.synthesis.aromatic aa.tryptophan	triae_cs42_2bl_tgacv1_131356_aa0426630	highly similar to ( 768) AT1G51570 | Symbols: | C2 domain-containing protein | chr1:19122358-19124688 REVERSEPRT_C protein|anthranilate phosphoribosyltransferase, putative, expressed
13.1.6.5.4	amino acid metabolism.synthesis.aromatic aa.tryptophan.indole-3-glycerol phosphate synthase	triae_cs42_7dl_tgacv1_602660_aa1964520	moderately similar to ( 403) AT2G04400 | Symbols: | indole-3-glycerol phosphate synthase (IGPS) | chr2:1531208-1533578 FORWARD trpC TrpC IGPS IGPS PRK09427 protein|indole-3-glycerol phosphate synthase, chloroplast precursor, putative, expressed
13.1.6.5.5	amino acid metabolism.synthesis.aromatic aa.tryptophan.tryptophan synthase	triae_cs42_5al_tgacv1_375039_aa1214530	moderately similar to ( 358) AT4G02610 | Symbols: | tryptophan synthase, alpha subunit, putative | chr4:1147662-1149217 FORWARDmoderately similar to ( 322) TRPA_MAIZE Indole-3-glycerol phosphate lyase, chloroplast precursor (EC 4.1.2.8) (Indole synthase) (Tryptophan synthase alpha chain) (EC 4.2.1.20) (Benzoxazineless 1) - Zea mays (Maize) trp_synt_A Trp_syntA Tryptophan_synthase_alpha TrpA prote…
13.1.6.5.5	amino acid metabolism.synthesis.aromatic aa.tryptophan.tryptophan synthase	triae_cs42_5dl_tgacv1_433372_aa1411320	moderately similar to ( 358) AT4G02610 | Symbols: | tryptophan synthase, alpha subunit, putative | chr4:1147662-1149217 FORWARDmoderately similar to ( 322) TRPA_MAIZE Indole-3-glycerol phosphate lyase, chloroplast precursor (EC 4.1.2.8) (Indole synthase) (Tryptophan synthase alpha chain) (EC 4.2.1.20) (Benzoxazineless 1) - Zea mays (Maize) trp_synt_A Trp_syntA Tryptophan_synthase_alpha TrpA prote…
13.1.6.5.5	amino acid metabolism.synthesis.aromatic aa.tryptophan.tryptophan synthase	triae_cs42_5al_tgacv1_375039_aa1214520	moderately similar to ( 312) AT4G02610 | Symbols: | tryptophan synthase, alpha subunit, putative | chr4:1147662-1149217 FORWARDmoderately similar to ( 348) TRPA_MAIZE Indole-3-glycerol phosphate lyase, chloroplast precursor (EC 4.1.2.8) (Indole synthase) (Tryptophan synthase alpha chain) (EC 4.2.1.20) (Benzoxazineless 1) - Zea mays (Maize) Trp_syntA trp_synt_A Tryptophan_synthase_alpha TrpA prote…
13.1.6.5.5	amino acid metabolism.synthesis.aromatic aa.tryptophan.tryptophan synthase	triae_cs42_1al_tgacv1_000956_aa0022510	moderately similar to ( 334) AT4G02610 | Symbols: | tryptophan synthase, alpha subunit, putative | chr4:1147662-1149217 FORWARDmoderately similar to ( 297) TRPA_MAIZE Indole-3-glycerol phosphate lyase, chloroplast precursor (EC 4.1.2.8) (Indole synthase) (Tryptophan synthase alpha chain) (EC 4.2.1.20) (Benzoxazineless 1) - Zea mays (Maize) trp_synt_A Trp_syntA Tryptophan_synthase_alpha TrpA prote…
13.1.6.5.5	amino acid metabolism.synthesis.aromatic aa.tryptophan.tryptophan synthase	triae_cs42_7dl_tgacv1_606509_aa2010290	highly similar to ( 687) AT5G38530 | Symbols: | tryptophan synthase-related | chr5:15424097-15426294 FORWARDweakly similar to ( 101) TRPB2_MAIZE Tryptophan synthase beta chain 2, chloroplast precursor (EC 4.2.1.20) (Orange pericarp 2) (Fragment) - Zea mays (Maize) PRK12391 COG1350 TrpB PRK04346 PRK13028 PALP CysK protein|tryptophan synthase beta chain 2, putative, expressed
13.1.7.2	amino acid metabolism.synthesis.histidine.bifunctional phosphoribosyl-ATP diphosphatase and phosphoribosyl-AMP cyclohydrolase	triae_cs42_3as_tgacv1_211762_aa0693810	moderately similar to ( 326) AT1G31860 | Symbols: AT-IE, HISN2 | AT-IE; phosphoribosyl-AMP cyclohydrolase/ phosphoribosyl-ATP diphosphatase | chr1:11434250-11436530 REVERSE PRK02759 HisI hisI PRA-CH protein|MazG nucleotide pyrophosphohydrolase domain containing protein, expressed
13.2.2.3	amino acid metabolism.degradation.glutamate family.arginine	triae_cs42_1al_tgacv1_002755_aa0044870	moderately similar to ( 453) AT2G34470 | Symbols: UREG, PSKF109 | UREG (UREASE ACCESSORY PROTEIN G); ATP binding / metal ion binding / nickel ion binding / nucleotide binding | chr2:14530900-14532411 REVERSEHypB cobW protein|CobW/P47K family protein, putative, expressed
13.2.2.3	amino acid metabolism.degradation.glutamate family.arginine	triae_cs42_1dl_tgacv1_062766_aa0219560	moderately similar to ( 453) AT2G34470 | Symbols: UREG, PSKF109 | UREG (UREASE ACCESSORY PROTEIN G); ATP binding / metal ion binding / nickel ion binding / nucleotide binding | chr2:14530900-14532411 REVERSEHypB cobW protein|CobW/P47K family protein, putative, expressed
13.2.3.1.1	amino acid metabolism.degradation.aspartate family.asparagine.L-asparaginase	triae_cs42_3b_tgacv1_223674_aa0785450	moderately similar to ( 362) AT5G08100 | Symbols: | L-asparaginase / L-asparagine amidohydrolase | chr5:2593242-2594586 REVERSEmoderately similar to ( 359) ASPG_LUPLU L-asparaginase precursor (EC 3.5.1.1) (L-asparagine amidohydrolase) [Contains: L-asparaginase subunit alpha; L-asparaginase subunit beta] - Lupinus luteus (European yellow lupin) Asparaginase_2 Asparaginase_2 COG1446 PRK10226 ASRGL1…
13.2.3.1.1	amino acid metabolism.degradation.aspartate family.asparagine.L-asparaginase	triae_cs42_2al_tgacv1_094214_aa0294520	moderately similar to ( 486) AT3G16150 | Symbols: | L-asparaginase, putative / L-asparagine amidohydrolase, putative | chr3:5471794-5473033 FORWARDmoderately similar to ( 342) ASPG_LUPLU L-asparaginase precursor (EC 3.5.1.1) (L-asparagine amidohydrolase) [Contains: L-asparaginase subunit alpha; L-asparaginase subunit beta] - Lupinus luteus (European yellow lupin) Asparaginase_2 Asparaginase_2 COG…
13.2.3.1.1	amino acid metabolism.degradation.aspartate family.asparagine.L-asparaginase	triae_cs42_2al_tgacv1_095089_aa0306740	moderately similar to ( 486) AT3G16150 | Symbols: | L-asparaginase, putative / L-asparagine amidohydrolase, putative | chr3:5471794-5473033 FORWARDmoderately similar to ( 342) ASPG_LUPLU L-asparaginase precursor (EC 3.5.1.1) (L-asparagine amidohydrolase) [Contains: L-asparaginase subunit alpha; L-asparaginase subunit beta] - Lupinus luteus (European yellow lupin) Asparaginase_2 Asparaginase_2 COG…
13.2.3.1.1	amino acid metabolism.degradation.aspartate family.asparagine.L-asparaginase	triae_cs42_2al_tgacv1_093489_aa0281040	moderately similar to ( 486) AT3G16150 | Symbols: | L-asparaginase, putative / L-asparagine amidohydrolase, putative | chr3:5471794-5473033 FORWARDmoderately similar to ( 342) ASPG_LUPLU L-asparaginase precursor (EC 3.5.1.1) (L-asparagine amidohydrolase) [Contains: L-asparaginase subunit alpha; L-asparaginase subunit beta] - Lupinus luteus (European yellow lupin) Asparaginase_2 Asparaginase_2 COG…
13.2.3.1.1	amino acid metabolism.degradation.aspartate family.asparagine.L-asparaginase	triae_cs42_2dl_tgacv1_159434_aa0538280	moderately similar to ( 486) AT3G16150 | Symbols: | L-asparaginase, putative / L-asparagine amidohydrolase, putative | chr3:5471794-5473033 FORWARDmoderately similar to ( 342) ASPG_LUPLU L-asparaginase precursor (EC 3.5.1.1) (L-asparagine amidohydrolase) [Contains: L-asparaginase subunit alpha; L-asparaginase subunit beta] - Lupinus luteus (European yellow lupin) Asparaginase_2 Asparaginase_2 COG…
13.2.3.1.1	amino acid metabolism.degradation.aspartate family.asparagine.L-asparaginase	triae_cs42_2dl_tgacv1_161315_aa0557930	moderately similar to ( 486) AT3G16150 | Symbols: | L-asparaginase, putative / L-asparagine amidohydrolase, putative | chr3:5471794-5473033 FORWARDmoderately similar to ( 342) ASPG_LUPLU L-asparaginase precursor (EC 3.5.1.1) (L-asparagine amidohydrolase) [Contains: L-asparaginase subunit alpha; L-asparaginase subunit beta] - Lupinus luteus (European yellow lupin) Asparaginase_2 Asparaginase_2 COG…
13.2.3.5	amino acid metabolism.degradation.aspartate family.lysine	triae_cs42_4al_tgacv1_290540_aa0986450	weakly similar to ( 187) AT3G53450 | Symbols: | unknown protein | chr3:19812977-19815430 REVERSECOG1611 Lysine_decarbox protein|possible lysine decarboxylase domain containing protein, expressed
13.2.3.5	amino acid metabolism.degradation.aspartate family.lysine	triae_cs42_1dl_tgacv1_061304_aa0191880	moderately similar to ( 258) AT3G53450 | Symbols: | unknown protein | chr3:19812977-19815430 REVERSELysine_decarbox COG1611 protein|uncharacterized protein PA4923, putative, expressed
13.2.3.5	amino acid metabolism.degradation.aspartate family.lysine	triae_cs42_1bl_tgacv1_030247_aa0083770	moderately similar to ( 345) AT2G37210 | Symbols: | Encodes a protein of unknown function. It has been crystallized and shown to be structurally almost identical to the protein encoded by At5g11950. | chr2:15624253-15626834 REVERSELysine_decarbox COG1611 protein|possible lysine decarboxylase domain containing protein, expressed
13.2.3.5	amino acid metabolism.degradation.aspartate family.lysine	triae_cs42_5al_tgacv1_374334_aa1197070	moderately similar to ( 265) AT4G35190 | Symbols: | unknown protein | chr4:16746724-16748090 FORWARDLysine_decarbox COG1611 protein|uncharacterized protein PA4923, putative, expressed
13.2.3.5	amino acid metabolism.degradation.aspartate family.lysine	triae_cs42_5bl_tgacv1_404526_aa1302950	moderately similar to ( 265) AT4G35190 | Symbols: | unknown protein | chr4:16746724-16748090 FORWARDLysine_decarbox COG1611 protein|uncharacterized protein PA4923, putative, expressed
13.2.4.1	amino acid metabolism.degradation.branched-chain group.shared	triae_cs42_4bl_tgacv1_320628_aa1045050	highly similar to ( 714) AT3G08860 | Symbols: | alanine--glyoxylate aminotransferase, putative / beta-alanine-pyruvate aminotransferase, putative / AGT, putative | chr3:2696754-2699087 REVERSEvery weakly similar to (84.0) GSA_HORVU Glutamate-1-semialdehyde 2,1-aminomutase, chloroplast precursor (EC 5.4.3.8) (GSA) (Glutamate-1-semialdehyde aminotransferase) (GSA-AT) - Hordeum vulgare (Barley) GabT…
13.2.4.1	amino acid metabolism.degradation.branched-chain group.shared	triae_cs42_4dl_tgacv1_342968_aa1126350	highly similar to ( 714) AT3G08860 | Symbols: | alanine--glyoxylate aminotransferase, putative / beta-alanine-pyruvate aminotransferase, putative / AGT, putative | chr3:2696754-2699087 REVERSEvery weakly similar to (84.0) GSA_HORVU Glutamate-1-semialdehyde 2,1-aminomutase, chloroplast precursor (EC 5.4.3.8) (GSA) (Glutamate-1-semialdehyde aminotransferase) (GSA-AT) - Hordeum vulgare (Barley) GabT…
13.2.4.1	amino acid metabolism.degradation.branched-chain group.shared	triae_cs42_1dl_tgacv1_061085_aa0184600	highly similar to ( 729) AT3G08860 | Symbols: | alanine--glyoxylate aminotransferase, putative / beta-alanine-pyruvate aminotransferase, putative / AGT, putative | chr3:2696754-2699087 REVERSEvery weakly similar to (87.0) GSA_ORYSA Glutamate-1-semialdehyde 2,1-aminomutase, chloroplast precursor (EC 5.4.3.8) (GSA) (Glutamate-1-semialdehyde aminotransferase) (GSA-AT) - Oryza sativa (Rice) GabT PRK0…
13.2.5.2	amino acid metabolism.degradation.serine-glycine-cysteine group.glycine	triae_cs42_2dl_tgacv1_158146_aa0510470	moderately similar to ( 452) AT1G08630 | Symbols: THA1 | THA1 (Threonine Aldolase 1); aldehyde-lyase/ threonine aldolase | chr1:2743948-2745685 REVERSE Beta_elim_lyase PRK10534 GLY1 protein|L-allo-threonine aldolase, putative, expressed
13.2.6.2	amino acid metabolism.degradation.aromatic aa.tyrosine	triae_cs42_7ds_tgacv1_625392_aa2065050	highly similar to ( 637) AT5G54080 | Symbols: HGO | HGO (HOMOGENTISATE 1,2-DIOXYGENASE); homogentisate 1,2-dioxygenase | chr5:21945920-21948070 FORWARDhighly similar to ( 796) HGD_ORYSA Homogentisate 1,2-dioxygenase (EC 1.13.11.5) (Homogentisicase) (Homogentisate oxygenase) (Homogentisic acid oxidase) - Oryza sativa (Rice) PRK05341 HgmA HmgA protein|homogentisate 1,2-dioxygenase, putative, expres…
13.2.6.2	amino acid metabolism.degradation.aromatic aa.tyrosine	triae_cs42_6ds_tgacv1_543240_aa1737380	highly similar to ( 504) AT5G36160 | Symbols: | aminotransferase-related | chr5:14233261-14235129 REVERSEvery weakly similar to (84.7) ALA2_HORVU Alanine aminotransferase 2 (EC 2.6.1.2) (GPT) (Glutamic--pyruvic transaminase 2) (Glutamic--alanine transaminase 2) (ALAAT-2) - Hordeum vulgare (Barley) COG0436 PRK09265 PRK08363 Aminotran_1_2 PRK07212 PRK06108 PRK06056 PRK05794 PRK05764 PRK07568 PRK084…
13.99	amino acid metabolism.misc	triae_cs42_2dl_tgacv1_161723_aa0560300	moderately similar to ( 462) AT1G69040 | Symbols: ACR4 | ACR4 (ACT REPEAT 4); amino acid binding | chr1:25957843-25960079 FORWARDACT_ACR_3 ACT_ACR_4 ACT_ACR_1 ACT_ACR_2 ACT_ACR-UUR-like_2 protein|ACT domain containing protein, expressed
13.99	amino acid metabolism.misc	triae_cs42_4bs_tgacv1_327912_aa1078410	moderately similar to ( 305) AT1G76990 | Symbols: ACR3 | ACR3; amino acid binding | chr1:28933387-28935179 FORWARDACT_ACR_3 ACT_ACR_1 protein|ACT domain containing protein, expressed
14.1	S-assimilation.ATPS	triae_cs42_2ds_tgacv1_179614_aa0608250	highly similar to ( 620) AT1G19920 | Symbols: APS2, ASA1 | APS2; sulfate adenylyltransferase (ATP) | chr1:6914835-6916657 REVERSE ATP-sulfurylase ATPS sat MET3 PRK05537 PanC_ATPS protein|bifunctional 3-phosphoadenosine 5-phosphosulfate synthetase, putative, expressed
15	metal handling	triae_cs42_3dl_tgacv1_250631_aa0871330	highly similar to ( 770) AT4G14030 | Symbols: SBP1 | SBP1 (selenium-binding protein 1); selenium binding | chr4:8098121-8100165 REVERSE SBP56 protein|selenium-binding protein, putative, expressed
15.2	metal handling.binding, chelation and storage	triae_cs42_6ds_tgacv1_543723_aa1743400	moderately similar to ( 288) AT1G56430 | Symbols: ATNAS4, NAS4 | NAS4 (NICOTIANAMINE SYNTHASE 4); nicotianamine synthase | chr1:21137023-21137997 FORWARDhighly similar to ( 570) NAS1_ORYSA Nicotianamine synthase 1 (EC 2.5.1.43) (S-adenosyl-L-methionine:S-adenosyl-L-methionine:S-adenosyl-methionine 3-amino-3-carboxypropyltransferase 1) (OsNAS1) - Oryza sativa (Rice)NAS protein|nicotianamine syntha…
15.2	metal handling.binding, chelation and storage	triae_cs42_2bs_tgacv1_147725_aa0486970	weakly similar to ( 182) AT5G66110 | Symbols: | metal ion binding | chr5:26430245-26430778 FORWARD protein|heavy metal-associated domain containing protein, expressed
15.2	metal handling.binding, chelation and storage	triae_cs42_3ds_tgacv1_271464_aa0899250	protein|metallothionein, putative, expressed
15.2	metal handling.binding, chelation and storage	triae_cs42_4bs_tgacv1_328475_aa1088530	weakly similar to ( 139) AT4G39700 | Symbols: | heavy-metal-associated domain-containing protein / copper chaperone (CCH)-related | chr4:18424265-18424906 FORWARD protein|heavy metal-associated domain containing protein, expressed
15.2	metal handling.binding, chelation and storage	triae_cs42_4bs_tgacv1_328465_aa1088260	very weakly similar to (95.9) AT5G63530 | Symbols: ATFP3, FP3 | ATFP3; metal ion binding / transition metal ion binding | chr5:25433423-25435614 FORWARD protein|heavy metal-associated domain containing protein, expressed
15.2	metal handling.binding, chelation and storage	triae_cs42_4ds_tgacv1_361339_aa1165990	very weakly similar to (95.9) AT5G63530 | Symbols: ATFP3, FP3 | ATFP3; metal ion binding / transition metal ion binding | chr5:25433423-25435614 FORWARD protein|heavy metal-associated domain containing protein, expressed
15.2	metal handling.binding, chelation and storage	triae_cs42_4al_tgacv1_289790_aa0976900	very weakly similar to (95.9) AT5G63530 | Symbols: ATFP3, FP3 | ATFP3; metal ion binding / transition metal ion binding | chr5:25433423-25435614 FORWARD protein|heavy metal-associated domain containing protein, expressed
15.2	metal handling.binding, chelation and storage	triae_cs42_5al_tgacv1_375307_aa1219540	weakly similar to ( 113) AT2G37390 | Symbols: | heavy-metal-associated domain-containing protein | chr2:15694300-15695461 FORWARD protein|heavy metal-associated domain containing protein, expressed
15.2	metal handling.binding, chelation and storage	triae_cs42_2dl_tgacv1_158538_aa0521310	weakly similar to ( 118) AT4G27590 | Symbols: | copper-binding protein-related | chr4:13771224-13772594 FORWARD protein|heavy metal-associated domain containing protein, expressed
15.2	metal handling.binding, chelation and storage	triae_cs42_6dl_tgacv1_526889_aa1694450	very weakly similar to (81.6) AT3G15352 | Symbols: ATCOX17, COX17 | ATCOX17; copper chaperone | chr3:5180266-5180490 FORWARD protein|cytochrome c oxidase copper chaperone, putative, expressed
16.1.1.2	secondary metabolism.isoprenoids.non-mevalonate pathway.DXR	triae_cs42_3ds_tgacv1_271954_aa0911680	highly similar to ( 784) AT5G62790 | Symbols: DXR, PDE129 | DXR (1-DEOXY-D-XYLULOSE 5-PHOSPHATE REDUCTOISOMERASE); 1-deoxy-D-xylulose-5-phosphate reductoisomerase | chr5:25214358-25217292 REVERSEhighly similar to ( 957) DXR_ORYSA 1-deoxy-D-xylulose 5-phosphate reductoisomerase, chloroplast precursor (EC 1.1.1.267) (DXP reductoisomerase) (1-deoxyxylulose-5-phosphate reductoisomerase) (2-C-methyl-D…
16.1.1.10	secondary metabolism.isoprenoids.non-mevalonate pathway.geranylgeranyl pyrophosphate synthase	triae_cs42_1al_tgacv1_002534_aa0042890	moderately similar to ( 423) AT1G78510 | Symbols: SPS1 | SPS1 (solanesyl diphosphate synthase 1); trans-octaprenyltranstransferase | chr1:29535410-29537042 REVERSEweakly similar to ( 109) GGPPS_HEVBR Geranylgeranyl pyrophosphate synthetase, chloroplast precursor (GGPP synthetase) [Includes: Dimethylallyltranstransferase (EC 2.5.1.1); Geranyltranstransferase (EC 2.5.1.10); Farnesyltranstransferase…
16.1.2.1	secondary metabolism.isoprenoids.mevalonate pathway.acetyl-CoA C-acyltransferase	triae_cs42_3ds_tgacv1_271599_aa0903340	highly similar to ( 549) AT5G47720 | Symbols: | acetyl-CoA C-acyltransferase, putative / 3-ketoacyl-CoA thiolase, putative | chr5:19331866-19334009 FORWARD thiolase PRK08235 PRK06954 PRK07800 PRK05790 PRK07025 PRK05656 PRK07491 PRK06845 PRK07124 PRK06366 PRK08041 PRK09051 Thiolase_N PaaJ PRK06689 PRK06205 PRK06633 PRK09050 PRK09052 PRK06445 PRK07661 PRK08234 fadA PRK08242 PRK07851 PRK07108 PRK065…
16.1.2.2	secondary metabolism.isoprenoids.mevalonate pathway.HMG-CoA synthase	triae_cs42_4dl_tgacv1_343496_aa1135330	highly similar to ( 730) AT4G11820 | Symbols: MVA1 | MVA1; acetyl-CoA C-acetyltransferase/ hydroxymethylglutaryl-CoA synthase | chr4:7109124-7111901 REVERSE HMG_CoA_synt_C PksG HMG_CoA_synt_N init_cond_enzymes PRK04262 protein|hydroxymethylglutaryl-CoA synthase, putative, expressed
16.1.2.3	secondary metabolism.isoprenoids.mevalonate pathway.HMG-CoA reductase	triae_cs42_7ds_tgacv1_622404_aa2038940	highly similar to ( 681) AT1G76490 | Symbols: HMG1, HMGR1 | HMG1 (HYDROXY METHYLGLUTARYL COA REDUCTASE 1); hydroxymethylglutaryl-CoA reductase | chr1:28695801-28698206 FORWARDhighly similar to ( 901) HMDH3_ORYSA 3-hydroxy-3-methylglutaryl-coenzyme A reductase 3 (EC 1.1.1.34) (HMG-CoA reductase 3) - Oryza sativa (Rice) HMG-CoA_red HMG-CoA_reductase_classI HMG-CoA_reductase HMG1 protein|3-hydroxy-3…
16.1.2.6	secondary metabolism.isoprenoids.mevalonate pathway.mevalonate diphosphate decarboxylase	triae_cs42_3b_tgacv1_221505_aa0742180	highly similar to ( 529) AT3G54250 | Symbols: | mevalonate diphosphate decarboxylase, putative | chr3:20082468-20084688 REVERSE MVD1 protein|GHMP kinases ATP-binding protein, putative, expressed
16.1.2.6	secondary metabolism.isoprenoids.mevalonate pathway.mevalonate diphosphate decarboxylase	triae_cs42_5dl_tgacv1_435466_aa1451010	highly similar to ( 529) AT3G54250 | Symbols: | mevalonate diphosphate decarboxylase, putative | chr3:20082468-20084688 REVERSE MVD1 protein|GHMP kinases ATP-binding protein, putative, expressed
16.1.2.6	secondary metabolism.isoprenoids.mevalonate pathway.mevalonate diphosphate decarboxylase	triae_cs42_3dl_tgacv1_249209_aa0841470	highly similar to ( 529) AT3G54250 | Symbols: | mevalonate diphosphate decarboxylase, putative | chr3:20082468-20084688 REVERSE MVD1 protein|GHMP kinases ATP-binding protein, putative, expressed
16.1.3	secondary metabolism.isoprenoids.tocopherol biosynthesis	triae_cs42_6ds_tgacv1_543240_aa1737380	highly similar to ( 504) AT5G36160 | Symbols: | aminotransferase-related | chr5:14233261-14235129 REVERSEvery weakly similar to (84.7) ALA2_HORVU Alanine aminotransferase 2 (EC 2.6.1.2) (GPT) (Glutamic--pyruvic transaminase 2) (Glutamic--alanine transaminase 2) (ALAAT-2) - Hordeum vulgare (Barley) COG0436 PRK09265 PRK08363 Aminotran_1_2 PRK07212 PRK06108 PRK06056 PRK05794 PRK05764 PRK07568 PRK084…
16.1.3.2	secondary metabolism.isoprenoids.tocopherol biosynthesis.homogentisate phytyltransferase	triae_cs42_7al_tgacv1_559693_aa1800520	moderately similar to ( 448) AT2G18950 | Symbols: HPT1, TPT1, ATHPT, VTE2 | HPT1 (HOMOGENTISATE PHYTYLTRANSFERASE 1); homogentisate phytyltransferase/ prenyltransferase | chr2:8207491-8210047 FORWARDubiA UbiA protein|prenyltransferase, putative, expressed
16.1.3.2	secondary metabolism.isoprenoids.tocopherol biosynthesis.homogentisate phytyltransferase	triae_cs42_7dl_tgacv1_604116_aa1994020	moderately similar to ( 448) AT2G18950 | Symbols: HPT1, TPT1, ATHPT, VTE2 | HPT1 (HOMOGENTISATE PHYTYLTRANSFERASE 1); homogentisate phytyltransferase/ prenyltransferase | chr2:8207491-8210047 FORWARDubiA UbiA protein|prenyltransferase, putative, expressed
16.1.3.3	secondary metabolism.isoprenoids.tocopherol biosynthesis.MPBQ/MSBQ methyltransferase	triae_cs42_4al_tgacv1_289896_aa0978500	moderately similar to ( 457) AT3G63410 | Symbols: APG1, VTE3, IEP37, E37 | APG1 (ALBINO OR PALE GREEN MUTANT 1); 2-methyl-6-phytyl-1,4-benzoquinone methyltransferase/ S-adenosylmethionine-dependent methyltransferase/ methyltransferase | chr3:23415816-23417002 REVERSEmoderately similar to ( 462) IN37_SPIOL 37 kDa inner envelope membrane protein, chloroplast precursor (E37) - Spinacia oleracea (Spi…
16.1.3.5	secondary metabolism.isoprenoids.tocopherol biosynthesis.tocopherol methyltransferase	triae_cs42_6al_tgacv1_471696_aa1513010	moderately similar to ( 422) AT1G64970 | Symbols: G-TMT, TMT1, VTE4 | G-TMT (GAMMA-TOCOPHEROL METHYLTRANSFERASE); tocopherol O-methyltransferase | chr1:24134337-24135993 REVERSEvery weakly similar to (84.7) SMT1_ORYSA Cycloartenol-C-24-methyltransferase 1 (EC 2.1.1.41) (24-sterol C-methyltransferase 1) (Sterol C-methyltransferase 1) - Oryza sativa (Rice) Methyltransf_11 PRK08317 protein|Cycloprop…
16.1.3.5	secondary metabolism.isoprenoids.tocopherol biosynthesis.tocopherol methyltransferase	triae_cs42_6bl_tgacv1_500130_aa1599650	moderately similar to ( 422) AT1G64970 | Symbols: G-TMT, TMT1, VTE4 | G-TMT (GAMMA-TOCOPHEROL METHYLTRANSFERASE); tocopherol O-methyltransferase | chr1:24134337-24135993 REVERSEvery weakly similar to (84.7) SMT1_ORYSA Cycloartenol-C-24-methyltransferase 1 (EC 2.1.1.41) (24-sterol C-methyltransferase 1) (Sterol C-methyltransferase 1) - Oryza sativa (Rice) Methyltransf_11 PRK08317 protein|Cycloprop…
16.1.3.5	secondary metabolism.isoprenoids.tocopherol biosynthesis.tocopherol methyltransferase	triae_cs42_6dl_tgacv1_527395_aa1703290	moderately similar to ( 422) AT1G64970 | Symbols: G-TMT, TMT1, VTE4 | G-TMT (GAMMA-TOCOPHEROL METHYLTRANSFERASE); tocopherol O-methyltransferase | chr1:24134337-24135993 REVERSEvery weakly similar to (84.7) SMT1_ORYSA Cycloartenol-C-24-methyltransferase 1 (EC 2.1.1.41) (24-sterol C-methyltransferase 1) (Sterol C-methyltransferase 1) - Oryza sativa (Rice) Methyltransf_11 PRK08317 protein|Cycloprop…
16.1.4	secondary metabolism.isoprenoids.carotenoids	triae_cs42_5bs_tgacv1_423593_aa1380260	highly similar to ( 792) AT5G49555 | Symbols: | amine oxidase-related | chr5:20107411-20110602 REVERSEvery weakly similar to (82.0) CRTSO_DAUCA Carotenoid isomerase, chloroplast precursor (EC 5.-.-.-) (CrtISO) - Daucus carota (Carrot) COG1233 protein|FAD dependent oxidoreductase domain containing protein, expressed
16.1.5	secondary metabolism.isoprenoids.terpenoids	triae_cs42_2as_tgacv1_112164_aa0332140	moderately similar to ( 303) AT4G02780 | Symbols: GA1, ABC33, ATCPS1 | GA1 (GA REQUIRING 1); ent-copalyl diphosphate synthase/ magnesium ion binding | chr4:1237881-1244766 REVERSEmoderately similar to ( 343) KSA_PEA Ent-kaurene synthase A, chloroplast precursor (EC 5.5.1.13) (Ent-copalyl diphosphate synthase) (KSA) - Pisum sativum (Garden pea)Terpene_cyclase_plant_C1 Terpene_synth protein|ent-kau…
16.1.5	secondary metabolism.isoprenoids.terpenoids	triae_cs42_7ds_tgacv1_622204_aa2035230	moderately similar to ( 484) AT2G07050 | Symbols: CAS1 | CAS1 (cycloartenol synthase 1); cycloartenol synthase | chr2:2924629-2930295 FORWARD SQCY_1 SQCY SqhC ISOPREN_C2_like protein|cycloartenol synthase, putative, expressed
16.1.5	secondary metabolism.isoprenoids.terpenoids	triae_cs42_6ds_tgacv1_543711_aa1743310	moderately similar to ( 484) AT2G07050 | Symbols: CAS1 | CAS1 (cycloartenol synthase 1); cycloartenol synthase | chr2:2924629-2930295 FORWARD SQCY_1 SQCY SqhC ISOPREN_C2_like protein|cycloartenol synthase, putative, expressed
16.1.5	secondary metabolism.isoprenoids.terpenoids	triae_cs42_4dl_tgacv1_342909_aa1125190	moderately similar to ( 256) AT5G23960 | Symbols: ATTPS21, TPS21 | TPS21 (TERPENE SYNTHASE 21); (-)-E-beta-caryophyllene synthase/ alpha-humulene synthase | chr5:8092969-8095128 FORWARDmoderately similar to ( 344) DCS1_GOSHI (+)-delta-cadinene synthase (EC 4.2.3.13) (D-cadinene synthase) - Gossypium hirsutum (Upland cotton)Terpene_cyclase_plant_C1 Terpene_cyclase_C1 Terpene_synth_C Terpene_synth …
16.1.5	secondary metabolism.isoprenoids.terpenoids	triae_cs42_5ds_tgacv1_457135_aa1482770	nearly identical (1100) AT2G07050 | Symbols: CAS1 | CAS1 (cycloartenol synthase 1); cycloartenol synthase | chr2:2924629-2930295 FORWARD SQCY_1 SQCY SqhC ISOPREN_C2_like protein|cycloartenol synthase, putative, expressed
16.1.5	secondary metabolism.isoprenoids.terpenoids	triae_cs42_6ds_tgacv1_543033_aa1734370	nearly identical (1100) AT2G07050 | Symbols: CAS1 | CAS1 (cycloartenol synthase 1); cycloartenol synthase | chr2:2924629-2930295 FORWARD SQCY_1 SQCY SqhC ISOPREN_C2_like protein|cycloartenol synthase, putative, expressed
16.1.5	secondary metabolism.isoprenoids.terpenoids	triae_cs42_7dl_tgacv1_602609_aa1962550	highly similar to ( 702) AT4G02780 | Symbols: GA1, ABC33, ATCPS1 | GA1 (GA REQUIRING 1); ent-copalyl diphosphate synthase/ magnesium ion binding | chr4:1237881-1244766 REVERSEhighly similar to ( 710) KSA_PEA Ent-kaurene synthase A, chloroplast precursor (EC 5.5.1.13) (Ent-copalyl diphosphate synthase) (KSA) - Pisum sativum (Garden pea)Terpene_cyclase_plant_C1 Terpene_synth Terpene_synth_C protein…
16.1.5	secondary metabolism.isoprenoids.terpenoids	triae_cs42_2dl_tgacv1_158432_aa0518560	highly similar to ( 553) AT1G79460 | Symbols: GA2, KS, ATKS | GA2 (GA REQUIRING 2); ent-kaurene synthase | chr1:29890568-29894436 FORWARDhighly similar to ( 569) KSB_CUCMA Ent-kaurene synthase B, chloroplast precursor (EC 4.2.3.19) (KSB) - Cucurbita maxima (Pumpkin) (Winter squash)Terpene_cyclase_plant_C1 Terpene_cyclase_C1 Terpene_synth_C Terpene_synth Isoprenoid_Biosyn_C1 protein|terpene syntha…
16.1.5	secondary metabolism.isoprenoids.terpenoids	triae_cs42_7ds_tgacv1_621491_aa2017190	highly similar to ( 906) AT2G07050 | Symbols: CAS1 | CAS1 (cycloartenol synthase 1); cycloartenol synthase | chr2:2924629-2930295 FORWARD SQCY_1 SQCY SqhC ISOPREN_C2_like protein|cycloartenol synthase, putative, expressed
16.2	secondary metabolism.phenylpropanoids	triae_cs42_4ds_tgacv1_362211_aa1177790	weakly similar to ( 150) AT4G35160 | Symbols: | O-methyltransferase family 2 protein | chr4:16730989-16732808 REVERSEmoderately similar to ( 211) 7OMT9_MEDSA Isoflavone-7-O-methyltransferase 9 (EC 2.1.1.150) (Isoflavone-O-methyltransferase 9) (7 IOMT-9) - Medicago sativa (Alfalfa) Methyltransf_2 protein|O-methyltransferase, putative, expressed
16.2	secondary metabolism.phenylpropanoids	triae_cs42_u_tgacv1_643294_aa2130340	moderately similar to ( 278) AT5G67150 | Symbols: | transferase family protein | chr5:26795880-26797226 REVERSETransferase protein|transferase family protein, putative, expressed
16.2	secondary metabolism.phenylpropanoids	triae_cs42_2dl_tgacv1_158325_aa0515620	moderately similar to ( 278) AT5G67150 | Symbols: | transferase family protein | chr5:26795880-26797226 REVERSETransferase protein|transferase family protein, putative, expressed
16.2	secondary metabolism.phenylpropanoids	triae_cs42_u_tgacv1_641144_aa2086590	moderately similar to ( 278) AT5G67150 | Symbols: | transferase family protein | chr5:26795880-26797226 REVERSETransferase protein|transferase family protein, putative, expressed
16.2	secondary metabolism.phenylpropanoids	triae_cs42_u_tgacv1_641144_aa2086580	moderately similar to ( 278) AT5G67150 | Symbols: | transferase family protein | chr5:26795880-26797226 REVERSETransferase protein|transferase family protein, putative, expressed
16.2	secondary metabolism.phenylpropanoids	triae_cs42_6as_tgacv1_487630_aa1571950	moderately similar to ( 253) AT5G48930 | Symbols: HCT | HCT (HYDROXYCINNAMOYL-COA SHIKIMATE/QUINATE HYDROXYCINNAMOYL TRANSFERASE); quinate O-hydroxycinnamoyltransferase/ shikimate O-hydroxycinnamoyltransferase/ transferase | chr5:19836654-19838092 REVERSEmoderately similar to ( 222) HCBT1_DIACA Anthranilate N-benzoyltransferase protein 1 (EC 2.3.1.144) (Anthranilate N-hydroxycinnamoyl/benzoyltran…
16.2	secondary metabolism.phenylpropanoids	triae_cs42_7dl_tgacv1_605904_aa2008430	moderately similar to ( 236) AT5G48930 | Symbols: HCT | HCT (HYDROXYCINNAMOYL-COA SHIKIMATE/QUINATE HYDROXYCINNAMOYL TRANSFERASE); quinate O-hydroxycinnamoyltransferase/ shikimate O-hydroxycinnamoyltransferase/ transferase | chr5:19836654-19838092 REVERSEweakly similar to ( 182) HCBT1_DIACA Anthranilate N-benzoyltransferase protein 1 (EC 2.3.1.144) (Anthranilate N-hydroxycinnamoyl/benzoyltransfer…
16.2	secondary metabolism.phenylpropanoids	triae_cs42_7ds_tgacv1_623430_aa2053050	weakly similar to ( 173) AT1G31490 | Symbols: | transferase family protein | chr1:11271744-11273078 REVERSETransferase protein|transferase family domain containing protein, expressed
16.2	secondary metabolism.phenylpropanoids	triae_cs42_1bl_tgacv1_031634_aa0117550	moderately similar to ( 432) AT5G01210 | Symbols: | transferase family protein | chr5:84554-85981 FORWARDvery weakly similar to (82.0) HCBT3_DIACA Anthranilate N-benzoyltransferase protein 3 (EC 2.3.1.144) (Anthranilate N-hydroxycinnamoyl/benzoyltransferase 3) - Dianthus caryophyllus (Carnation) (Clove pink)Transferase protein|transferase family protein, putative, expressed
16.2	secondary metabolism.phenylpropanoids	triae_cs42_1dl_tgacv1_061584_aa0199160	moderately similar to ( 432) AT5G01210 | Symbols: | transferase family protein | chr5:84554-85981 FORWARDvery weakly similar to (82.0) HCBT3_DIACA Anthranilate N-benzoyltransferase protein 3 (EC 2.3.1.144) (Anthranilate N-hydroxycinnamoyl/benzoyltransferase 3) - Dianthus caryophyllus (Carnation) (Clove pink)Transferase protein|transferase family protein, putative, expressed
16.2	secondary metabolism.phenylpropanoids	triae_cs42_5al_tgacv1_373968_aa1185710	weakly similar to ( 167) AT5G48930 | Symbols: HCT | HCT (HYDROXYCINNAMOYL-COA SHIKIMATE/QUINATE HYDROXYCINNAMOYL TRANSFERASE); quinate O-hydroxycinnamoyltransferase/ shikimate O-hydroxycinnamoyltransferase/ transferase | chr5:19836654-19838092 REVERSEweakly similar to ( 163) HCBT1_DIACA Anthranilate N-benzoyltransferase protein 1 (EC 2.3.1.144) (Anthranilate N-hydroxycinnamoyl/benzoyltransferase …
16.2	secondary metabolism.phenylpropanoids	triae_cs42_5dl_tgacv1_434896_aa1443300	weakly similar to ( 167) AT5G48930 | Symbols: HCT | HCT (HYDROXYCINNAMOYL-COA SHIKIMATE/QUINATE HYDROXYCINNAMOYL TRANSFERASE); quinate O-hydroxycinnamoyltransferase/ shikimate O-hydroxycinnamoyltransferase/ transferase | chr5:19836654-19838092 REVERSEweakly similar to ( 163) HCBT1_DIACA Anthranilate N-benzoyltransferase protein 1 (EC 2.3.1.144) (Anthranilate N-hydroxycinnamoyl/benzoyltransferase …
16.2	secondary metabolism.phenylpropanoids	triae_cs42_4ds_tgacv1_362017_aa1175710	moderately similar to ( 405) AT5G63380 | Symbols: | 4-coumarate--CoA ligase family protein / 4-coumaroyl-CoA synthase family protein | chr5:25387581-25390026 REVERSEmoderately similar to ( 254) 4CL1_TOBAC 4-coumarate--CoA ligase 1 (EC 6.2.1.12) (4CL 1) (4-coumaroyl-CoA synthase 1) - Nicotiana tabacum (Common tobacco) CaiC AMP-binding PRK08316 PRK08314 Acs PRK08276 PRK03640 PRK06187 PRK06087 PRK07…
16.2	secondary metabolism.phenylpropanoids	triae_cs42_2as_tgacv1_114441_aa0367280	weakly similar to ( 132) AT1G32100 | Symbols: ATPRR1, PRR1 | PRR1 (PINORESINOL REDUCTASE 1); pinoresinol reductase | chr1:11546472-11547953 REVERSENmrA protein|isoflavone reductase, putative, expressed
16.2	secondary metabolism.phenylpropanoids	triae_cs42_2bs_tgacv1_146223_aa0459520	weakly similar to ( 132) AT1G32100 | Symbols: ATPRR1, PRR1 | PRR1 (PINORESINOL REDUCTASE 1); pinoresinol reductase | chr1:11546472-11547953 REVERSENmrA protein|isoflavone reductase, putative, expressed
16.2	secondary metabolism.phenylpropanoids	triae_cs42_7as_tgacv1_569350_aa1814150	weakly similar to ( 132) AT1G32100 | Symbols: ATPRR1, PRR1 | PRR1 (PINORESINOL REDUCTASE 1); pinoresinol reductase | chr1:11546472-11547953 REVERSENmrA protein|isoflavone reductase, putative, expressed
16.2	secondary metabolism.phenylpropanoids	triae_cs42_2ds_tgacv1_177893_aa0586800	weakly similar to ( 132) AT1G32100 | Symbols: ATPRR1, PRR1 | PRR1 (PINORESINOL REDUCTASE 1); pinoresinol reductase | chr1:11546472-11547953 REVERSENmrA protein|isoflavone reductase, putative, expressed
16.2	secondary metabolism.phenylpropanoids	triae_cs42_7as_tgacv1_569782_aa1824070	moderately similar to ( 262) AT5G48930 | Symbols: HCT | HCT (HYDROXYCINNAMOYL-COA SHIKIMATE/QUINATE HYDROXYCINNAMOYL TRANSFERASE); quinate O-hydroxycinnamoyltransferase/ shikimate O-hydroxycinnamoyltransferase/ transferase | chr5:19836654-19838092 REVERSEmoderately similar to ( 214) HCBT1_DIACA Anthranilate N-benzoyltransferase protein 1 (EC 2.3.1.144) (Anthranilate N-hydroxycinnamoyl/benzoyltran…
16.2	secondary metabolism.phenylpropanoids	triae_cs42_1al_tgacv1_000553_aa0014570	highly similar to ( 516) AT4G19010 | Symbols: | 4-coumarate--CoA ligase family protein / 4-coumaroyl-CoA synthase family protein | chr4:10411715-10414221 REVERSEmoderately similar to ( 281) 4CL1_TOBAC 4-coumarate--CoA ligase 1 (EC 6.2.1.12) (4CL 1) (4-coumaroyl-CoA synthase 1) - Nicotiana tabacum (Common tobacco) CaiC AMP-binding PRK08314 PRK06187 PRK07656 Acs PRK05605 PRK08316 PRK07684 PRK07529 …
16.2	secondary metabolism.phenylpropanoids	triae_cs42_1bl_tgacv1_030264_aa0084350	highly similar to ( 516) AT4G19010 | Symbols: | 4-coumarate--CoA ligase family protein / 4-coumaroyl-CoA synthase family protein | chr4:10411715-10414221 REVERSEmoderately similar to ( 281) 4CL1_TOBAC 4-coumarate--CoA ligase 1 (EC 6.2.1.12) (4CL 1) (4-coumaroyl-CoA synthase 1) - Nicotiana tabacum (Common tobacco) CaiC AMP-binding PRK08314 PRK06187 PRK07656 Acs PRK05605 PRK08316 PRK07684 PRK07529 …
16.2	secondary metabolism.phenylpropanoids	triae_cs42_1dl_tgacv1_062818_aa0220420	highly similar to ( 516) AT4G19010 | Symbols: | 4-coumarate--CoA ligase family protein / 4-coumaroyl-CoA synthase family protein | chr4:10411715-10414221 REVERSEmoderately similar to ( 281) 4CL1_TOBAC 4-coumarate--CoA ligase 1 (EC 6.2.1.12) (4CL 1) (4-coumaroyl-CoA synthase 1) - Nicotiana tabacum (Common tobacco) CaiC AMP-binding PRK08314 PRK06187 PRK07656 Acs PRK05605 PRK08316 PRK07684 PRK07529 …
16.2	secondary metabolism.phenylpropanoids	triae_cs42_5bl_tgacv1_405334_aa1325280	moderately similar to ( 314) AT2G33590 | Symbols: | cinnamoyl-CoA reductase family | chr2:14224622-14226365 FORWARDweakly similar to ( 169) DFRA_HORVU Dihydroflavonol-4-reductase (EC 1.1.1.219) (DFR) (Dihydrokaempferol 4-reductase) - Hordeum vulgare (Barley) WcaG Epimerase 3Beta_HSD protein|dihydroflavonol-4-reductase, putative, expressed
16.2	secondary metabolism.phenylpropanoids	triae_cs42_7dl_tgacv1_605940_aa2008530	moderately similar to ( 319) AT2G33590 | Symbols: | cinnamoyl-CoA reductase family | chr2:14224622-14226365 FORWARDweakly similar to ( 189) DFRA_VITVI Dihydroflavonol-4-reductase (EC 1.1.1.219) (DFR) (Dihydrokaempferol 4-reductase) - Vitis vinifera (Grape) WcaG Epimerase 3Beta_HSD protein|reductase, putative, expressed
16.2	secondary metabolism.phenylpropanoids	triae_cs42_7bl_tgacv1_579425_aa1907180	moderately similar to ( 319) AT2G33590 | Symbols: | cinnamoyl-CoA reductase family | chr2:14224622-14226365 FORWARDweakly similar to ( 189) DFRA_VITVI Dihydroflavonol-4-reductase (EC 1.1.1.219) (DFR) (Dihydrokaempferol 4-reductase) - Vitis vinifera (Grape) WcaG Epimerase 3Beta_HSD protein|reductase, putative, expressed
16.2	secondary metabolism.phenylpropanoids	triae_cs42_u_tgacv1_664276_aa2153620	weakly similar to ( 183) AT1G31490 | Symbols: | transferase family protein | chr1:11271744-11273078 REVERSETransferase protein|transferase family domain containing protein, expressed
16.2	secondary metabolism.phenylpropanoids	triae_cs42_1bs_tgacv1_050337_aa0170860	weakly similar to ( 183) AT1G31490 | Symbols: | transferase family protein | chr1:11271744-11273078 REVERSETransferase protein|transferase family domain containing protein, expressed
16.2	secondary metabolism.phenylpropanoids	triae_cs42_1al_tgacv1_000260_aa0007590	moderately similar to ( 252) AT1G77670 | Symbols: | aminotransferase class I and II family protein | chr1:29189043-29190901 REVERSE PRK08912 COG0436 PRK07777 PRK09082 PRK07212 PRK07683 PRK07309 PRK08362 PRK05794 PRK12414 PRK07682 PRK08069 PRK07367 PRK06056 PRK09276 PRK05764 PRK06220 PRK07337 PRK07543 PRK08443 PRK06107 PRK06507 PRK05957 PRK08361 PRK08363 PRK06108 PRK07310 PRK08960 PRK07568 PRK0657…
16.2	secondary metabolism.phenylpropanoids	triae_cs42_1dl_tgacv1_061068_aa0184030	moderately similar to ( 252) AT1G77670 | Symbols: | aminotransferase class I and II family protein | chr1:29189043-29190901 REVERSE PRK08912 COG0436 PRK07777 PRK09082 PRK07212 PRK07683 PRK07309 PRK08362 PRK05794 PRK12414 PRK07682 PRK08069 PRK07367 PRK06056 PRK09276 PRK05764 PRK06220 PRK07337 PRK07543 PRK08443 PRK06107 PRK06507 PRK05957 PRK08361 PRK08363 PRK06108 PRK07310 PRK08960 PRK07568 PRK0657…
16.2	secondary metabolism.phenylpropanoids	triae_cs42_3b_tgacv1_225855_aa0812360	weakly similar to ( 179) AT3G62160 | Symbols: | transferase family protein | chr3:23014333-23015808 REVERSEvery weakly similar to ( 100) HCBT3_DIACA Anthranilate N-benzoyltransferase protein 3 (EC 2.3.1.144) (Anthranilate N-hydroxycinnamoyl/benzoyltransferase 3) - Dianthus caryophyllus (Carnation) (Clove pink)Transferase protein|transferase family protein, putative, expressed
16.2	secondary metabolism.phenylpropanoids	triae_cs42_7dl_tgacv1_603236_aa1978940	moderately similar to ( 306) AT5G42830 | Symbols: | transferase family protein | chr5:17176384-17177906 FORWARDTransferase protein|transferase family protein, putative, expressed
16.2	secondary metabolism.phenylpropanoids	triae_cs42_2bs_tgacv1_145856_aa0447330	moderately similar to ( 372) AT1G27620 | Symbols: | transferase family protein | chr1:9608444-9610432 FORWARDweakly similar to ( 122) HCBT1_DIACA Anthranilate N-benzoyltransferase protein 1 (EC 2.3.1.144) (Anthranilate N-hydroxycinnamoyl/benzoyltransferase 1) - Dianthus caryophyllus (Carnation) (Clove pink)Transferase protein|transferase family protein, putative, expressed
16.2	secondary metabolism.phenylpropanoids	triae_cs42_3b_tgacv1_222263_aa0760740	moderately similar to ( 275) AT3G62160 | Symbols: | transferase family protein | chr3:23014333-23015808 REVERSEvery weakly similar to (92.4) HCBT2_DIACA Anthranilate N-benzoyltransferase protein 2 (EC 2.3.1.144) (Anthranilate N-hydroxycinnamoyl/benzoyltransferase 2) - Dianthus caryophyllus (Carnation) (Clove pink)Transferase protein|transferase family protein, putative, expressed
16.2	secondary metabolism.phenylpropanoids	triae_cs42_5bl_tgacv1_405898_aa1337240	moderately similar to ( 299) AT2G33590 | Symbols: | cinnamoyl-CoA reductase family | chr2:14224622-14226365 FORWARDweakly similar to ( 176) DFRA_VITVI Dihydroflavonol-4-reductase (EC 1.1.1.219) (DFR) (Dihydrokaempferol 4-reductase) - Vitis vinifera (Grape) WcaG Epimerase 3Beta_HSD protein|dehydrogenase, putative, expressed
16.2	secondary metabolism.phenylpropanoids	triae_cs42_5bl_tgacv1_404154_aa1287130	moderately similar to ( 299) AT2G33590 | Symbols: | cinnamoyl-CoA reductase family | chr2:14224622-14226365 FORWARDweakly similar to ( 176) DFRA_VITVI Dihydroflavonol-4-reductase (EC 1.1.1.219) (DFR) (Dihydrokaempferol 4-reductase) - Vitis vinifera (Grape) WcaG Epimerase 3Beta_HSD protein|dehydrogenase, putative, expressed
16.2	secondary metabolism.phenylpropanoids	triae_cs42_5dl_tgacv1_433173_aa1404530	moderately similar to ( 299) AT2G33590 | Symbols: | cinnamoyl-CoA reductase family | chr2:14224622-14226365 FORWARDweakly similar to ( 176) DFRA_VITVI Dihydroflavonol-4-reductase (EC 1.1.1.219) (DFR) (Dihydrokaempferol 4-reductase) - Vitis vinifera (Grape) WcaG Epimerase 3Beta_HSD protein|dehydrogenase, putative, expressed
16.2	secondary metabolism.phenylpropanoids	triae_cs42_5al_tgacv1_376375_aa1235990	moderately similar to ( 299) AT2G33590 | Symbols: | cinnamoyl-CoA reductase family | chr2:14224622-14226365 FORWARDweakly similar to ( 176) DFRA_VITVI Dihydroflavonol-4-reductase (EC 1.1.1.219) (DFR) (Dihydrokaempferol 4-reductase) - Vitis vinifera (Grape) WcaG Epimerase 3Beta_HSD protein|dehydrogenase, putative, expressed
16.2	secondary metabolism.phenylpropanoids	triae_cs42_5bl_tgacv1_407653_aa1358620	moderately similar to ( 299) AT2G33590 | Symbols: | cinnamoyl-CoA reductase family | chr2:14224622-14226365 FORWARDweakly similar to ( 176) DFRA_VITVI Dihydroflavonol-4-reductase (EC 1.1.1.219) (DFR) (Dihydrokaempferol 4-reductase) - Vitis vinifera (Grape) WcaG Epimerase 3Beta_HSD protein|dehydrogenase, putative, expressed
16.2	secondary metabolism.phenylpropanoids	triae_cs42_3dl_tgacv1_249023_aa0834800	moderately similar to ( 276) AT5G42830 | Symbols: | transferase family protein | chr5:17176384-17177906 FORWARDvery weakly similar to (90.5) HCBT2_DIACA Anthranilate N-benzoyltransferase protein 2 (EC 2.3.1.144) (Anthranilate N-hydroxycinnamoyl/benzoyltransferase 2) - Dianthus caryophyllus (Carnation) (Clove pink)Transferase protein|transferase family protein, putative, expressed
16.2	secondary metabolism.phenylpropanoids	triae_cs42_1bl_tgacv1_031378_aa0112850	moderately similar to ( 276) AT5G42830 | Symbols: | transferase family protein | chr5:17176384-17177906 FORWARDvery weakly similar to (90.5) HCBT2_DIACA Anthranilate N-benzoyltransferase protein 2 (EC 2.3.1.144) (Anthranilate N-hydroxycinnamoyl/benzoyltransferase 2) - Dianthus caryophyllus (Carnation) (Clove pink)Transferase protein|transferase family protein, putative, expressed
16.2	secondary metabolism.phenylpropanoids	triae_cs42_3b_tgacv1_222446_aa0764730	moderately similar to ( 276) AT5G42830 | Symbols: | transferase family protein | chr5:17176384-17177906 FORWARDvery weakly similar to (90.5) HCBT2_DIACA Anthranilate N-benzoyltransferase protein 2 (EC 2.3.1.144) (Anthranilate N-hydroxycinnamoyl/benzoyltransferase 2) - Dianthus caryophyllus (Carnation) (Clove pink)Transferase protein|transferase family protein, putative, expressed
16.2	secondary metabolism.phenylpropanoids	triae_cs42_7bs_tgacv1_594218_aa1956760	weakly similar to ( 174) AT3G62160 | Symbols: | transferase family protein | chr3:23014333-23015808 REVERSEvery weakly similar to (82.8) HCBT1_DIACA Anthranilate N-benzoyltransferase protein 1 (EC 2.3.1.144) (Anthranilate N-hydroxycinnamoyl/benzoyltransferase 1) - Dianthus caryophyllus (Carnation) (Clove pink)Transferase protein|transferase family protein, putative, expressed
16.2	secondary metabolism.phenylpropanoids	triae_cs42_7bs_tgacv1_593533_aa1952300	weakly similar to ( 174) AT3G62160 | Symbols: | transferase family protein | chr3:23014333-23015808 REVERSEvery weakly similar to (82.8) HCBT1_DIACA Anthranilate N-benzoyltransferase protein 1 (EC 2.3.1.144) (Anthranilate N-hydroxycinnamoyl/benzoyltransferase 1) - Dianthus caryophyllus (Carnation) (Clove pink)Transferase protein|transferase family protein, putative, expressed
16.2	secondary metabolism.phenylpropanoids	triae_cs42_5dl_tgacv1_434017_aa1427300	weakly similar to ( 174) AT3G62160 | Symbols: | transferase family protein | chr3:23014333-23015808 REVERSEvery weakly similar to (82.8) HCBT1_DIACA Anthranilate N-benzoyltransferase protein 1 (EC 2.3.1.144) (Anthranilate N-hydroxycinnamoyl/benzoyltransferase 1) - Dianthus caryophyllus (Carnation) (Clove pink)Transferase protein|transferase family protein, putative, expressed
16.2	secondary metabolism.phenylpropanoids	triae_cs42_2ds_tgacv1_177447_aa0577380	weakly similar to ( 174) AT3G62160 | Symbols: | transferase family protein | chr3:23014333-23015808 REVERSEvery weakly similar to (82.8) HCBT1_DIACA Anthranilate N-benzoyltransferase protein 1 (EC 2.3.1.144) (Anthranilate N-hydroxycinnamoyl/benzoyltransferase 1) - Dianthus caryophyllus (Carnation) (Clove pink)Transferase protein|transferase family protein, putative, expressed
16.2	secondary metabolism.phenylpropanoids	triae_cs42_7bs_tgacv1_593963_aa1955330	weakly similar to ( 174) AT3G62160 | Symbols: | transferase family protein | chr3:23014333-23015808 REVERSEvery weakly similar to (82.8) HCBT1_DIACA Anthranilate N-benzoyltransferase protein 1 (EC 2.3.1.144) (Anthranilate N-hydroxycinnamoyl/benzoyltransferase 1) - Dianthus caryophyllus (Carnation) (Clove pink)Transferase protein|transferase family protein, putative, expressed
16.2	secondary metabolism.phenylpropanoids	triae_cs42_7al_tgacv1_557660_aa1784660	moderately similar to ( 369) AT5G17540 | Symbols: | transferase family protein | chr5:5782061-5783682 REVERSEweakly similar to ( 154) HCBT3_DIACA Anthranilate N-benzoyltransferase protein 3 (EC 2.3.1.144) (Anthranilate N-hydroxycinnamoyl/benzoyltransferase 3) - Dianthus caryophyllus (Carnation) (Clove pink)Transferase protein|transferase family protein, putative, expressed
16.2	secondary metabolism.phenylpropanoids	triae_cs42_7al_tgacv1_559516_aa1800010	moderately similar to ( 369) AT5G17540 | Symbols: | transferase family protein | chr5:5782061-5783682 REVERSEweakly similar to ( 154) HCBT3_DIACA Anthranilate N-benzoyltransferase protein 3 (EC 2.3.1.144) (Anthranilate N-hydroxycinnamoyl/benzoyltransferase 3) - Dianthus caryophyllus (Carnation) (Clove pink)Transferase protein|transferase family protein, putative, expressed
16.2	secondary metabolism.phenylpropanoids	triae_cs42_1bs_tgacv1_051393_aa0179440	weakly similar to ( 128) AT5G48930 | Symbols: HCT | HCT (HYDROXYCINNAMOYL-COA SHIKIMATE/QUINATE HYDROXYCINNAMOYL TRANSFERASE); quinate O-hydroxycinnamoyltransferase/ shikimate O-hydroxycinnamoyltransferase/ transferase | chr5:19836654-19838092 REVERSEweakly similar to ( 115) HCBT1_DIACA Anthranilate N-benzoyltransferase protein 1 (EC 2.3.1.144) (Anthranilate N-hydroxycinnamoyl/benzoyltransferase …
16.2	secondary metabolism.phenylpropanoids	triae_cs42_3dl_tgacv1_251281_aa0879600	moderately similar to ( 479) AT5G63380 | Symbols: | 4-coumarate--CoA ligase family protein / 4-coumaroyl-CoA synthase family protein | chr5:25387581-25390026 REVERSEmoderately similar to ( 261) 4CL1_TOBAC 4-coumarate--CoA ligase 1 (EC 6.2.1.12) (4CL 1) (4-coumaroyl-CoA synthase 1) - Nicotiana tabacum (Common tobacco) CaiC AMP-binding PRK08314 PRK06187 PRK08316 PRK08315 PRK07770 PRK05677 PRK08276 …
16.2.1.1	secondary metabolism.phenylpropanoids.lignin biosynthesis.PAL	triae_cs42_2al_tgacv1_093330_aa0277780	nearly identical (1058) AT3G53260 | Symbols: PAL2, ATPAL2 | PAL2; phenylalanine ammonia-lyase | chr3:19744256-19746619 REVERSEnearly identical (1240) PALY_WHEAT Phenylalanine ammonia-lyase (EC 4.3.1.5) - Triticum aestivum (Wheat) PAL PAL-HAL HutH PRK09367 protein|phenylalanine ammonia-lyase, putative, expressed
16.2.1.1	secondary metabolism.phenylpropanoids.lignin biosynthesis.PAL	triae_cs42_2al_tgacv1_096113_aa0317240	nearly identical (1058) AT3G53260 | Symbols: PAL2, ATPAL2 | PAL2; phenylalanine ammonia-lyase | chr3:19744256-19746619 REVERSEnearly identical (1240) PALY_WHEAT Phenylalanine ammonia-lyase (EC 4.3.1.5) - Triticum aestivum (Wheat) PAL PAL-HAL HutH PRK09367 protein|phenylalanine ammonia-lyase, putative, expressed
16.2.1.1	secondary metabolism.phenylpropanoids.lignin biosynthesis.PAL	triae_cs42_2as_tgacv1_112675_aa0343270	nearly identical (1058) AT3G53260 | Symbols: PAL2, ATPAL2 | PAL2; phenylalanine ammonia-lyase | chr3:19744256-19746619 REVERSEnearly identical (1240) PALY_WHEAT Phenylalanine ammonia-lyase (EC 4.3.1.5) - Triticum aestivum (Wheat) PAL PAL-HAL HutH PRK09367 protein|phenylalanine ammonia-lyase, putative, expressed
16.2.1.1	secondary metabolism.phenylpropanoids.lignin biosynthesis.PAL	triae_cs42_1as_tgacv1_019041_aa0058710	nearly identical (1058) AT3G53260 | Symbols: PAL2, ATPAL2 | PAL2; phenylalanine ammonia-lyase | chr3:19744256-19746619 REVERSEnearly identical (1240) PALY_WHEAT Phenylalanine ammonia-lyase (EC 4.3.1.5) - Triticum aestivum (Wheat) PAL PAL-HAL HutH PRK09367 protein|phenylalanine ammonia-lyase, putative, expressed
16.2.1.1	secondary metabolism.phenylpropanoids.lignin biosynthesis.PAL	triae_cs42_1as_tgacv1_019716_aa0070510	nearly identical (1058) AT3G53260 | Symbols: PAL2, ATPAL2 | PAL2; phenylalanine ammonia-lyase | chr3:19744256-19746619 REVERSEnearly identical (1240) PALY_WHEAT Phenylalanine ammonia-lyase (EC 4.3.1.5) - Triticum aestivum (Wheat) PAL PAL-HAL HutH PRK09367 protein|phenylalanine ammonia-lyase, putative, expressed
16.2.1.1	secondary metabolism.phenylpropanoids.lignin biosynthesis.PAL	triae_cs42_2bl_tgacv1_132535_aa0438220	nearly identical (1058) AT3G53260 | Symbols: PAL2, ATPAL2 | PAL2; phenylalanine ammonia-lyase | chr3:19744256-19746619 REVERSEnearly identical (1240) PALY_WHEAT Phenylalanine ammonia-lyase (EC 4.3.1.5) - Triticum aestivum (Wheat) PAL PAL-HAL HutH PRK09367 protein|phenylalanine ammonia-lyase, putative, expressed
16.2.1.1	secondary metabolism.phenylpropanoids.lignin biosynthesis.PAL	triae_cs42_2bl_tgacv1_131517_aa0428760	nearly identical (1058) AT3G53260 | Symbols: PAL2, ATPAL2 | PAL2; phenylalanine ammonia-lyase | chr3:19744256-19746619 REVERSEnearly identical (1240) PALY_WHEAT Phenylalanine ammonia-lyase (EC 4.3.1.5) - Triticum aestivum (Wheat) PAL PAL-HAL HutH PRK09367 protein|phenylalanine ammonia-lyase, putative, expressed
16.2.1.1	secondary metabolism.phenylpropanoids.lignin biosynthesis.PAL	triae_cs42_1bs_tgacv1_050729_aa0174830	nearly identical (1058) AT3G53260 | Symbols: PAL2, ATPAL2 | PAL2; phenylalanine ammonia-lyase | chr3:19744256-19746619 REVERSEnearly identical (1240) PALY_WHEAT Phenylalanine ammonia-lyase (EC 4.3.1.5) - Triticum aestivum (Wheat) PAL PAL-HAL HutH PRK09367 protein|phenylalanine ammonia-lyase, putative, expressed
16.2.1.1	secondary metabolism.phenylpropanoids.lignin biosynthesis.PAL	triae_cs42_2bl_tgacv1_131487_aa0428380	nearly identical (1058) AT3G53260 | Symbols: PAL2, ATPAL2 | PAL2; phenylalanine ammonia-lyase | chr3:19744256-19746619 REVERSEnearly identical (1240) PALY_WHEAT Phenylalanine ammonia-lyase (EC 4.3.1.5) - Triticum aestivum (Wheat) PAL PAL-HAL HutH PRK09367 protein|phenylalanine ammonia-lyase, putative, expressed
16.2.1.1	secondary metabolism.phenylpropanoids.lignin biosynthesis.PAL	triae_cs42_2dl_tgacv1_158333_aa0515890	nearly identical (1058) AT3G53260 | Symbols: PAL2, ATPAL2 | PAL2; phenylalanine ammonia-lyase | chr3:19744256-19746619 REVERSEnearly identical (1240) PALY_WHEAT Phenylalanine ammonia-lyase (EC 4.3.1.5) - Triticum aestivum (Wheat) PAL PAL-HAL HutH PRK09367 protein|phenylalanine ammonia-lyase, putative, expressed
16.2.1.1	secondary metabolism.phenylpropanoids.lignin biosynthesis.PAL	triae_cs42_2dl_tgacv1_158048_aa0507250	nearly identical (1058) AT3G53260 | Symbols: PAL2, ATPAL2 | PAL2; phenylalanine ammonia-lyase | chr3:19744256-19746619 REVERSEnearly identical (1240) PALY_WHEAT Phenylalanine ammonia-lyase (EC 4.3.1.5) - Triticum aestivum (Wheat) PAL PAL-HAL HutH PRK09367 protein|phenylalanine ammonia-lyase, putative, expressed
16.2.1.1	secondary metabolism.phenylpropanoids.lignin biosynthesis.PAL	triae_cs42_2dl_tgacv1_158333_aa0515860	nearly identical (1058) AT3G53260 | Symbols: PAL2, ATPAL2 | PAL2; phenylalanine ammonia-lyase | chr3:19744256-19746619 REVERSEnearly identical (1240) PALY_WHEAT Phenylalanine ammonia-lyase (EC 4.3.1.5) - Triticum aestivum (Wheat) PAL PAL-HAL HutH PRK09367 protein|phenylalanine ammonia-lyase, putative, expressed
16.2.1.1	secondary metabolism.phenylpropanoids.lignin biosynthesis.PAL	triae_cs42_2dl_tgacv1_160715_aa0553330	nearly identical (1058) AT3G53260 | Symbols: PAL2, ATPAL2 | PAL2; phenylalanine ammonia-lyase | chr3:19744256-19746619 REVERSEnearly identical (1240) PALY_WHEAT Phenylalanine ammonia-lyase (EC 4.3.1.5) - Triticum aestivum (Wheat) PAL PAL-HAL HutH PRK09367 protein|phenylalanine ammonia-lyase, putative, expressed
16.2.1.1	secondary metabolism.phenylpropanoids.lignin biosynthesis.PAL	triae_cs42_1ds_tgacv1_080861_aa0254810	nearly identical (1058) AT3G53260 | Symbols: PAL2, ATPAL2 | PAL2; phenylalanine ammonia-lyase | chr3:19744256-19746619 REVERSEnearly identical (1240) PALY_WHEAT Phenylalanine ammonia-lyase (EC 4.3.1.5) - Triticum aestivum (Wheat) PAL PAL-HAL HutH PRK09367 protein|phenylalanine ammonia-lyase, putative, expressed
16.2.1.1	secondary metabolism.phenylpropanoids.lignin biosynthesis.PAL	triae_cs42_2dl_tgacv1_158781_aa0526060	nearly identical (1058) AT3G53260 | Symbols: PAL2, ATPAL2 | PAL2; phenylalanine ammonia-lyase | chr3:19744256-19746619 REVERSEnearly identical (1240) PALY_WHEAT Phenylalanine ammonia-lyase (EC 4.3.1.5) - Triticum aestivum (Wheat) PAL PAL-HAL HutH PRK09367 protein|phenylalanine ammonia-lyase, putative, expressed
16.2.1.1	secondary metabolism.phenylpropanoids.lignin biosynthesis.PAL	triae_cs42_2al_tgacv1_093330_aa0277810	nearly identical (1066) AT2G37040 | Symbols: pal1, ATPAL1 | pal1 (Phe ammonia lyase 1); phenylalanine ammonia-lyase | chr2:15557602-15560237 REVERSEnearly identical (1396) PAL2_ORYSA Phenylalanine ammonia-lyase (EC 4.3.1.5) - Oryza sativa (Rice) PAL PAL-HAL HutH PRK09367 protein|phenylalanine ammonia-lyase, putative, expressed
16.2.1.3	secondary metabolism.phenylpropanoids.lignin biosynthesis.4CL	triae_cs42_6al_tgacv1_473293_aa1529930	highly similar to ( 675) AT1G65060 | Symbols: 4CL3 | 4CL3; 4-coumarate-CoA ligase | chr1:24167927-24171457 REVERSEhighly similar to ( 955) 4CL2_ORYSA 4-coumarate--CoA ligase 2 (EC 6.2.1.12) (4CL 2) (4-coumaroyl-CoA synthase 2) - Oryza sativa (Rice) CaiC AMP-binding PRK08314 PRK08315 PRK08316 PRK07656 PRK07770 PRK05605 PRK06187 Acs PRK06178 PRK07684 PRK03640 PRK06710 PRK07059 PRK12583 PRK08974 PRK…
16.2.1.3	secondary metabolism.phenylpropanoids.lignin biosynthesis.4CL	triae_cs42_6bl_tgacv1_502904_aa1626620	highly similar to ( 675) AT1G65060 | Symbols: 4CL3 | 4CL3; 4-coumarate-CoA ligase | chr1:24167927-24171457 REVERSEhighly similar to ( 955) 4CL2_ORYSA 4-coumarate--CoA ligase 2 (EC 6.2.1.12) (4CL 2) (4-coumaroyl-CoA synthase 2) - Oryza sativa (Rice) CaiC AMP-binding PRK08314 PRK08315 PRK08316 PRK07656 PRK07770 PRK05605 PRK06187 Acs PRK06178 PRK07684 PRK03640 PRK06710 PRK07059 PRK12583 PRK08974 PRK…
16.2.1.3	secondary metabolism.phenylpropanoids.lignin biosynthesis.4CL	triae_cs42_6ds_tgacv1_544390_aa1748090	highly similar to ( 623) AT1G51680 | Symbols: 4CL1, 4CL.1, AT4CL1 | 4CL1 (4-COUMARATE:COA LIGASE 1); 4-coumarate-CoA ligase | chr1:19159080-19161464 REVERSEhighly similar to ( 643) 4CL2_TOBAC 4-coumarate--CoA ligase 2 (EC 6.2.1.12) (4CL 2) (4-coumaroyl-CoA synthase 2) - Nicotiana tabacum (Common tobacco) CaiC AMP-binding PRK06187 PRK07656 PRK08316 PRK08314 PRK08315 PRK05605 PRK07684 PRK06710 Acs …
16.2.1.6	secondary metabolism.phenylpropanoids.lignin biosynthesis.CCoAOMT	triae_cs42_1bs_tgacv1_049498_aa0155050	moderately similar to ( 244) AT4G34050 | Symbols: | caffeoyl-CoA 3-O-methyltransferase, putative | chr4:16310844-16311973 FORWARDmoderately similar to ( 248) CAMT_SOLTU Caffeoyl-CoA O-methyltransferase (EC 2.1.1.104) (Trans-caffeoyl-CoA 3-O-methyltransferase) (CCoAMT) (CCoAOMT) - Solanum tuberosum (Potato) Methyltransf_3 COG4122 protein|caffeoyl-CoA O-methyltransferase, putative, expressed
16.2.1.6	secondary metabolism.phenylpropanoids.lignin biosynthesis.CCoAOMT	triae_cs42_4al_tgacv1_288502_aa0950370	moderately similar to ( 244) AT4G34050 | Symbols: | caffeoyl-CoA 3-O-methyltransferase, putative | chr4:16310844-16311973 FORWARDmoderately similar to ( 248) CAMT_SOLTU Caffeoyl-CoA O-methyltransferase (EC 2.1.1.104) (Trans-caffeoyl-CoA 3-O-methyltransferase) (CCoAMT) (CCoAOMT) - Solanum tuberosum (Potato) Methyltransf_3 COG4122 protein|caffeoyl-CoA O-methyltransferase, putative, expressed
16.2.1.7	secondary metabolism.phenylpropanoids.lignin biosynthesis.CCR1	triae_cs42_3b_tgacv1_222667_aa0768720	moderately similar to ( 311) AT5G14700 | Symbols: | cinnamoyl-CoA reductase-related | chr5:4740502-4743327 REVERSEweakly similar to ( 103) DFRA_VITVI Dihydroflavonol-4-reductase (EC 1.1.1.219) (DFR) (Dihydrokaempferol 4-reductase) - Vitis vinifera (Grape) protein|cinnamoyl-CoA reductase-related, putative, expressed
16.2.1.7	secondary metabolism.phenylpropanoids.lignin biosynthesis.CCR1	triae_cs42_3al_tgacv1_194346_aa0631350	moderately similar to ( 311) AT5G14700 | Symbols: | cinnamoyl-CoA reductase-related | chr5:4740502-4743327 REVERSEweakly similar to ( 103) DFRA_VITVI Dihydroflavonol-4-reductase (EC 1.1.1.219) (DFR) (Dihydrokaempferol 4-reductase) - Vitis vinifera (Grape) protein|cinnamoyl-CoA reductase-related, putative, expressed
16.2.1.7	secondary metabolism.phenylpropanoids.lignin biosynthesis.CCR1	triae_cs42_1al_tgacv1_000322_aa0008740	moderately similar to ( 293) AT5G14700 | Symbols: | cinnamoyl-CoA reductase-related | chr5:4740502-4743327 REVERSEweakly similar to ( 110) DFRA_VITVI Dihydroflavonol-4-reductase (EC 1.1.1.219) (DFR) (Dihydrokaempferol 4-reductase) - Vitis vinifera (Grape) protein|cinnamoyl-CoA reductase-related, putative, expressed
16.2.1.10	secondary metabolism.phenylpropanoids.lignin biosynthesis.CAD	triae_cs42_2bl_tgacv1_129378_aa0380880	moderately similar to ( 374) AT4G39330 | Symbols: ATCAD9, CAD9 | CAD9 (CINNAMYL ALCOHOL DEHYDROGENASE 9); binding / catalytic/ oxidoreductase/ zinc ion binding | chr4:18291268-18292740 FORWARDmoderately similar to ( 387) MTDH_MESCR Probable mannitol dehydrogenase (EC 1.1.1.255) (NAD-dependent mannitol dehydrogenase) - Mesembryanthemum crystallinum (Common ice plant) AdhP PRK09422 AdhC Tdh ADH_N Q…
16.2.1.10	secondary metabolism.phenylpropanoids.lignin biosynthesis.CAD	triae_cs42_2al_tgacv1_094530_aa0299270	moderately similar to ( 374) AT4G39330 | Symbols: ATCAD9, CAD9 | CAD9 (CINNAMYL ALCOHOL DEHYDROGENASE 9); binding / catalytic/ oxidoreductase/ zinc ion binding | chr4:18291268-18292740 FORWARDmoderately similar to ( 387) MTDH_MESCR Probable mannitol dehydrogenase (EC 1.1.1.255) (NAD-dependent mannitol dehydrogenase) - Mesembryanthemum crystallinum (Common ice plant) AdhP PRK09422 AdhC Tdh ADH_N Q…
16.2.1.10	secondary metabolism.phenylpropanoids.lignin biosynthesis.CAD	triae_cs42_2dl_tgacv1_160590_aa0552120	moderately similar to ( 374) AT4G39330 | Symbols: ATCAD9, CAD9 | CAD9 (CINNAMYL ALCOHOL DEHYDROGENASE 9); binding / catalytic/ oxidoreductase/ zinc ion binding | chr4:18291268-18292740 FORWARDmoderately similar to ( 387) MTDH_MESCR Probable mannitol dehydrogenase (EC 1.1.1.255) (NAD-dependent mannitol dehydrogenase) - Mesembryanthemum crystallinum (Common ice plant) AdhP PRK09422 AdhC Tdh ADH_N Q…
16.2.1.10	secondary metabolism.phenylpropanoids.lignin biosynthesis.CAD	triae_cs42_5al_tgacv1_374992_aa1213520	moderately similar to ( 320) AT4G37980 | Symbols: ELI3-1, ELI3, ATCAD7, CAD7 | ELI3-1 (ELICITOR-ACTIVATED GENE 3-1); binding / catalytic/ oxidoreductase/ zinc ion binding | chr4:17852670-17853914 FORWARDmoderately similar to ( 324) MTDH_FRAAN Probable mannitol dehydrogenase (EC 1.1.1.255) (NAD-dependent mannitol dehydrogenase) - Fragaria ananassa (Strawberry) AdhP PRK09422 Tdh AdhC Qor ADH_N tdh …
16.2.1.10	secondary metabolism.phenylpropanoids.lignin biosynthesis.CAD	triae_cs42_6al_tgacv1_471142_aa1503410	moderately similar to ( 421) AT4G39330 | Symbols: ATCAD9, CAD9 | CAD9 (CINNAMYL ALCOHOL DEHYDROGENASE 9); binding / catalytic/ oxidoreductase/ zinc ion binding | chr4:18291268-18292740 FORWARDmoderately similar to ( 423) MTDH_FRAAN Probable mannitol dehydrogenase (EC 1.1.1.255) (NAD-dependent mannitol dehydrogenase) - Fragaria ananassa (Strawberry) AdhP PRK09422 AdhC Tdh Qor ADH_N tdh ADH_zinc_N …
16.2.1.10	secondary metabolism.phenylpropanoids.lignin biosynthesis.CAD	triae_cs42_6dl_tgacv1_526388_aa1681640	moderately similar to ( 421) AT4G39330 | Symbols: ATCAD9, CAD9 | CAD9 (CINNAMYL ALCOHOL DEHYDROGENASE 9); binding / catalytic/ oxidoreductase/ zinc ion binding | chr4:18291268-18292740 FORWARDmoderately similar to ( 423) MTDH_FRAAN Probable mannitol dehydrogenase (EC 1.1.1.255) (NAD-dependent mannitol dehydrogenase) - Fragaria ananassa (Strawberry) AdhP PRK09422 AdhC Tdh Qor ADH_N tdh ADH_zinc_N …
16.2.1.10	secondary metabolism.phenylpropanoids.lignin biosynthesis.CAD	triae_cs42_7dl_tgacv1_602809_aa1969260	moderately similar to ( 421) AT4G39330 | Symbols: ATCAD9, CAD9 | CAD9 (CINNAMYL ALCOHOL DEHYDROGENASE 9); binding / catalytic/ oxidoreductase/ zinc ion binding | chr4:18291268-18292740 FORWARDmoderately similar to ( 423) MTDH_FRAAN Probable mannitol dehydrogenase (EC 1.1.1.255) (NAD-dependent mannitol dehydrogenase) - Fragaria ananassa (Strawberry) AdhP PRK09422 AdhC Tdh Qor ADH_N tdh ADH_zinc_N …
16.4.1	secondary metabolism.N misc.alkaloid-like	triae_cs42_5bl_tgacv1_405162_aa1321390	moderately similar to ( 313) AT3G57030 | Symbols: | strictosidine synthase family protein | chr3:21101653-21103204 REVERSEweakly similar to ( 128) STSY_CATRO Strictosidine synthase precursor (EC 4.3.3.2) - Catharanthus roseus (Rosy periwinkle) (Madagascar periwinkle) Str_synth protein|strictosidine synthase, putative, expressed
16.4.1	secondary metabolism.N misc.alkaloid-like	triae_cs42_1bl_tgacv1_031909_aa0122690	moderately similar to ( 347) AT3G51420 | Symbols: SSL4, ATSSL4 | SSL4 (STRICTOSIDINE SYNTHASE-LIKE 4); strictosidine synthase | chr3:19084082-19085451 FORWARD Str_synth COG3386 protein|strictosidine synthase, putative, expressed
16.4.1	secondary metabolism.N misc.alkaloid-like	triae_cs42_u_tgacv1_640807_aa2075000	moderately similar to ( 205) AT3G57030 | Symbols: | strictosidine synthase family protein | chr3:21101653-21103204 REVERSEweakly similar to ( 125) STSY_CATRO Strictosidine synthase precursor (EC 4.3.3.2) - Catharanthus roseus (Rosy periwinkle) (Madagascar periwinkle) Str_synth protein|SMP-30/Gluconolaconase/LRE-like region containing protein, expressed
16.4.1	secondary metabolism.N misc.alkaloid-like	triae_cs42_5dl_tgacv1_433836_aa1423400	weakly similar to ( 189) AT3G57030 | Symbols: | strictosidine synthase family protein | chr3:21101653-21103204 REVERSEweakly similar to ( 108) STSY_CATRO Strictosidine synthase precursor (EC 4.3.3.2) - Catharanthus roseus (Rosy periwinkle) (Madagascar periwinkle) Str_synth protein|strictosidine synthase, putative, expressed
16.4.1	secondary metabolism.N misc.alkaloid-like	triae_cs42_3al_tgacv1_196009_aa0656430	highly similar to ( 624) AT2G20340 | Symbols: | tyrosine decarboxylase, putative | chr2:8779804-8782490 FORWARDhighly similar to ( 852) TYDC1_ORYSA Tyrosine decarboxylase 1 (EC 4.1.1.25) - Oryza sativa (Rice) Pyridoxal_deC GadB protein|decarboxylase, putative, expressed
16.4.1	secondary metabolism.N misc.alkaloid-like	triae_cs42_5bl_tgacv1_404916_aa1315030	highly similar to ( 624) AT2G20340 | Symbols: | tyrosine decarboxylase, putative | chr2:8779804-8782490 FORWARDhighly similar to ( 852) TYDC1_ORYSA Tyrosine decarboxylase 1 (EC 4.1.1.25) - Oryza sativa (Rice) Pyridoxal_deC GadB protein|decarboxylase, putative, expressed
16.4.1	secondary metabolism.N misc.alkaloid-like	triae_cs42_1ds_tgacv1_080497_aa0249100	moderately similar to ( 496) AT2G20340 | Symbols: | tyrosine decarboxylase, putative | chr2:8779804-8782490 FORWARDhighly similar to ( 519) TYDC2_PETCR Tyrosine decarboxylase 2 (EC 4.1.1.25) - Petroselinum crispum (Parsley) (Petroselinum hortense) Pyridoxal_deC GadB protein|decarboxylase, putative, expressed
16.4.1	secondary metabolism.N misc.alkaloid-like	triae_cs42_3dl_tgacv1_251293_aa0879880	moderately similar to ( 496) AT2G20340 | Symbols: | tyrosine decarboxylase, putative | chr2:8779804-8782490 FORWARDhighly similar to ( 519) TYDC2_PETCR Tyrosine decarboxylase 2 (EC 4.1.1.25) - Petroselinum crispum (Parsley) (Petroselinum hortense) Pyridoxal_deC GadB protein|decarboxylase, putative, expressed
16.4.1	secondary metabolism.N misc.alkaloid-like	triae_cs42_2bs_tgacv1_147315_aa0481670	weakly similar to ( 177) AT3G51420 | Symbols: SSL4, ATSSL4 | SSL4 (STRICTOSIDINE SYNTHASE-LIKE 4); strictosidine synthase | chr3:19084082-19085451 FORWARDvery weakly similar to (89.4) STSY_CATRO Strictosidine synthase precursor (EC 4.3.3.2) - Catharanthus roseus (Rosy periwinkle) (Madagascar periwinkle) COG3386 Str_synth protein|strictosidine synthase, putative, expressed
16.4.1	secondary metabolism.N misc.alkaloid-like	triae_cs42_2ds_tgacv1_178366_aa0594640	weakly similar to ( 177) AT3G51420 | Symbols: SSL4, ATSSL4 | SSL4 (STRICTOSIDINE SYNTHASE-LIKE 4); strictosidine synthase | chr3:19084082-19085451 FORWARDvery weakly similar to (89.4) STSY_CATRO Strictosidine synthase precursor (EC 4.3.3.2) - Catharanthus roseus (Rosy periwinkle) (Madagascar periwinkle) COG3386 Str_synth protein|strictosidine synthase, putative, expressed
16.5.99.1	secondary metabolism.sulfur-containing.misc.alliinase	triae_cs42_1bs_tgacv1_049431_aa0153310	moderately similar to ( 395) AT4G24670 | Symbols: TAR2 | TAR2 (TRYPTOPHAN AMINOTRANSFERASE RELATED 2); L-tryptophan:2-oxoglutarate aminotransferase/ L-tryptophan:pyruvate aminotransferase/ carbon-sulfur lyase | chr4:12727940-12730694 REVERSEAlliinase_C protein|alliin lyase precursor, putative, expressed
16.5.99.1	secondary metabolism.sulfur-containing.misc.alliinase	triae_cs42_7as_tgacv1_569815_aa1824570	moderately similar to ( 405) AT4G24670 | Symbols: TAR2 | TAR2 (TRYPTOPHAN AMINOTRANSFERASE RELATED 2); L-tryptophan:2-oxoglutarate aminotransferase/ L-tryptophan:pyruvate aminotransferase/ carbon-sulfur lyase | chr4:12727940-12730694 REVERSEAlliinase_C protein|alliin lyase precursor, putative, expressed
16.7	secondary metabolism.wax	triae_cs42_6as_tgacv1_485210_aa1540140	highly similar to ( 726) AT5G57800 | Symbols: FLP1, YRE, CER3, WAX2 | CER3 (ECERIFERUM 3); binding / catalytic/ iron ion binding / oxidoreductase | chr5:23420589-23423832 FORWARD protein|WAX2, putative, expressed
16.7	secondary metabolism.wax	triae_cs42_6bs_tgacv1_515431_aa1670020	highly similar to ( 726) AT5G57800 | Symbols: FLP1, YRE, CER3, WAX2 | CER3 (ECERIFERUM 3); binding / catalytic/ iron ion binding / oxidoreductase | chr5:23420589-23423832 FORWARD protein|WAX2, putative, expressed
16.7	secondary metabolism.wax	triae_cs42_6ds_tgacv1_542830_aa1731210	highly similar to ( 726) AT5G57800 | Symbols: FLP1, YRE, CER3, WAX2 | CER3 (ECERIFERUM 3); binding / catalytic/ iron ion binding / oxidoreductase | chr5:23420589-23423832 FORWARD protein|WAX2, putative, expressed
16.7	secondary metabolism.wax	triae_cs42_6al_tgacv1_472642_aa1524320	highly similar to ( 667) AT1G02205 | Symbols: CER1 | CER1 (ECERIFERUM 1); octadecanal decarbonylase | chr1:418818-422154 FORWARD protein|WAX2, putative, expressed
16.7	secondary metabolism.wax	triae_cs42_6bl_tgacv1_499655_aa1588320	highly similar to ( 667) AT1G02205 | Symbols: CER1 | CER1 (ECERIFERUM 1); octadecanal decarbonylase | chr1:418818-422154 FORWARD protein|WAX2, putative, expressed
16.7	secondary metabolism.wax	triae_cs42_6dl_tgacv1_527510_aa1705040	highly similar to ( 667) AT1G02205 | Symbols: CER1 | CER1 (ECERIFERUM 1); octadecanal decarbonylase | chr1:418818-422154 FORWARD protein|WAX2, putative, expressed
16.7	secondary metabolism.wax	triae_cs42_6bl_tgacv1_499702_aa1589500	highly similar to ( 719) AT1G02205 | Symbols: CER1 | CER1 (ECERIFERUM 1); octadecanal decarbonylase | chr1:418818-422154 FORWARD protein|WAX2, putative, expressed
16.7	secondary metabolism.wax	triae_cs42_6dl_tgacv1_527336_aa1702400	highly similar to ( 719) AT1G02205 | Symbols: CER1 | CER1 (ECERIFERUM 1); octadecanal decarbonylase | chr1:418818-422154 FORWARD protein|WAX2, putative, expressed
16.7	secondary metabolism.wax	triae_cs42_7al_tgacv1_557623_aa1784120	highly similar to ( 697) AT5G57800 | Symbols: FLP1, YRE, CER3, WAX2 | CER3 (ECERIFERUM 3); binding / catalytic/ iron ion binding / oxidoreductase | chr5:23420589-23423832 FORWARD protein|WAX2, putative, expressed
16.7	secondary metabolism.wax	triae_cs42_1dl_tgacv1_061596_aa0199520	highly similar to ( 738) AT1G02205 | Symbols: CER1 | CER1 (ECERIFERUM 1); octadecanal decarbonylase | chr1:418818-422154 FORWARD protein|WAX2, putative, expressed
16.7	secondary metabolism.wax	triae_cs42_7ds_tgacv1_622265_aa2036720	moderately similar to ( 243) AT1G67730 | Symbols: YBR159, KCR1 | YBR159; ketoreductase/ oxidoreductase | chr1:25391676-25393365 FORWARD DltE COG4221 fabG PRK07454 fabG fabG fabG PRK09072 PRK12826 FabG PRK07201 PRK12829 PRK05855 PRK08267 PRK07063 PRK08936 PRK06114 PRK06172 PRK06138 protein|oxidoreductase, short chain dehydrogenase/reductase family, putative, expressed
16.7	secondary metabolism.wax	triae_cs42_u_tgacv1_640862_aa2077660	moderately similar to ( 243) AT1G67730 | Symbols: YBR159, KCR1 | YBR159; ketoreductase/ oxidoreductase | chr1:25391676-25393365 FORWARD DltE COG4221 fabG PRK07454 fabG fabG fabG PRK09072 PRK12826 FabG PRK07201 PRK12829 PRK05855 PRK08267 PRK07063 PRK08936 PRK06114 PRK06172 PRK06138 protein|oxidoreductase, short chain dehydrogenase/reductase family, putative, expressed
16.7	secondary metabolism.wax	triae_cs42_u_tgacv1_640734_aa2071590	highly similar to ( 729) AT5G57800 | Symbols: FLP1, YRE, CER3, WAX2 | CER3 (ECERIFERUM 3); binding / catalytic/ iron ion binding / oxidoreductase | chr5:23420589-23423832 FORWARD protein|WAX2, putative, expressed
16.8.1	secondary metabolism.flavonoids.anthocyanins	triae_cs42_4bl_tgacv1_320814_aa1049320	moderately similar to ( 277) AT3G11180 | Symbols: | oxidoreductase, 2OG-Fe(II) oxygenase family protein | chr3:3504249-3506688 FORWARDweakly similar to ( 140) FLS_PETHY Flavonol synthase/flavanone 3-hydroxylase (EC 1.14.11.23) (EC 1.14.11.9) (FLS) - Petunia hybrida (Petunia) PcbC protein|leucoanthocyanidin dioxygenase, putative, expressed
16.8.1	secondary metabolism.flavonoids.anthocyanins	triae_cs42_4as_tgacv1_306371_aa1007170	moderately similar to ( 277) AT3G11180 | Symbols: | oxidoreductase, 2OG-Fe(II) oxygenase family protein | chr3:3504249-3506688 FORWARDweakly similar to ( 140) FLS_PETHY Flavonol synthase/flavanone 3-hydroxylase (EC 1.14.11.23) (EC 1.14.11.9) (FLS) - Petunia hybrida (Petunia) PcbC protein|leucoanthocyanidin dioxygenase, putative, expressed
16.8.1	secondary metabolism.flavonoids.anthocyanins	triae_cs42_4dl_tgacv1_342396_aa1112390	moderately similar to ( 277) AT3G11180 | Symbols: | oxidoreductase, 2OG-Fe(II) oxygenase family protein | chr3:3504249-3506688 FORWARDweakly similar to ( 140) FLS_PETHY Flavonol synthase/flavanone 3-hydroxylase (EC 1.14.11.23) (EC 1.14.11.9) (FLS) - Petunia hybrida (Petunia) PcbC protein|leucoanthocyanidin dioxygenase, putative, expressed
16.8.1	secondary metabolism.flavonoids.anthocyanins	triae_cs42_u_tgacv1_640838_aa2076590	moderately similar to ( 327) AT4G22880 | Symbols: LDOX, TDS4, TT18, ANS | LDOX (LEUCOANTHOCYANIDIN DIOXYGENASE); leucocyanidin oxygenase | chr4:12004905-12006059 REVERSEmoderately similar to ( 411) LDOX_MAIZE Leucoanthocyanidin dioxygenase (EC 1.14.11.19) (LDOX) (Leucocyanidin oxygenase) (Leucoanthocyanidin hydroxylase) - Zea mays (Maize) PcbC 2OG-FeII_Oxy protein|leucoanthocyanidin dioxygenase, …
16.8.1	secondary metabolism.flavonoids.anthocyanins	triae_cs42_6ds_tgacv1_542513_aa1723250	moderately similar to ( 327) AT4G22880 | Symbols: LDOX, TDS4, TT18, ANS | LDOX (LEUCOANTHOCYANIDIN DIOXYGENASE); leucocyanidin oxygenase | chr4:12004905-12006059 REVERSEmoderately similar to ( 411) LDOX_MAIZE Leucoanthocyanidin dioxygenase (EC 1.14.11.19) (LDOX) (Leucocyanidin oxygenase) (Leucoanthocyanidin hydroxylase) - Zea mays (Maize) PcbC 2OG-FeII_Oxy protein|leucoanthocyanidin dioxygenase, …
16.8.1.21	secondary metabolism.flavonoids.anthocyanins.anthocyanin 5-aromatic acyltransferase	triae_cs42_6dl_tgacv1_526977_aa1696550	moderately similar to ( 214) AT1G03495 | Symbols: | transferase/ transferase, transferring acyl groups other than amino-acyl groups | chr1:873436-874832 FORWARDTransferase protein|transferase family protein, putative, expressed
16.8.1.21	secondary metabolism.flavonoids.anthocyanins.anthocyanin 5-aromatic acyltransferase	triae_cs42_4ds_tgacv1_361178_aa1162830	weakly similar to ( 178) AT3G29670 | Symbols: | transferase family protein | chr3:11527952-11529307 FORWARDTransferase protein|transferase family protein, putative, expressed
16.8.1.21	secondary metabolism.flavonoids.anthocyanins.anthocyanin 5-aromatic acyltransferase	triae_cs42_5al_tgacv1_378589_aa1253900	weakly similar to ( 178) AT3G29670 | Symbols: | transferase family protein | chr3:11527952-11529307 FORWARDTransferase protein|transferase family protein, putative, expressed
16.8.1.21	secondary metabolism.flavonoids.anthocyanins.anthocyanin 5-aromatic acyltransferase	triae_cs42_7ds_tgacv1_622061_aa2031970	weakly similar to ( 160) AT1G03940 | Symbols: | transferase family protein | chr1:1009542-1010951 REVERSETransferase protein|transferase family protein, putative, expressed
16.8.1.21	secondary metabolism.flavonoids.anthocyanins.anthocyanin 5-aromatic acyltransferase	triae_cs42_7bs_tgacv1_593943_aa1955190	weakly similar to ( 160) AT1G03940 | Symbols: | transferase family protein | chr1:1009542-1010951 REVERSETransferase protein|transferase family protein, putative, expressed
16.8.1.21	secondary metabolism.flavonoids.anthocyanins.anthocyanin 5-aromatic acyltransferase	triae_cs42_u_tgacv1_645875_aa2145620	weakly similar to ( 160) AT1G03940 | Symbols: | transferase family protein | chr1:1009542-1010951 REVERSETransferase protein|transferase family protein, putative, expressed
16.8.1.21	secondary metabolism.flavonoids.anthocyanins.anthocyanin 5-aromatic acyltransferase	triae_cs42_1ds_tgacv1_081598_aa0261790	weakly similar to ( 150) AT5G39050 | Symbols: | transferase/ transferase, transferring acyl groups other than amino-acyl groups | chr5:15634596-15636005 FORWARDTransferase protein|transferase family protein, putative, expressed
16.8.1.21	secondary metabolism.flavonoids.anthocyanins.anthocyanin 5-aromatic acyltransferase	triae_cs42_4ds_tgacv1_361178_aa1162840	weakly similar to ( 150) AT5G39050 | Symbols: | transferase/ transferase, transferring acyl groups other than amino-acyl groups | chr5:15634596-15636005 FORWARDTransferase protein|transferase family protein, putative, expressed
16.8.1.21	secondary metabolism.flavonoids.anthocyanins.anthocyanin 5-aromatic acyltransferase	triae_cs42_4ds_tgacv1_362302_aa1178670	weakly similar to ( 166) AT3G29670 | Symbols: | transferase family protein | chr3:11527952-11529307 FORWARDTransferase protein|transferase family protein, putative, expressed
16.8.2	secondary metabolism.flavonoids.chalcones	triae_cs42_7bs_tgacv1_592477_aa1938860	moderately similar to ( 239) AT3G55120 | Symbols: TT5, A11, CFI | TT5 (TRANSPARENT TESTA 5); chalcone isomerase | chr3:20430248-20431415 REVERSEmoderately similar to ( 297) CFI_MAIZE Chalcone--flavonone isomerase (EC 5.5.1.6) (Chalcone isomerase) - Zea mays (Maize)Chalcone protein|expressed protein
16.8.2	secondary metabolism.flavonoids.chalcones	triae_cs42_5dl_tgacv1_435134_aa1446550	moderately similar to ( 239) AT3G55120 | Symbols: TT5, A11, CFI | TT5 (TRANSPARENT TESTA 5); chalcone isomerase | chr3:20430248-20431415 REVERSEmoderately similar to ( 297) CFI_MAIZE Chalcone--flavonone isomerase (EC 5.5.1.6) (Chalcone isomerase) - Zea mays (Maize)Chalcone protein|expressed protein
16.8.2	secondary metabolism.flavonoids.chalcones	triae_cs42_6ds_tgacv1_543109_aa1735480	moderately similar to ( 365) AT5G13930 | Symbols: CHS, TT4, ATCHS | TT4 (TRANSPARENT TESTA 4); naringenin-chalcone synthase | chr5:4488762-4490035 FORWARDmoderately similar to ( 375) CHSJ_PETHY Chalcone synthase J (EC 2.3.1.74) (Naringenin-chalcone synthase J) - Petunia hybrida (Petunia)CHS_like Chal_sti_synt_N BcsA Chal_sti_synt_C cond_enzymes FabH decarbox_cond_enzymes init_cond_enzymes KAS_III…
16.8.2	secondary metabolism.flavonoids.chalcones	triae_cs42_6as_tgacv1_485343_aa1543650	moderately similar to ( 365) AT5G13930 | Symbols: CHS, TT4, ATCHS | TT4 (TRANSPARENT TESTA 4); naringenin-chalcone synthase | chr5:4488762-4490035 FORWARDmoderately similar to ( 375) CHSJ_PETHY Chalcone synthase J (EC 2.3.1.74) (Naringenin-chalcone synthase J) - Petunia hybrida (Petunia)CHS_like Chal_sti_synt_N BcsA Chal_sti_synt_C cond_enzymes FabH decarbox_cond_enzymes init_cond_enzymes KAS_III…
16.8.2	secondary metabolism.flavonoids.chalcones	triae_cs42_7ds_tgacv1_622614_aa2042640	moderately similar to ( 336) AT5G13930 | Symbols: CHS, TT4, ATCHS | TT4 (TRANSPARENT TESTA 4); naringenin-chalcone synthase | chr5:4488762-4490035 FORWARDmoderately similar to ( 359) CHSD_IPONI Chalcone synthase D (EC 2.3.1.74) (Naringenin-chalcone synthase D) (CHS-D) - Ipomoea nil (Japanese morning glory) (Pharbitis nil)CHS_like Chal_sti_synt_N Chal_sti_synt_C BcsA cond_enzymes decarbox_cond_enz…
16.8.2	secondary metabolism.flavonoids.chalcones	triae_cs42_2ds_tgacv1_178210_aa0592780	moderately similar to ( 336) AT5G13930 | Symbols: CHS, TT4, ATCHS | TT4 (TRANSPARENT TESTA 4); naringenin-chalcone synthase | chr5:4488762-4490035 FORWARDmoderately similar to ( 359) CHSD_IPONI Chalcone synthase D (EC 2.3.1.74) (Naringenin-chalcone synthase D) (CHS-D) - Ipomoea nil (Japanese morning glory) (Pharbitis nil)CHS_like Chal_sti_synt_N Chal_sti_synt_C BcsA cond_enzymes decarbox_cond_enz…
16.8.2	secondary metabolism.flavonoids.chalcones	triae_cs42_7bl_tgacv1_578004_aa1887720	highly similar to ( 675) AT5G13930 | Symbols: CHS, TT4, ATCHS | TT4 (TRANSPARENT TESTA 4); naringenin-chalcone synthase | chr5:4488762-4490035 FORWARDhighly similar to ( 786) CHSY_ORYSA Chalcone synthase (EC 2.3.1.74) (Naregenin-chalcone synthase) - Oryza sativa (Rice)Chal_sti_synt_N CHS_like Chal_sti_synt_C BcsA cond_enzymes decarbox_cond_enzymes init_cond_enzymes protein|chalcone synthase, puta…
16.8.2	secondary metabolism.flavonoids.chalcones	triae_cs42_2bs_tgacv1_147037_aa0476980	highly similar to ( 675) AT5G13930 | Symbols: CHS, TT4, ATCHS | TT4 (TRANSPARENT TESTA 4); naringenin-chalcone synthase | chr5:4488762-4490035 FORWARDhighly similar to ( 786) CHSY_ORYSA Chalcone synthase (EC 2.3.1.74) (Naregenin-chalcone synthase) - Oryza sativa (Rice)Chal_sti_synt_N CHS_like Chal_sti_synt_C BcsA cond_enzymes decarbox_cond_enzymes init_cond_enzymes protein|chalcone synthase, puta…
16.8.2	secondary metabolism.flavonoids.chalcones	triae_cs42_2al_tgacv1_096242_aa0318150	highly similar to ( 675) AT5G13930 | Symbols: CHS, TT4, ATCHS | TT4 (TRANSPARENT TESTA 4); naringenin-chalcone synthase | chr5:4488762-4490035 FORWARDhighly similar to ( 786) CHSY_ORYSA Chalcone synthase (EC 2.3.1.74) (Naregenin-chalcone synthase) - Oryza sativa (Rice)Chal_sti_synt_N CHS_like Chal_sti_synt_C BcsA cond_enzymes decarbox_cond_enzymes init_cond_enzymes protein|chalcone synthase, puta…
16.8.2	secondary metabolism.flavonoids.chalcones	triae_cs42_2as_tgacv1_113139_aa0351770	highly similar to ( 675) AT5G13930 | Symbols: CHS, TT4, ATCHS | TT4 (TRANSPARENT TESTA 4); naringenin-chalcone synthase | chr5:4488762-4490035 FORWARDhighly similar to ( 786) CHSY_ORYSA Chalcone synthase (EC 2.3.1.74) (Naregenin-chalcone synthase) - Oryza sativa (Rice)Chal_sti_synt_N CHS_like Chal_sti_synt_C BcsA cond_enzymes decarbox_cond_enzymes init_cond_enzymes protein|chalcone synthase, puta…
16.8.2	secondary metabolism.flavonoids.chalcones	triae_cs42_2as_tgacv1_112825_aa0345780	highly similar to ( 675) AT5G13930 | Symbols: CHS, TT4, ATCHS | TT4 (TRANSPARENT TESTA 4); naringenin-chalcone synthase | chr5:4488762-4490035 FORWARDhighly similar to ( 786) CHSY_ORYSA Chalcone synthase (EC 2.3.1.74) (Naregenin-chalcone synthase) - Oryza sativa (Rice)Chal_sti_synt_N CHS_like Chal_sti_synt_C BcsA cond_enzymes decarbox_cond_enzymes init_cond_enzymes protein|chalcone synthase, puta…
16.8.2	secondary metabolism.flavonoids.chalcones	triae_cs42_2bl_tgacv1_129730_aa0393980	highly similar to ( 675) AT5G13930 | Symbols: CHS, TT4, ATCHS | TT4 (TRANSPARENT TESTA 4); naringenin-chalcone synthase | chr5:4488762-4490035 FORWARDhighly similar to ( 786) CHSY_ORYSA Chalcone synthase (EC 2.3.1.74) (Naregenin-chalcone synthase) - Oryza sativa (Rice)Chal_sti_synt_N CHS_like Chal_sti_synt_C BcsA cond_enzymes decarbox_cond_enzymes init_cond_enzymes protein|chalcone synthase, puta…
16.8.2	secondary metabolism.flavonoids.chalcones	triae_cs42_2bs_tgacv1_147037_aa0477000	highly similar to ( 675) AT5G13930 | Symbols: CHS, TT4, ATCHS | TT4 (TRANSPARENT TESTA 4); naringenin-chalcone synthase | chr5:4488762-4490035 FORWARDhighly similar to ( 786) CHSY_ORYSA Chalcone synthase (EC 2.3.1.74) (Naregenin-chalcone synthase) - Oryza sativa (Rice)Chal_sti_synt_N CHS_like Chal_sti_synt_C BcsA cond_enzymes decarbox_cond_enzymes init_cond_enzymes protein|chalcone synthase, puta…
16.8.2	secondary metabolism.flavonoids.chalcones	triae_cs42_2dl_tgacv1_157957_aa0503430	highly similar to ( 675) AT5G13930 | Symbols: CHS, TT4, ATCHS | TT4 (TRANSPARENT TESTA 4); naringenin-chalcone synthase | chr5:4488762-4490035 FORWARDhighly similar to ( 786) CHSY_ORYSA Chalcone synthase (EC 2.3.1.74) (Naregenin-chalcone synthase) - Oryza sativa (Rice)Chal_sti_synt_N CHS_like Chal_sti_synt_C BcsA cond_enzymes decarbox_cond_enzymes init_cond_enzymes protein|chalcone synthase, puta…
16.8.2	secondary metabolism.flavonoids.chalcones	triae_cs42_2ds_tgacv1_178572_aa0597640	highly similar to ( 675) AT5G13930 | Symbols: CHS, TT4, ATCHS | TT4 (TRANSPARENT TESTA 4); naringenin-chalcone synthase | chr5:4488762-4490035 FORWARDhighly similar to ( 786) CHSY_ORYSA Chalcone synthase (EC 2.3.1.74) (Naregenin-chalcone synthase) - Oryza sativa (Rice)Chal_sti_synt_N CHS_like Chal_sti_synt_C BcsA cond_enzymes decarbox_cond_enzymes init_cond_enzymes protein|chalcone synthase, puta…
16.8.2	secondary metabolism.flavonoids.chalcones	triae_cs42_2ds_tgacv1_177302_aa0572700	highly similar to ( 675) AT5G13930 | Symbols: CHS, TT4, ATCHS | TT4 (TRANSPARENT TESTA 4); naringenin-chalcone synthase | chr5:4488762-4490035 FORWARDhighly similar to ( 786) CHSY_ORYSA Chalcone synthase (EC 2.3.1.74) (Naregenin-chalcone synthase) - Oryza sativa (Rice)Chal_sti_synt_N CHS_like Chal_sti_synt_C BcsA cond_enzymes decarbox_cond_enzymes init_cond_enzymes protein|chalcone synthase, puta…
16.8.2	secondary metabolism.flavonoids.chalcones	triae_cs42_2ds_tgacv1_177302_aa0572670	highly similar to ( 675) AT5G13930 | Symbols: CHS, TT4, ATCHS | TT4 (TRANSPARENT TESTA 4); naringenin-chalcone synthase | chr5:4488762-4490035 FORWARDhighly similar to ( 786) CHSY_ORYSA Chalcone synthase (EC 2.3.1.74) (Naregenin-chalcone synthase) - Oryza sativa (Rice)Chal_sti_synt_N CHS_like Chal_sti_synt_C BcsA cond_enzymes decarbox_cond_enzymes init_cond_enzymes protein|chalcone synthase, puta…
16.8.2	secondary metabolism.flavonoids.chalcones	triae_cs42_u_tgacv1_643294_aa2130300	highly similar to ( 675) AT5G13930 | Symbols: CHS, TT4, ATCHS | TT4 (TRANSPARENT TESTA 4); naringenin-chalcone synthase | chr5:4488762-4490035 FORWARDhighly similar to ( 786) CHSY_ORYSA Chalcone synthase (EC 2.3.1.74) (Naregenin-chalcone synthase) - Oryza sativa (Rice)Chal_sti_synt_N CHS_like Chal_sti_synt_C BcsA cond_enzymes decarbox_cond_enzymes init_cond_enzymes protein|chalcone synthase, puta…
16.8.2	secondary metabolism.flavonoids.chalcones	triae_cs42_5dl_tgacv1_433048_aa1399740	moderately similar to ( 235) AT5G05270 | Symbols: | chalcone-flavanone isomerase family protein | chr5:1563543-1564827 FORWARDvery weakly similar to (88.2) CFI_PHAVU Chalcone--flavonone isomerase (EC 5.5.1.6) (Chalcone isomerase) - Phaseolus vulgaris (Kidney bean) (French bean)Chalcone protein|chalcone--flavonone isomerase, putative, expressed
16.8.2	secondary metabolism.flavonoids.chalcones	triae_cs42_5bl_tgacv1_404733_aa1309510	moderately similar to ( 235) AT5G05270 | Symbols: | chalcone-flavanone isomerase family protein | chr5:1563543-1564827 FORWARDvery weakly similar to (88.2) CFI_PHAVU Chalcone--flavonone isomerase (EC 5.5.1.6) (Chalcone isomerase) - Phaseolus vulgaris (Kidney bean) (French bean)Chalcone protein|chalcone--flavonone isomerase, putative, expressed
16.8.2	secondary metabolism.flavonoids.chalcones	triae_cs42_7ds_tgacv1_623863_aa2056910	moderately similar to ( 335) AT5G13930 | Symbols: CHS, TT4, ATCHS | TT4 (TRANSPARENT TESTA 4); naringenin-chalcone synthase | chr5:4488762-4490035 FORWARDmoderately similar to ( 344) CHS2_SOLTU Chalcone synthase 2 (EC 2.3.1.74) (Naringenin-chalcone synthase 2) - Solanum tuberosum (Potato)CHS_like Chal_sti_synt_N BcsA Chal_sti_synt_C cond_enzymes init_cond_enzymes decarbox_cond_enzymes KAS_III Fab…
16.8.3	secondary metabolism.flavonoids.dihydroflavonols	triae_cs42_7bl_tgacv1_577235_aa1869690	moderately similar to ( 290) AT4G27250 | Symbols: | dihydroflavonol 4-reductase family / dihydrokaempferol 4-reductase family | chr4:13642803-13644425 REVERSEmoderately similar to ( 221) DFRA_DIACA Dihydroflavonol-4-reductase (EC 1.1.1.219) (DFR) (Dihydrokaempferol 4-reductase) - Dianthus caryophyllus (Carnation) (Clove pink) WcaG protein|dihydroflavonol-4-reductase, putative, expressed
16.8.3	secondary metabolism.flavonoids.dihydroflavonols	triae_cs42_7al_tgacv1_556854_aa1772110	moderately similar to ( 290) AT4G27250 | Symbols: | dihydroflavonol 4-reductase family / dihydrokaempferol 4-reductase family | chr4:13642803-13644425 REVERSEmoderately similar to ( 221) DFRA_DIACA Dihydroflavonol-4-reductase (EC 1.1.1.219) (DFR) (Dihydrokaempferol 4-reductase) - Dianthus caryophyllus (Carnation) (Clove pink) WcaG protein|dihydroflavonol-4-reductase, putative, expressed
16.8.3	secondary metabolism.flavonoids.dihydroflavonols	triae_cs42_7dl_tgacv1_605311_aa2005970	moderately similar to ( 290) AT4G27250 | Symbols: | dihydroflavonol 4-reductase family / dihydrokaempferol 4-reductase family | chr4:13642803-13644425 REVERSEmoderately similar to ( 221) DFRA_DIACA Dihydroflavonol-4-reductase (EC 1.1.1.219) (DFR) (Dihydrokaempferol 4-reductase) - Dianthus caryophyllus (Carnation) (Clove pink) WcaG protein|dihydroflavonol-4-reductase, putative, expressed
16.8.3	secondary metabolism.flavonoids.dihydroflavonols	triae_cs42_5bl_tgacv1_405334_aa1325280	moderately similar to ( 229) AT2G33590 | Symbols: | cinnamoyl-CoA reductase family | chr2:14224622-14226365 FORWARDweakly similar to ( 154) DFRA_DIACA Dihydroflavonol-4-reductase (EC 1.1.1.219) (DFR) (Dihydrokaempferol 4-reductase) - Dianthus caryophyllus (Carnation) (Clove pink) WcaG Epimerase 3Beta_HSD protein|dihydroflavonol-4-reductase, putative, expressed
16.8.3	secondary metabolism.flavonoids.dihydroflavonols	triae_cs42_3dl_tgacv1_249124_aa0838510	moderately similar to ( 326) AT5G42800 | Symbols: DFR, TT3, M318 | DFR (DIHYDROFLAVONOL 4-REDUCTASE); dihydrokaempferol 4-reductase | chr5:17164296-17165864 REVERSEmoderately similar to ( 418) DFRA_HORVU Dihydroflavonol-4-reductase (EC 1.1.1.219) (DFR) (Dihydrokaempferol 4-reductase) - Hordeum vulgare (Barley) protein|dihydroflavonol-4-reductase, putative, expressed
16.8.3	secondary metabolism.flavonoids.dihydroflavonols	triae_cs42_3b_tgacv1_223709_aa0785910	moderately similar to ( 326) AT5G42800 | Symbols: DFR, TT3, M318 | DFR (DIHYDROFLAVONOL 4-REDUCTASE); dihydrokaempferol 4-reductase | chr5:17164296-17165864 REVERSEmoderately similar to ( 418) DFRA_HORVU Dihydroflavonol-4-reductase (EC 1.1.1.219) (DFR) (Dihydrokaempferol 4-reductase) - Hordeum vulgare (Barley) protein|dihydroflavonol-4-reductase, putative, expressed
16.8.3	secondary metabolism.flavonoids.dihydroflavonols	triae_cs42_3al_tgacv1_196609_aa0661910	moderately similar to ( 326) AT5G42800 | Symbols: DFR, TT3, M318 | DFR (DIHYDROFLAVONOL 4-REDUCTASE); dihydrokaempferol 4-reductase | chr5:17164296-17165864 REVERSEmoderately similar to ( 418) DFRA_HORVU Dihydroflavonol-4-reductase (EC 1.1.1.219) (DFR) (Dihydrokaempferol 4-reductase) - Hordeum vulgare (Barley) protein|dihydroflavonol-4-reductase, putative, expressed
16.8.3	secondary metabolism.flavonoids.dihydroflavonols	triae_cs42_1al_tgacv1_000322_aa0008740	moderately similar to ( 293) AT5G14700 | Symbols: | cinnamoyl-CoA reductase-related | chr5:4740502-4743327 REVERSEweakly similar to ( 110) DFRA_VITVI Dihydroflavonol-4-reductase (EC 1.1.1.219) (DFR) (Dihydrokaempferol 4-reductase) - Vitis vinifera (Grape) protein|cinnamoyl-CoA reductase-related, putative, expressed
16.8.3	secondary metabolism.flavonoids.dihydroflavonols	triae_cs42_2dl_tgacv1_159108_aa0532600	moderately similar to ( 311) AT1G61720 | Symbols: BAN | BAN (BANYULS); oxidoreductase | chr1:22791326-22792757 REVERSEmoderately similar to ( 234) DFRA_VITVI Dihydroflavonol-4-reductase (EC 1.1.1.219) (DFR) (Dihydrokaempferol 4-reductase) - Vitis vinifera (Grape) WcaG protein|leucoanthocyanidin reductase, putative, expressed
16.8.3	secondary metabolism.flavonoids.dihydroflavonols	triae_cs42_2al_tgacv1_094355_aa0296410	moderately similar to ( 311) AT1G61720 | Symbols: BAN | BAN (BANYULS); oxidoreductase | chr1:22791326-22792757 REVERSEmoderately similar to ( 234) DFRA_VITVI Dihydroflavonol-4-reductase (EC 1.1.1.219) (DFR) (Dihydrokaempferol 4-reductase) - Vitis vinifera (Grape) WcaG protein|leucoanthocyanidin reductase, putative, expressed
16.8.3	secondary metabolism.flavonoids.dihydroflavonols	triae_cs42_2dl_tgacv1_159108_aa0532580	moderately similar to ( 311) AT1G61720 | Symbols: BAN | BAN (BANYULS); oxidoreductase | chr1:22791326-22792757 REVERSEmoderately similar to ( 234) DFRA_VITVI Dihydroflavonol-4-reductase (EC 1.1.1.219) (DFR) (Dihydrokaempferol 4-reductase) - Vitis vinifera (Grape) WcaG protein|leucoanthocyanidin reductase, putative, expressed
16.8.3	secondary metabolism.flavonoids.dihydroflavonols	triae_cs42_2al_tgacv1_095504_aa0311690	moderately similar to ( 311) AT1G61720 | Symbols: BAN | BAN (BANYULS); oxidoreductase | chr1:22791326-22792757 REVERSEmoderately similar to ( 234) DFRA_VITVI Dihydroflavonol-4-reductase (EC 1.1.1.219) (DFR) (Dihydrokaempferol 4-reductase) - Vitis vinifera (Grape) WcaG protein|leucoanthocyanidin reductase, putative, expressed
16.8.3	secondary metabolism.flavonoids.dihydroflavonols	triae_cs42_2al_tgacv1_094355_aa0296420	moderately similar to ( 311) AT1G61720 | Symbols: BAN | BAN (BANYULS); oxidoreductase | chr1:22791326-22792757 REVERSEmoderately similar to ( 234) DFRA_VITVI Dihydroflavonol-4-reductase (EC 1.1.1.219) (DFR) (Dihydrokaempferol 4-reductase) - Vitis vinifera (Grape) WcaG protein|leucoanthocyanidin reductase, putative, expressed
16.8.3	secondary metabolism.flavonoids.dihydroflavonols	triae_cs42_2al_tgacv1_094172_aa0293670	highly similar to ( 535) AT3G51240 | Symbols: F3H, TT6, F3'H | F3H (FLAVANONE 3-HYDROXYLASE); naringenin 3-dioxygenase | chr3:19025409-19026658 FORWARDhighly similar to ( 558) FL3H_HORVU Naringenin,2-oxoglutarate 3-dioxygenase (EC 1.14.11.9) (Flavonone-3-hydroxylase) (F3H) (FHT) - Hordeum vulgare (Barley) PcbC 2OG-FeII_Oxy protein|naringenin,2-oxoglutarate 3-dioxygenase, putative, expressed
16.8.3	secondary metabolism.flavonoids.dihydroflavonols	triae_cs42_2bl_tgacv1_129400_aa0381880	highly similar to ( 535) AT3G51240 | Symbols: F3H, TT6, F3'H | F3H (FLAVANONE 3-HYDROXYLASE); naringenin 3-dioxygenase | chr3:19025409-19026658 FORWARDhighly similar to ( 558) FL3H_HORVU Naringenin,2-oxoglutarate 3-dioxygenase (EC 1.14.11.9) (Flavonone-3-hydroxylase) (F3H) (FHT) - Hordeum vulgare (Barley) PcbC 2OG-FeII_Oxy protein|naringenin,2-oxoglutarate 3-dioxygenase, putative, expressed
16.8.4	secondary metabolism.flavonoids.flavonols	triae_cs42_6dl_tgacv1_526539_aa1686400	moderately similar to ( 327) AT5G08640 | Symbols: FLS | FLS (FLAVONOL SYNTHASE); flavonol synthase | chr5:2804009-2805175 FORWARDmoderately similar to ( 364) FLS_PETHY Flavonol synthase/flavanone 3-hydroxylase (EC 1.14.11.23) (EC 1.14.11.9) (FLS) - Petunia hybrida (Petunia) PcbC 2OG-FeII_Oxy protein|flavonol synthase/flavanone 3-hydroxylase, putative, expressed
16.8.4	secondary metabolism.flavonoids.flavonols	triae_cs42_6al_tgacv1_472594_aa1524000	moderately similar to ( 327) AT5G08640 | Symbols: FLS | FLS (FLAVONOL SYNTHASE); flavonol synthase | chr5:2804009-2805175 FORWARDmoderately similar to ( 364) FLS_PETHY Flavonol synthase/flavanone 3-hydroxylase (EC 1.14.11.23) (EC 1.14.11.9) (FLS) - Petunia hybrida (Petunia) PcbC 2OG-FeII_Oxy protein|flavonol synthase/flavanone 3-hydroxylase, putative, expressed
16.8.4	secondary metabolism.flavonoids.flavonols	triae_cs42_4dl_tgacv1_342613_aa1118160	moderately similar to ( 327) AT5G08640 | Symbols: FLS | FLS (FLAVONOL SYNTHASE); flavonol synthase | chr5:2804009-2805175 FORWARDmoderately similar to ( 364) FLS_PETHY Flavonol synthase/flavanone 3-hydroxylase (EC 1.14.11.23) (EC 1.14.11.9) (FLS) - Petunia hybrida (Petunia) PcbC 2OG-FeII_Oxy protein|flavonol synthase/flavanone 3-hydroxylase, putative, expressed
16.8.4	secondary metabolism.flavonoids.flavonols	triae_cs42_3dl_tgacv1_250478_aa0868870	moderately similar to ( 327) AT1G17010 | Symbols: | oxidoreductase, 2OG-Fe(II) oxygenase family protein | chr1:5817667-5819183 FORWARDweakly similar to ( 187) FL3H_MALDO Naringenin,2-oxoglutarate 3-dioxygenase (EC 1.14.11.9) (Flavonone-3-hydroxylase) (F3H) (FHT) - Malus domestica (Apple) (Malus sylvestris) PcbC 2OG-FeII_Oxy protein|naringenin,2-oxoglutarate 3-dioxygenase, putative, expressed
16.8.4	secondary metabolism.flavonoids.flavonols	triae_cs42_2bl_tgacv1_133400_aa0442430	weakly similar to ( 168) AT1G80330 | Symbols: ATGA3OX4, GA3OX4 | GA3OX4 (GIBBERELLIN 3-OXIDASE 4); gibberellin 3-beta-dioxygenase | chr1:30198061-30199537 REVERSEmoderately similar to ( 404) G3O22_WHEAT Gibberellin 3-beta-dioxygenase 2-2 (EC 1.14.11.15) (Gibberellin 3 beta-hydroxylase 2-2) (Gibberellin 3-oxidase 2-2) - Triticum aestivum (Wheat) PcbC 2OG-FeII_Oxy protein|gibberellin 3-beta-dioxyge…
16.8.4	secondary metabolism.flavonoids.flavonols	triae_cs42_2al_tgacv1_096240_aa0318130	weakly similar to ( 168) AT1G80330 | Symbols: ATGA3OX4, GA3OX4 | GA3OX4 (GIBBERELLIN 3-OXIDASE 4); gibberellin 3-beta-dioxygenase | chr1:30198061-30199537 REVERSEmoderately similar to ( 404) G3O22_WHEAT Gibberellin 3-beta-dioxygenase 2-2 (EC 1.14.11.15) (Gibberellin 3 beta-hydroxylase 2-2) (Gibberellin 3-oxidase 2-2) - Triticum aestivum (Wheat) PcbC 2OG-FeII_Oxy protein|gibberellin 3-beta-dioxyge…
16.8.4	secondary metabolism.flavonoids.flavonols	triae_cs42_3ds_tgacv1_271552_aa0902420	weakly similar to ( 168) AT1G80330 | Symbols: ATGA3OX4, GA3OX4 | GA3OX4 (GIBBERELLIN 3-OXIDASE 4); gibberellin 3-beta-dioxygenase | chr1:30198061-30199537 REVERSEmoderately similar to ( 404) G3O22_WHEAT Gibberellin 3-beta-dioxygenase 2-2 (EC 1.14.11.15) (Gibberellin 3 beta-hydroxylase 2-2) (Gibberellin 3-oxidase 2-2) - Triticum aestivum (Wheat) PcbC 2OG-FeII_Oxy protein|gibberellin 3-beta-dioxyge…
16.8.4	secondary metabolism.flavonoids.flavonols	triae_cs42_1al_tgacv1_003183_aa0048530	moderately similar to ( 313) AT4G25300 | Symbols: | oxidoreductase, 2OG-Fe(II) oxygenase family protein | chr4:12945780-12946642 FORWARDweakly similar to ( 195) FLS_PETHY Flavonol synthase/flavanone 3-hydroxylase (EC 1.14.11.23) (EC 1.14.11.9) (FLS) - Petunia hybrida (Petunia) PcbC 2OG-FeII_Oxy protein|flavonol synthase/flavanone 3-hydroxylase, putative, expressed
16.8.4	secondary metabolism.flavonoids.flavonols	triae_cs42_5al_tgacv1_374536_aa1202630	moderately similar to ( 228) AT5G20550 | Symbols: | oxidoreductase, 2OG-Fe(II) oxygenase family protein | chr5:6952569-6953856 REVERSEweakly similar to ( 142) FLS_PETHY Flavonol synthase/flavanone 3-hydroxylase (EC 1.14.11.23) (EC 1.14.11.9) (FLS) - Petunia hybrida (Petunia) PcbC protein|hydroxylase, putative, expressed
16.8.4	secondary metabolism.flavonoids.flavonols	triae_cs42_6as_tgacv1_488030_aa1574050	moderately similar to ( 228) AT5G20550 | Symbols: | oxidoreductase, 2OG-Fe(II) oxygenase family protein | chr5:6952569-6953856 REVERSEweakly similar to ( 142) FLS_PETHY Flavonol synthase/flavanone 3-hydroxylase (EC 1.14.11.23) (EC 1.14.11.9) (FLS) - Petunia hybrida (Petunia) PcbC protein|hydroxylase, putative, expressed
16.8.4	secondary metabolism.flavonoids.flavonols	triae_cs42_5bl_tgacv1_405761_aa1334890	moderately similar to ( 228) AT5G20550 | Symbols: | oxidoreductase, 2OG-Fe(II) oxygenase family protein | chr5:6952569-6953856 REVERSEweakly similar to ( 142) FLS_PETHY Flavonol synthase/flavanone 3-hydroxylase (EC 1.14.11.23) (EC 1.14.11.9) (FLS) - Petunia hybrida (Petunia) PcbC protein|hydroxylase, putative, expressed
16.8.4	secondary metabolism.flavonoids.flavonols	triae_cs42_5al_tgacv1_374512_aa1202090	moderately similar to ( 228) AT5G20550 | Symbols: | oxidoreductase, 2OG-Fe(II) oxygenase family protein | chr5:6952569-6953856 REVERSEweakly similar to ( 142) FLS_PETHY Flavonol synthase/flavanone 3-hydroxylase (EC 1.14.11.23) (EC 1.14.11.9) (FLS) - Petunia hybrida (Petunia) PcbC protein|hydroxylase, putative, expressed
16.8.4	secondary metabolism.flavonoids.flavonols	triae_cs42_5al_tgacv1_375971_aa1229820	moderately similar to ( 228) AT5G20550 | Symbols: | oxidoreductase, 2OG-Fe(II) oxygenase family protein | chr5:6952569-6953856 REVERSEweakly similar to ( 142) FLS_PETHY Flavonol synthase/flavanone 3-hydroxylase (EC 1.14.11.23) (EC 1.14.11.9) (FLS) - Petunia hybrida (Petunia) PcbC protein|hydroxylase, putative, expressed
16.8.4	secondary metabolism.flavonoids.flavonols	triae_cs42_5dl_tgacv1_434092_aa1428890	moderately similar to ( 228) AT5G20550 | Symbols: | oxidoreductase, 2OG-Fe(II) oxygenase family protein | chr5:6952569-6953856 REVERSEweakly similar to ( 142) FLS_PETHY Flavonol synthase/flavanone 3-hydroxylase (EC 1.14.11.23) (EC 1.14.11.9) (FLS) - Petunia hybrida (Petunia) PcbC protein|hydroxylase, putative, expressed
16.8.4	secondary metabolism.flavonoids.flavonols	triae_cs42_7as_tgacv1_571368_aa1847180	moderately similar to ( 228) AT5G20550 | Symbols: | oxidoreductase, 2OG-Fe(II) oxygenase family protein | chr5:6952569-6953856 REVERSEweakly similar to ( 142) FLS_PETHY Flavonol synthase/flavanone 3-hydroxylase (EC 1.14.11.23) (EC 1.14.11.9) (FLS) - Petunia hybrida (Petunia) PcbC protein|hydroxylase, putative, expressed
16.8.4	secondary metabolism.flavonoids.flavonols	triae_cs42_6ds_tgacv1_542917_aa1732540	moderately similar to ( 228) AT5G20550 | Symbols: | oxidoreductase, 2OG-Fe(II) oxygenase family protein | chr5:6952569-6953856 REVERSEweakly similar to ( 142) FLS_PETHY Flavonol synthase/flavanone 3-hydroxylase (EC 1.14.11.23) (EC 1.14.11.9) (FLS) - Petunia hybrida (Petunia) PcbC protein|hydroxylase, putative, expressed
16.8.4	secondary metabolism.flavonoids.flavonols	triae_cs42_5dl_tgacv1_436258_aa1459480	moderately similar to ( 228) AT5G20550 | Symbols: | oxidoreductase, 2OG-Fe(II) oxygenase family protein | chr5:6952569-6953856 REVERSEweakly similar to ( 142) FLS_PETHY Flavonol synthase/flavanone 3-hydroxylase (EC 1.14.11.23) (EC 1.14.11.9) (FLS) - Petunia hybrida (Petunia) PcbC protein|hydroxylase, putative, expressed
16.8.4	secondary metabolism.flavonoids.flavonols	triae_cs42_7bs_tgacv1_592538_aa1939990	moderately similar to ( 228) AT5G20550 | Symbols: | oxidoreductase, 2OG-Fe(II) oxygenase family protein | chr5:6952569-6953856 REVERSEweakly similar to ( 142) FLS_PETHY Flavonol synthase/flavanone 3-hydroxylase (EC 1.14.11.23) (EC 1.14.11.9) (FLS) - Petunia hybrida (Petunia) PcbC protein|hydroxylase, putative, expressed
16.8.4	secondary metabolism.flavonoids.flavonols	triae_cs42_7ds_tgacv1_622364_aa2038450	moderately similar to ( 228) AT5G20550 | Symbols: | oxidoreductase, 2OG-Fe(II) oxygenase family protein | chr5:6952569-6953856 REVERSEweakly similar to ( 142) FLS_PETHY Flavonol synthase/flavanone 3-hydroxylase (EC 1.14.11.23) (EC 1.14.11.9) (FLS) - Petunia hybrida (Petunia) PcbC protein|hydroxylase, putative, expressed
16.8.4	secondary metabolism.flavonoids.flavonols	triae_cs42_4bl_tgacv1_320814_aa1049320	moderately similar to ( 277) AT3G11180 | Symbols: | oxidoreductase, 2OG-Fe(II) oxygenase family protein | chr3:3504249-3506688 FORWARDweakly similar to ( 140) FLS_PETHY Flavonol synthase/flavanone 3-hydroxylase (EC 1.14.11.23) (EC 1.14.11.9) (FLS) - Petunia hybrida (Petunia) PcbC protein|leucoanthocyanidin dioxygenase, putative, expressed
16.8.4	secondary metabolism.flavonoids.flavonols	triae_cs42_4as_tgacv1_306371_aa1007170	moderately similar to ( 277) AT3G11180 | Symbols: | oxidoreductase, 2OG-Fe(II) oxygenase family protein | chr3:3504249-3506688 FORWARDweakly similar to ( 140) FLS_PETHY Flavonol synthase/flavanone 3-hydroxylase (EC 1.14.11.23) (EC 1.14.11.9) (FLS) - Petunia hybrida (Petunia) PcbC protein|leucoanthocyanidin dioxygenase, putative, expressed
16.8.4	secondary metabolism.flavonoids.flavonols	triae_cs42_4dl_tgacv1_342396_aa1112390	moderately similar to ( 277) AT3G11180 | Symbols: | oxidoreductase, 2OG-Fe(II) oxygenase family protein | chr3:3504249-3506688 FORWARDweakly similar to ( 140) FLS_PETHY Flavonol synthase/flavanone 3-hydroxylase (EC 1.14.11.23) (EC 1.14.11.9) (FLS) - Petunia hybrida (Petunia) PcbC protein|leucoanthocyanidin dioxygenase, putative, expressed
16.8.4	secondary metabolism.flavonoids.flavonols	triae_cs42_1dl_tgacv1_062805_aa0220240	moderately similar to ( 239) AT1G17020 | Symbols: SRG1, ATSRG1 | SRG1 (SENESCENCE-RELATED GENE 1); oxidoreductase, acting on diphenols and related substances as donors, oxygen as acceptor / oxidoreductase, acting on paired donors, with incorporation or reduction of molecular oxygen, 2-oxoglutarate as one donor, and inc | chr1:5820258-5821741 FORWARDweakly similar to ( 175) FLS_PETHY Flavonol synt…
16.8.4	secondary metabolism.flavonoids.flavonols	triae_cs42_3b_tgacv1_222483_aa0765620	weakly similar to ( 104) AT4G25300 | Symbols: | oxidoreductase, 2OG-Fe(II) oxygenase family protein | chr4:12945780-12946642 FORWARD protein|leucoanthocyanidin dioxygenase, putative, expressed
16.8.4	secondary metabolism.flavonoids.flavonols	triae_cs42_1al_tgacv1_005638_aa0054920	weakly similar to ( 104) AT4G25300 | Symbols: | oxidoreductase, 2OG-Fe(II) oxygenase family protein | chr4:12945780-12946642 FORWARD protein|leucoanthocyanidin dioxygenase, putative, expressed
16.8.4	secondary metabolism.flavonoids.flavonols	triae_cs42_7bs_tgacv1_592887_aa1945800	weakly similar to ( 176) AT1G49390 | Symbols: | oxidoreductase, 2OG-Fe(II) oxygenase family protein | chr1:18279600-18280873 FORWARDvery weakly similar to (95.1) ACCO_ACTCH 1-aminocyclopropane-1-carboxylate oxidase (EC 1.14.17.4) (ACC oxidase) (Ethylene-forming enzyme) (EFE) - Actinidia chinensis (Kiwi) (Yangtao) PcbC 2OG-FeII_Oxy protein|iron/ascorbate-dependent oxidoreductase, putative, express…
16.8.4	secondary metabolism.flavonoids.flavonols	triae_cs42_u_tgacv1_640815_aa2075370	weakly similar to ( 176) AT1G49390 | Symbols: | oxidoreductase, 2OG-Fe(II) oxygenase family protein | chr1:18279600-18280873 FORWARDvery weakly similar to (95.1) ACCO_ACTCH 1-aminocyclopropane-1-carboxylate oxidase (EC 1.14.17.4) (ACC oxidase) (Ethylene-forming enzyme) (EFE) - Actinidia chinensis (Kiwi) (Yangtao) PcbC 2OG-FeII_Oxy protein|iron/ascorbate-dependent oxidoreductase, putative, express…
16.8.4	secondary metabolism.flavonoids.flavonols	triae_cs42_2dl_tgacv1_161538_aa0559080	moderately similar to ( 276) AT3G60290 | Symbols: | oxidoreductase/ oxidoreductase, acting on paired donors, with incorporation or reduction of molecular oxygen, 2-oxoglutarate as one donor, and incorporation of one atom each of oxygen into both donors | chr3:22282662-22284414 FORWARDweakly similar to ( 144) FLS_SOLTU Flavonol synthase/flavanone 3-hydroxylase (EC 1.14.11.23) (EC 1.14.11.9) (FLS) …
16.8.5.1	secondary metabolism.flavonoids.isoflavones.isoflavone reductase	triae_cs42_2as_tgacv1_114441_aa0367280	moderately similar to ( 258) AT1G32100 | Symbols: ATPRR1, PRR1 | PRR1 (PINORESINOL REDUCTASE 1); pinoresinol reductase | chr1:11546472-11547953 REVERSEweakly similar to ( 150) IFR_CICAR Isoflavone reductase (EC 1.3.1.45) (IFR) (2'-hydroxyisoflavone reductase) (NADPH:isoflavone oxidoreductase) - Cicer arietinum (Chickpea) (Garbanzo)NmrA protein|isoflavone reductase, putative, expressed
16.8.5.1	secondary metabolism.flavonoids.isoflavones.isoflavone reductase	triae_cs42_2bs_tgacv1_146223_aa0459520	moderately similar to ( 258) AT1G32100 | Symbols: ATPRR1, PRR1 | PRR1 (PINORESINOL REDUCTASE 1); pinoresinol reductase | chr1:11546472-11547953 REVERSEweakly similar to ( 150) IFR_CICAR Isoflavone reductase (EC 1.3.1.45) (IFR) (2'-hydroxyisoflavone reductase) (NADPH:isoflavone oxidoreductase) - Cicer arietinum (Chickpea) (Garbanzo)NmrA protein|isoflavone reductase, putative, expressed
16.8.5.1	secondary metabolism.flavonoids.isoflavones.isoflavone reductase	triae_cs42_7as_tgacv1_569350_aa1814150	moderately similar to ( 258) AT1G32100 | Symbols: ATPRR1, PRR1 | PRR1 (PINORESINOL REDUCTASE 1); pinoresinol reductase | chr1:11546472-11547953 REVERSEweakly similar to ( 150) IFR_CICAR Isoflavone reductase (EC 1.3.1.45) (IFR) (2'-hydroxyisoflavone reductase) (NADPH:isoflavone oxidoreductase) - Cicer arietinum (Chickpea) (Garbanzo)NmrA protein|isoflavone reductase, putative, expressed
16.8.5.1	secondary metabolism.flavonoids.isoflavones.isoflavone reductase	triae_cs42_2ds_tgacv1_177893_aa0586800	moderately similar to ( 258) AT1G32100 | Symbols: ATPRR1, PRR1 | PRR1 (PINORESINOL REDUCTASE 1); pinoresinol reductase | chr1:11546472-11547953 REVERSEweakly similar to ( 150) IFR_CICAR Isoflavone reductase (EC 1.3.1.45) (IFR) (2'-hydroxyisoflavone reductase) (NADPH:isoflavone oxidoreductase) - Cicer arietinum (Chickpea) (Garbanzo)NmrA protein|isoflavone reductase, putative, expressed
16.8.5.1	secondary metabolism.flavonoids.isoflavones.isoflavone reductase	triae_cs42_4as_tgacv1_306787_aa1013340	moderately similar to ( 223) AT4G39230 | Symbols: | isoflavone reductase, putative | chr4:18266024-18267604 REVERSEmoderately similar to ( 236) IFRH_TOBAC Isoflavone reductase homolog A622 (EC 1.3.1.-) - Nicotiana tabacum (Common tobacco)NmrA protein|nmrA-like family domain containing protein, expressed
16.8.5.1	secondary metabolism.flavonoids.isoflavones.isoflavone reductase	triae_cs42_4dl_tgacv1_343106_aa1129850	moderately similar to ( 223) AT4G39230 | Symbols: | isoflavone reductase, putative | chr4:18266024-18267604 REVERSEmoderately similar to ( 236) IFRH_TOBAC Isoflavone reductase homolog A622 (EC 1.3.1.-) - Nicotiana tabacum (Common tobacco)NmrA protein|nmrA-like family domain containing protein, expressed
16.8.5.1	secondary metabolism.flavonoids.isoflavones.isoflavone reductase	triae_cs42_u_tgacv1_649448_aa2148630	moderately similar to ( 223) AT4G39230 | Symbols: | isoflavone reductase, putative | chr4:18266024-18267604 REVERSEmoderately similar to ( 236) IFRH_TOBAC Isoflavone reductase homolog A622 (EC 1.3.1.-) - Nicotiana tabacum (Common tobacco)NmrA protein|nmrA-like family domain containing protein, expressed
16.8.5.1	secondary metabolism.flavonoids.isoflavones.isoflavone reductase	triae_cs42_7ds_tgacv1_621711_aa2024000	moderately similar to ( 405) AT4G39230 | Symbols: | isoflavone reductase, putative | chr4:18266024-18267604 REVERSEmoderately similar to ( 401) IFRH_SOLTU Isoflavone reductase homolog (EC 1.3.1.-) (CP100) - Solanum tuberosum (Potato)NmrA protein|isoflavone reductase homolog IRL, putative, expressed
16.10	secondary metabolism.simple phenols	triae_cs42_3al_tgacv1_194074_aa0625950	highly similar to ( 789) AT5G60020 | Symbols: LAC17, ATLAC17 | LAC17 (laccase 17); laccase | chr5:24168072-24170223 FORWARDmoderately similar to ( 204) ASO_CUCSA L-ascorbate oxidase precursor (EC 1.10.3.3) (Ascorbase) (ASO) - Cucumis sativus (Cucumber) Cu-oxidase_3 Cu-oxidase Cu-oxidase_2 SufI protein|laccase precursor protein, putative, expressed
16.10	secondary metabolism.simple phenols	triae_cs42_4as_tgacv1_306823_aa1013820	highly similar to ( 617) AT2G40370 | Symbols: LAC5 | LAC5 (laccase 5); laccase | chr2:16858192-16860593 REVERSEweakly similar to ( 109) ASO_CUCMA L-ascorbate oxidase precursor (EC 1.10.3.3) (Ascorbase) (ASO) - Cucurbita maxima (Pumpkin) (Winter squash) Cu-oxidase_3 Cu-oxidase_2 Cu-oxidase SufI protein|laccase precursor protein, putative, expressed
16.10	secondary metabolism.simple phenols	triae_cs42_4bl_tgacv1_320618_aa1044770	highly similar to ( 617) AT2G40370 | Symbols: LAC5 | LAC5 (laccase 5); laccase | chr2:16858192-16860593 REVERSEweakly similar to ( 109) ASO_CUCMA L-ascorbate oxidase precursor (EC 1.10.3.3) (Ascorbase) (ASO) - Cucurbita maxima (Pumpkin) (Winter squash) Cu-oxidase_3 Cu-oxidase_2 Cu-oxidase SufI protein|laccase precursor protein, putative, expressed
16.10	secondary metabolism.simple phenols	triae_cs42_4dl_tgacv1_345130_aa1151850	highly similar to ( 617) AT2G40370 | Symbols: LAC5 | LAC5 (laccase 5); laccase | chr2:16858192-16860593 REVERSEweakly similar to ( 109) ASO_CUCMA L-ascorbate oxidase precursor (EC 1.10.3.3) (Ascorbase) (ASO) - Cucurbita maxima (Pumpkin) (Winter squash) Cu-oxidase_3 Cu-oxidase_2 Cu-oxidase SufI protein|laccase precursor protein, putative, expressed
16.10	secondary metabolism.simple phenols	triae_cs42_7bl_tgacv1_578308_aa1892810	highly similar to ( 541) AT5G09360 | Symbols: LAC14 | LAC14 (laccase 14); laccase | chr5:2906426-2908658 REVERSEmoderately similar to ( 209) ASO_CUCMA L-ascorbate oxidase precursor (EC 1.10.3.3) (Ascorbase) (ASO) - Cucurbita maxima (Pumpkin) (Winter squash) Cu-oxidase_3 Cu-oxidase_2 SufI Cu-oxidase protein|laccase precursor protein, putative, expressed
16.10	secondary metabolism.simple phenols	triae_cs42_7dl_tgacv1_607658_aa2011140	highly similar to ( 541) AT5G09360 | Symbols: LAC14 | LAC14 (laccase 14); laccase | chr5:2906426-2908658 REVERSEmoderately similar to ( 209) ASO_CUCMA L-ascorbate oxidase precursor (EC 1.10.3.3) (Ascorbase) (ASO) - Cucurbita maxima (Pumpkin) (Winter squash) Cu-oxidase_3 Cu-oxidase_2 SufI Cu-oxidase protein|laccase precursor protein, putative, expressed
16.10	secondary metabolism.simple phenols	triae_cs42_5dl_tgacv1_433283_aa1408150	highly similar to ( 699) AT4G39830 | Symbols: | L-ascorbate oxidase, putative | chr4:18479103-18481184 FORWARDhighly similar to ( 565) ASO_CUCSA L-ascorbate oxidase precursor (EC 1.10.3.3) (Ascorbase) (ASO) - Cucumis sativus (Cucumber) SufI Cu-oxidase Cu-oxidase_3 Cu-oxidase_2 protein|L-ascorbate oxidase precursor, putative, expressed
16.10	secondary metabolism.simple phenols	triae_cs42_5al_tgacv1_376614_aa1239070	highly similar to ( 747) AT5G05390 | Symbols: LAC12 | LAC12 (laccase 12); laccase | chr5:1594753-1597042 FORWARDmoderately similar to ( 218) ASO_CUCMA L-ascorbate oxidase precursor (EC 1.10.3.3) (Ascorbase) (ASO) - Cucurbita maxima (Pumpkin) (Winter squash) Cu-oxidase_3 Cu-oxidase_2 Cu-oxidase SufI protein|laccase-23 precursor, putative, expressed
16.10	secondary metabolism.simple phenols	triae_cs42_5dl_tgacv1_435415_aa1450300	highly similar to ( 747) AT5G05390 | Symbols: LAC12 | LAC12 (laccase 12); laccase | chr5:1594753-1597042 FORWARDmoderately similar to ( 218) ASO_CUCMA L-ascorbate oxidase precursor (EC 1.10.3.3) (Ascorbase) (ASO) - Cucurbita maxima (Pumpkin) (Winter squash) Cu-oxidase_3 Cu-oxidase_2 Cu-oxidase SufI protein|laccase-23 precursor, putative, expressed
16.10	secondary metabolism.simple phenols	triae_cs42_4al_tgacv1_288273_aa0943190	moderately similar to ( 426) AT3G09220 | Symbols: LAC7 | LAC7 (laccase 7); laccase | chr3:2827434-2830477 REVERSEweakly similar to ( 120) ASO_TOBAC L-ascorbate oxidase precursor (EC 1.10.3.3) (Ascorbase) (ASO) - Nicotiana tabacum (Common tobacco) Cu-oxidase_3 Cu-oxidase_2 SufI Cu-oxidase protein|laccase-15 precursor, putative, expressed
16.10	secondary metabolism.simple phenols	triae_cs42_7al_tgacv1_558464_aa1793560	highly similar to ( 620) AT5G21100 | Symbols: | L-ascorbate oxidase, putative | chr5:7168312-7170719 FORWARDhighly similar to ( 641) ASO_CUCMA L-ascorbate oxidase precursor (EC 1.10.3.3) (Ascorbase) (ASO) - Cucurbita maxima (Pumpkin) (Winter squash) Cu-oxidase Cu-oxidase_3 Cu-oxidase_2 SufI protein|L-ascorbate oxidase precursor, putative, expressed
16.10	secondary metabolism.simple phenols	triae_cs42_7bl_tgacv1_577272_aa1870870	highly similar to ( 620) AT5G21100 | Symbols: | L-ascorbate oxidase, putative | chr5:7168312-7170719 FORWARDhighly similar to ( 641) ASO_CUCMA L-ascorbate oxidase precursor (EC 1.10.3.3) (Ascorbase) (ASO) - Cucurbita maxima (Pumpkin) (Winter squash) Cu-oxidase Cu-oxidase_3 Cu-oxidase_2 SufI protein|L-ascorbate oxidase precursor, putative, expressed
16.10	secondary metabolism.simple phenols	triae_cs42_u_tgacv1_641199_aa2087980	highly similar to ( 620) AT5G21100 | Symbols: | L-ascorbate oxidase, putative | chr5:7168312-7170719 FORWARDhighly similar to ( 641) ASO_CUCMA L-ascorbate oxidase precursor (EC 1.10.3.3) (Ascorbase) (ASO) - Cucurbita maxima (Pumpkin) (Winter squash) Cu-oxidase Cu-oxidase_3 Cu-oxidase_2 SufI protein|L-ascorbate oxidase precursor, putative, expressed
16.10	secondary metabolism.simple phenols	triae_cs42_4dl_tgacv1_343548_aa1136380	highly similar to ( 791) AT5G60020 | Symbols: LAC17, ATLAC17 | LAC17 (laccase 17); laccase | chr5:24168072-24170223 FORWARDweakly similar to ( 186) ASO_CUCMA L-ascorbate oxidase precursor (EC 1.10.3.3) (Ascorbase) (ASO) - Cucurbita maxima (Pumpkin) (Winter squash) Cu-oxidase_3 Cu-oxidase_2 Cu-oxidase SufI protein|laccase precursor protein, putative, expressed
17.1.1	hormone metabolism.abscisic acid.synthesis-degradation	triae_cs42_7bl_tgacv1_577913_aa1885930	nearly identical (1394) AT2G27150 | Symbols: AAO3 | AAO3 (Abscisic ALDEHYDE OXIDASE 3); abscisic aldehyde oxidase/ aldehyde oxidase/ indole-3-acetaldehyde oxidase | chr2:11601952-11607014 FORWARDnearly identical (2582) ALDOL_ORYSA Putative aldehyde oxidase-like protein - Oryza sativa (Rice) Ald_Xan_dh_C2 XdhB CoxL PRK09970 XdhA FAD_binding_5 PRK09800 CoxS Ald_Xan_dh_C Fer2_2 PRK11433 CO_deh_flav_…
17.1.1	hormone metabolism.abscisic acid.synthesis-degradation	triae_cs42_5bl_tgacv1_406184_aa1341920	nearly identical (1400) AT5G20960 | Symbols: AAO1, AO1, ATAO, ATAO1 | AAO1 (ARABIDOPSIS ALDEHYDE OXIDASE 1); aldehyde oxidase/ indole-3-acetaldehyde oxidase | chr5:7116783-7122338 FORWARDnearly identical (2645) ALDO2_ORYSA Probable aldehyde oxidase 2 (EC 1.2.3.1) (AO-2) - Oryza sativa (Rice) Ald_Xan_dh_C2 XdhB CoxL PRK09970 XdhA PRK09800 FAD_binding_5 CoxS Ald_Xan_dh_C Fer2_2 PRK11433 CO_deh_flav…
17.1.1	hormone metabolism.abscisic acid.synthesis-degradation	triae_cs42_5dl_tgacv1_435700_aa1453740	nearly identical (1400) AT5G20960 | Symbols: AAO1, AO1, ATAO, ATAO1 | AAO1 (ARABIDOPSIS ALDEHYDE OXIDASE 1); aldehyde oxidase/ indole-3-acetaldehyde oxidase | chr5:7116783-7122338 FORWARDnearly identical (2645) ALDO2_ORYSA Probable aldehyde oxidase 2 (EC 1.2.3.1) (AO-2) - Oryza sativa (Rice) Ald_Xan_dh_C2 XdhB CoxL PRK09970 XdhA PRK09800 FAD_binding_5 CoxS Ald_Xan_dh_C Fer2_2 PRK11433 CO_deh_flav…
17.1.1	hormone metabolism.abscisic acid.synthesis-degradation	triae_cs42_5ds_tgacv1_456542_aa1473580	weakly similar to ( 157) AT1G75700 | Symbols: HVA22G | HVA22G (HVA22-LIKE PROTEIN G) | chr1:28423956-28424931 FORWARD protein|HVA22, putative, expressed
17.1.1.1.10	hormone metabolism.abscisic acid.synthesis-degradation.synthesis.9-cis-epoxycarotenoid dioxygenase	triae_cs42_5al_tgacv1_374601_aa1204180	highly similar to ( 752) AT3G14440 | Symbols: NCED3, ATNCED3, STO1, SIS7 | NCED3 (NINE-CIS-EPOXYCAROTENOID DIOXYGENASE 3); 9-cis-epoxycarotenoid dioxygenase | chr3:4831678-4833477 REVERSE RPE65 COG3670 protein|9-cis-epoxycarotenoid dioxygenase 1, chloroplast precursor, putative, expressed
17.1.2	hormone metabolism.abscisic acid.signal transduction	triae_cs42_3dl_tgacv1_252621_aa0891090	moderately similar to ( 234) AT3G24650 | Symbols: ABI3, SIS10 | ABI3 (ABA INSENSITIVE 3); DNA binding / basal transcription repressor/ transcription activator/ transcription factor | chr3:8997911-9000780 FORWARDhighly similar to ( 920) VIV_ORYSA Protein viviparous homolog - Oryza sativa (Rice) protein|B3 DNA binding domain containing protein, expressed
17.1.2	hormone metabolism.abscisic acid.signal transduction	triae_cs42_3b_tgacv1_224932_aa0803240	moderately similar to ( 234) AT3G24650 | Symbols: ABI3, SIS10 | ABI3 (ABA INSENSITIVE 3); DNA binding / basal transcription repressor/ transcription activator/ transcription factor | chr3:8997911-9000780 FORWARDhighly similar to ( 920) VIV_ORYSA Protein viviparous homolog - Oryza sativa (Rice) protein|B3 DNA binding domain containing protein, expressed
17.1.2	hormone metabolism.abscisic acid.signal transduction	triae_cs42_3al_tgacv1_194620_aa0636870	moderately similar to ( 234) AT3G24650 | Symbols: ABI3, SIS10 | ABI3 (ABA INSENSITIVE 3); DNA binding / basal transcription repressor/ transcription activator/ transcription factor | chr3:8997911-9000780 FORWARDhighly similar to ( 920) VIV_ORYSA Protein viviparous homolog - Oryza sativa (Rice) protein|B3 DNA binding domain containing protein, expressed
17.1.2	hormone metabolism.abscisic acid.signal transduction	triae_cs42_7bs_tgacv1_591894_aa1924840	weakly similar to ( 117) AT4G34000 | Symbols: ABF3, DPBF5 | ABF3 (ABSCISIC ACID RESPONSIVE ELEMENTS-BINDING FACTOR 3); DNA binding / protein binding / transcription activator/ transcription factor | chr4:16296008-16297594 FORWARD protein|bZIP transcription factor, putative, expressed
17.1.2	hormone metabolism.abscisic acid.signal transduction	triae_cs42_3dl_tgacv1_250297_aa0865590	weakly similar to ( 137) AT3G26790 | Symbols: FUS3 | FUS3 (FUSCA 3); DNA binding / transcription activator/ transcription factor | chr3:9854025-9855748 REVERSEweakly similar to ( 115) VIV_ORYSA Protein viviparous homolog - Oryza sativa (Rice) protein|B3 DNA binding domain containing protein, expressed
17.1.2	hormone metabolism.abscisic acid.signal transduction	triae_cs42_3al_tgacv1_194458_aa0633460	weakly similar to ( 137) AT3G26790 | Symbols: FUS3 | FUS3 (FUSCA 3); DNA binding / transcription activator/ transcription factor | chr3:9854025-9855748 REVERSEweakly similar to ( 115) VIV_ORYSA Protein viviparous homolog - Oryza sativa (Rice) protein|B3 DNA binding domain containing protein, expressed
17.1.2	hormone metabolism.abscisic acid.signal transduction	triae_cs42_3b_tgacv1_221120_aa0730910	weakly similar to ( 137) AT3G26790 | Symbols: FUS3 | FUS3 (FUSCA 3); DNA binding / transcription activator/ transcription factor | chr3:9854025-9855748 REVERSEweakly similar to ( 115) VIV_ORYSA Protein viviparous homolog - Oryza sativa (Rice) protein|B3 DNA binding domain containing protein, expressed
17.1.3	hormone metabolism.abscisic acid.induced-regulated-responsive-activated	triae_cs42_u_tgacv1_641308_aa2091490	weakly similar to ( 177) AT3G56850 | Symbols: AREB3, DPBF3 | AREB3 (ABA-RESPONSIVE ELEMENT BINDING PROTEIN 3); DNA binding / transcription activator/ transcription factor | chr3:21046554-21047894 REVERSE protein|bZIP transcription factor, putative, expressed
17.1.3	hormone metabolism.abscisic acid.induced-regulated-responsive-activated	triae_cs42_5al_tgacv1_378813_aa1254710	weakly similar to ( 135) AT5G50720 | Symbols: ATHVA22E, HVA22E | ATHVA22E | chr5:20633442-20634502 REVERSEweakly similar to ( 197) HVA22_HORVU Protein HVA22 - Hordeum vulgare (Barley) TB2_DP1_HVA22 protein|HVA22, putative, expressed
17.1.3	hormone metabolism.abscisic acid.induced-regulated-responsive-activated	triae_cs42_5al_tgacv1_377447_aa1246910	moderately similar to ( 265) AT5G13200 | Symbols: | GRAM domain-containing protein / ABA-responsive protein-related | chr5:4207081-4208079 FORWARD protein|GRAM domain containing protein, expressed
17.2.1	hormone metabolism.auxin.synthesis-degradation	triae_cs42_2dl_tgacv1_159122_aa0532990	moderately similar to ( 452) AT5G54140 | Symbols: ILL3 | ILL3; IAA-amino acid conjugate hydrolase/ metallopeptidase | chr5:21965833-21967834 FORWARDAbgB Peptidase_M20 protein|hydrolase, putative, expressed
17.2.1	hormone metabolism.auxin.synthesis-degradation	triae_cs42_5bl_tgacv1_405519_aa1329290	moderately similar to ( 412) AT3G02875 | Symbols: ILR1 | ILR1 (IAA-LEUCINE RESISTANT 1); IAA-Leu conjugate hydrolase/ IAA-Phe conjugate hydrolase/ metallopeptidase | chr3:631993-633859 FORWARDAbgB Peptidase_M20 ArgE protein|hydrolase, putative, expressed
17.2.1	hormone metabolism.auxin.synthesis-degradation	triae_cs42_5bl_tgacv1_405519_aa1329270	moderately similar to ( 412) AT3G02875 | Symbols: ILR1 | ILR1 (IAA-LEUCINE RESISTANT 1); IAA-Leu conjugate hydrolase/ IAA-Phe conjugate hydrolase/ metallopeptidase | chr3:631993-633859 FORWARDAbgB Peptidase_M20 ArgE protein|hydrolase, putative, expressed
17.2.1	hormone metabolism.auxin.synthesis-degradation	triae_cs42_5dl_tgacv1_433368_aa1411140	moderately similar to ( 412) AT3G02875 | Symbols: ILR1 | ILR1 (IAA-LEUCINE RESISTANT 1); IAA-Leu conjugate hydrolase/ IAA-Phe conjugate hydrolase/ metallopeptidase | chr3:631993-633859 FORWARDAbgB Peptidase_M20 ArgE protein|hydrolase, putative, expressed
17.2.1	hormone metabolism.auxin.synthesis-degradation	triae_cs42_5dl_tgacv1_434772_aa1441370	moderately similar to ( 419) AT3G02875 | Symbols: ILR1 | ILR1 (IAA-LEUCINE RESISTANT 1); IAA-Leu conjugate hydrolase/ IAA-Phe conjugate hydrolase/ metallopeptidase | chr3:631993-633859 FORWARDAbgB Peptidase_M20 ArgE PRK08588 protein|hydrolase, putative, expressed
17.2.1	hormone metabolism.auxin.synthesis-degradation	triae_cs42_2ds_tgacv1_178281_aa0593760	moderately similar to ( 419) AT3G02875 | Symbols: ILR1 | ILR1 (IAA-LEUCINE RESISTANT 1); IAA-Leu conjugate hydrolase/ IAA-Phe conjugate hydrolase/ metallopeptidase | chr3:631993-633859 FORWARDAbgB Peptidase_M20 ArgE PRK08588 protein|hydrolase, putative, expressed
17.2.1	hormone metabolism.auxin.synthesis-degradation	triae_cs42_5ds_tgacv1_457463_aa1486770	moderately similar to ( 419) AT3G02875 | Symbols: ILR1 | ILR1 (IAA-LEUCINE RESISTANT 1); IAA-Leu conjugate hydrolase/ IAA-Phe conjugate hydrolase/ metallopeptidase | chr3:631993-633859 FORWARDAbgB Peptidase_M20 ArgE PRK08588 protein|hydrolase, putative, expressed
17.2.1	hormone metabolism.auxin.synthesis-degradation	triae_cs42_2ds_tgacv1_177654_aa0581970	moderately similar to ( 419) AT3G02875 | Symbols: ILR1 | ILR1 (IAA-LEUCINE RESISTANT 1); IAA-Leu conjugate hydrolase/ IAA-Phe conjugate hydrolase/ metallopeptidase | chr3:631993-633859 FORWARDAbgB Peptidase_M20 ArgE PRK08588 protein|hydrolase, putative, expressed
17.2.1	hormone metabolism.auxin.synthesis-degradation	triae_cs42_3b_tgacv1_220847_aa0721180	moderately similar to ( 442) AT1G51760 | Symbols: IAR3, JR3 | IAR3 (IAA-ALANINE RESISTANT 3); IAA-Ala conjugate hydrolase/ metallopeptidase | chr1:19199562-19201424 FORWARDAbgB Peptidase_M20 protein|hydrolase, putative, expressed
17.2.1	hormone metabolism.auxin.synthesis-degradation	triae_cs42_7al_tgacv1_559410_aa1799490	moderately similar to ( 488) AT1G44350 | Symbols: ILL6 | ILL6; IAA-amino acid conjugate hydrolase/ metallopeptidase | chr1:16834749-16838201 REVERSEAbgB Peptidase_M20 protein|peptidase, putative, expressed
17.2.2	hormone metabolism.auxin.signal transduction	triae_cs42_3al_tgacv1_199376_aa0669700	moderately similar to ( 476) AT1G23080 | Symbols: PIN7 | PIN7 (PIN-FORMED 7); auxin efflux transmembrane transporter/ auxin:hydrogen symporter/ transporter | chr1:8180768-8183406 REVERSEhighly similar to ( 806) PIN3A_ORYSA Probable auxin efflux carrier component 3a (OsPIN3a) - Oryza sativa (Rice)Mem_trans protein|auxin efflux carrier component, putative, expressed
17.2.2	hormone metabolism.auxin.signal transduction	triae_cs42_3b_tgacv1_226013_aa0813380	moderately similar to ( 476) AT1G23080 | Symbols: PIN7 | PIN7 (PIN-FORMED 7); auxin efflux transmembrane transporter/ auxin:hydrogen symporter/ transporter | chr1:8180768-8183406 REVERSEhighly similar to ( 806) PIN3A_ORYSA Probable auxin efflux carrier component 3a (OsPIN3a) - Oryza sativa (Rice)Mem_trans protein|auxin efflux carrier component, putative, expressed
17.2.2	hormone metabolism.auxin.signal transduction	triae_cs42_4bs_tgacv1_329390_aa1100850	highly similar to ( 558) AT2G01420 | Symbols: PIN4 | PIN4 (PIN-FORMED 4); auxin:hydrogen symporter/ transporter | chr2:180478-183199 REVERSEhighly similar to ( 867) PIN1B_ORYSA Probable auxin efflux carrier component 1b (OsPIN1b) - Oryza sativa (Rice)Mem_trans protein|auxin efflux carrier component, putative, expressed
17.2.2	hormone metabolism.auxin.signal transduction	triae_cs42_1bl_tgacv1_032784_aa0134090	highly similar to ( 515) AT1G70940 | Symbols: PIN3, ATPIN3 | PIN3 (PIN-FORMED 3); auxin:hydrogen symporter/ transporter | chr1:26743170-26745871 FORWARDhighly similar to ( 904) PIN3B_ORYSA Putative auxin efflux carrier component 3b (OsPIN3b) - Oryza sativa (Rice)Mem_trans protein|auxin efflux carrier component, putative, expressed
17.2.2	hormone metabolism.auxin.signal transduction	triae_cs42_5dl_tgacv1_433301_aa1408720	highly similar to ( 770) AT5G55540 | Symbols: TRN1, LOP1 | TRN1 (TORNADO 1) | chr5:22496322-22500543 REVERSE protein|expressed protein
17.2.2	hormone metabolism.auxin.signal transduction	triae_cs42_5ds_tgacv1_457805_aa1489950	weakly similar to ( 171) AT4G02980 | Symbols: ABP1, ABP | ABP1 (ENDOPLASMIC RETICULUM AUXIN BINDING PROTEIN 1); auxin binding | chr4:1319902-1321449 REVERSEmoderately similar to ( 231) ABP4_MAIZE Auxin-binding protein 4 precursor (ABP) - Zea mays (Maize)Auxin_BP protein|auxin-binding protein 4 precursor, putative, expressed
17.2.2	hormone metabolism.auxin.signal transduction	triae_cs42_4as_tgacv1_308088_aa1025720	highly similar to ( 603) AT5G49980 | Symbols: AFB5 | AFB5 (Auxin F-Box protein 5); ubiquitin-protein ligase | chr5:20334420-20336531 REVERSE protein|AUXIN SIGNALING F-BOX 2, putative, expressed
17.2.3	hormone metabolism.auxin.induced-regulated-responsive-activated	triae_cs42_2as_tgacv1_112465_aa0338580	highly similar to ( 905) AT4G37390 | Symbols: YDK1, GH3.2, BRU6, GH3-2, AUR3 | BRU6; indole-3-acetic acid amido synthetase | chr4:17579722-17581768 FORWARDnearly identical (1234) GH38_ORYSA Probable indole-3-acetic acid-amido synthetase GH3.8 (EC 6.3.2.-) (Auxin-responsive GH3-like protein 8) (OsGH3-8) - Oryza sativa (Rice)GH3 protein|OsGH3.8 - Probable indole-3-acetic acid-amido synthetase, expr…
17.2.3	hormone metabolism.auxin.induced-regulated-responsive-activated	triae_cs42_1al_tgacv1_001067_aa0024380	moderately similar to ( 464) AT2G46370 | Symbols: JAR1, FIN219 | JAR1 (JASMONATE RESISTANT 1); ATP binding / adenylyltransferase/ catalytic/ jasmonate-amino synthetase | chr2:19034579-19036369 FORWARDhighly similar to ( 728) GH35_ORYSA Probable indole-3-acetic acid-amido synthetase GH3.5 (EC 6.3.2.-) (Auxin-responsive GH3-like protein 5) (OsGH3-5) - Oryza sativa (Rice)GH3 protein|OsGH3.5 - Probab…
17.2.3	hormone metabolism.auxin.induced-regulated-responsive-activated	triae_cs42_3ds_tgacv1_271696_aa0905960	highly similar to ( 599) AT2G03280 | Symbols: | unknown protein | chr2:996249-998239 REVERSEDUF246 protein|growth regulator related protein, putative, expressed
17.2.3	hormone metabolism.auxin.induced-regulated-responsive-activated	triae_cs42_5dl_tgacv1_435924_aa1456350	very weakly similar to (82.0) AT5G20820 | Symbols: | auxin-responsive protein-related | chr5:7046911-7047294 REVERSE protein|OsSAUR37 - Auxin-responsive SAUR gene family member, expressed
17.2.3	hormone metabolism.auxin.induced-regulated-responsive-activated	triae_cs42_5bl_tgacv1_404132_aa1285830	weakly similar to ( 146) AT3G43120 | Symbols: | auxin-responsive protein-related | chr3:15094644-15095312 FORWARDAuxin_inducible protein|OsSAUR38 - Auxin-responsive SAUR gene family member, expressed
17.2.3	hormone metabolism.auxin.induced-regulated-responsive-activated	triae_cs42_7bs_tgacv1_593643_aa1953330	weakly similar to ( 172) AT1G60750 | Symbols: | oxidoreductase | chr1:22362293-22363854 REVERSEweakly similar to ( 167) IN22_MAIZE IN2-2 protein - Zea mays (Maize) Tas Aldo_ket_red COG1453 COG4989 ARA1 protein|oxidoreductase, aldo/keto reductase family protein, putative, expressed
17.2.3	hormone metabolism.auxin.induced-regulated-responsive-activated	triae_cs42_2dl_tgacv1_158240_aa0513330	highly similar to ( 501) AT1G60710 | Symbols: ATB2 | ATB2; oxidoreductase | chr1:22355073-22356627 REVERSEmoderately similar to ( 434) A115_TOBAC Auxin-induced protein PCNT115 - Nicotiana tabacum (Common tobacco) Tas Aldo_ket_red ARA1 COG4989 PRK10376 PRK09912 PRK10625 COG1453 protein|oxidoreductase, aldo/keto reductase family protein, putative, expressed
17.2.3	hormone metabolism.auxin.induced-regulated-responsive-activated	triae_cs42_4bs_tgacv1_330129_aa1106170	weakly similar to ( 197) IAA29_ORYSA Putative auxin-responsive protein IAA29 (Indoleacetic acid-induced protein 29) - Oryza sativa (Rice) protein|OsIAA29 - Auxin-responsive Aux/IAA gene family member, expressed
17.2.3	hormone metabolism.auxin.induced-regulated-responsive-activated	triae_cs42_4ds_tgacv1_361044_aa1159610	weakly similar to ( 197) IAA29_ORYSA Putative auxin-responsive protein IAA29 (Indoleacetic acid-induced protein 29) - Oryza sativa (Rice) protein|OsIAA29 - Auxin-responsive Aux/IAA gene family member, expressed
17.2.3	hormone metabolism.auxin.induced-regulated-responsive-activated	triae_cs42_7ds_tgacv1_621408_aa2014670	very weakly similar to (97.4) AT1G29500 | Symbols: | auxin-responsive protein, putative | chr1:10321290-10321697 FORWARD protein|OsSAUR36 - Auxin-responsive SAUR gene family member, expressed
17.2.3	hormone metabolism.auxin.induced-regulated-responsive-activated	triae_cs42_5dl_tgacv1_435947_aa1456620	very weakly similar to (84.7) AT1G29490 | Symbols: | auxin-responsive family protein | chr1:10319835-10320143 FORWARD protein|OsSAUR47 - Auxin-responsive SAUR gene family member, expressed
17.2.3	hormone metabolism.auxin.induced-regulated-responsive-activated	triae_cs42_2bl_tgacv1_130219_aa0406530	very weakly similar to (98.2) AT4G31320 | Symbols: | auxin-responsive protein, putative / small auxin up RNA (SAUR_C) | chr4:15193993-15194562 REVERSEAuxin_inducible protein|OsSAUR20 - Auxin-responsive SAUR gene family member, expressed
17.2.3	hormone metabolism.auxin.induced-regulated-responsive-activated	triae_cs42_4as_tgacv1_308308_aa1027280	highly similar to ( 583) AT1G14020 | Symbols: | unknown protein | chr1:4802930-4805111 FORWARDDUF246 protein|auxin-independent growth promoter protein, putative, expressed
17.2.3	hormone metabolism.auxin.induced-regulated-responsive-activated	triae_cs42_3as_tgacv1_211308_aa0688330	moderately similar to ( 418) AT2G46370 | Symbols: JAR1, FIN219 | JAR1 (JASMONATE RESISTANT 1); ATP binding / adenylyltransferase/ catalytic/ jasmonate-amino synthetase | chr2:19034579-19036369 FORWARDhighly similar to ( 856) GH33_ORYSA Probable indole-3-acetic acid-amido synthetase GH3.3 (EC 6.3.2.-) (Auxin-responsive GH3-like protein 3) (OsGH3-3) - Oryza sativa (Rice)GH3 protein|OsGH3.3 - Probab…
17.2.3	hormone metabolism.auxin.induced-regulated-responsive-activated	triae_cs42_3b_tgacv1_225295_aa0806840	moderately similar to ( 418) AT2G46370 | Symbols: JAR1, FIN219 | JAR1 (JASMONATE RESISTANT 1); ATP binding / adenylyltransferase/ catalytic/ jasmonate-amino synthetase | chr2:19034579-19036369 FORWARDhighly similar to ( 856) GH33_ORYSA Probable indole-3-acetic acid-amido synthetase GH3.3 (EC 6.3.2.-) (Auxin-responsive GH3-like protein 3) (OsGH3-3) - Oryza sativa (Rice)GH3 protein|OsGH3.3 - Probab…
17.2.3	hormone metabolism.auxin.induced-regulated-responsive-activated	triae_cs42_2ds_tgacv1_180456_aa0610970	weakly similar to ( 107) AT5G47530 | Symbols: | auxin-responsive protein, putative | chr5:19281471-19282870 FORWARD DUF568 protein|AIR12, putative, expressed
17.2.3	hormone metabolism.auxin.induced-regulated-responsive-activated	triae_cs42_2as_tgacv1_113968_aa0362880	weakly similar to ( 107) AT5G47530 | Symbols: | auxin-responsive protein, putative | chr5:19281471-19282870 FORWARD DUF568 protein|AIR12, putative, expressed
17.2.3	hormone metabolism.auxin.induced-regulated-responsive-activated	triae_cs42_7bl_tgacv1_576746_aa1853270	highly similar to ( 550) AT1G29200 | Symbols: | unknown protein | chr1:10208724-10210488 FORWARDDUF246 protein|growth regulator related protein, putative, expressed
17.2.3	hormone metabolism.auxin.induced-regulated-responsive-activated	triae_cs42_7as_tgacv1_569178_aa1809280	moderately similar to ( 394) AT1G60690 | Symbols: | aldo/keto reductase family protein | chr1:22349892-22351668 REVERSEmoderately similar to ( 372) A115_TOBAC Auxin-induced protein PCNT115 - Nicotiana tabacum (Common tobacco) Tas Aldo_ket_red ARA1 COG4989 PRK10376 COG1453 PRK09912 PRK10625 dkgB protein|oxidoreductase, aldo/keto reductase family protein, putative, expressed
17.2.3	hormone metabolism.auxin.induced-regulated-responsive-activated	triae_cs42_7bs_tgacv1_592612_aa1941360	moderately similar to ( 394) AT1G60690 | Symbols: | aldo/keto reductase family protein | chr1:22349892-22351668 REVERSEmoderately similar to ( 372) A115_TOBAC Auxin-induced protein PCNT115 - Nicotiana tabacum (Common tobacco) Tas Aldo_ket_red ARA1 COG4989 PRK10376 COG1453 PRK09912 PRK10625 dkgB protein|oxidoreductase, aldo/keto reductase family protein, putative, expressed
17.2.3	hormone metabolism.auxin.induced-regulated-responsive-activated	triae_cs42_7bs_tgacv1_592659_aa1942580	moderately similar to ( 394) AT1G60690 | Symbols: | aldo/keto reductase family protein | chr1:22349892-22351668 REVERSEmoderately similar to ( 372) A115_TOBAC Auxin-induced protein PCNT115 - Nicotiana tabacum (Common tobacco) Tas Aldo_ket_red ARA1 COG4989 PRK10376 COG1453 PRK09912 PRK10625 dkgB protein|oxidoreductase, aldo/keto reductase family protein, putative, expressed
17.2.3	hormone metabolism.auxin.induced-regulated-responsive-activated	triae_cs42_7ds_tgacv1_622139_aa2033540	moderately similar to ( 394) AT1G60690 | Symbols: | aldo/keto reductase family protein | chr1:22349892-22351668 REVERSEmoderately similar to ( 372) A115_TOBAC Auxin-induced protein PCNT115 - Nicotiana tabacum (Common tobacco) Tas Aldo_ket_red ARA1 COG4989 PRK10376 COG1453 PRK09912 PRK10625 dkgB protein|oxidoreductase, aldo/keto reductase family protein, putative, expressed
17.2.3	hormone metabolism.auxin.induced-regulated-responsive-activated	triae_cs42_7as_tgacv1_569580_aa1819540	highly similar to ( 553) AT1G22460 | Symbols: | unknown protein | chr1:7927530-7930351 REVERSEDUF246 protein|growth regulator related protein, putative, expressed
17.2.3	hormone metabolism.auxin.induced-regulated-responsive-activated	triae_cs42_7bs_tgacv1_592650_aa1942300	highly similar to ( 553) AT1G22460 | Symbols: | unknown protein | chr1:7927530-7930351 REVERSEDUF246 protein|growth regulator related protein, putative, expressed
17.2.3	hormone metabolism.auxin.induced-regulated-responsive-activated	triae_cs42_7ds_tgacv1_623409_aa2052850	highly similar to ( 553) AT1G22460 | Symbols: | unknown protein | chr1:7927530-7930351 REVERSEDUF246 protein|growth regulator related protein, putative, expressed
17.2.3	hormone metabolism.auxin.induced-regulated-responsive-activated	triae_cs42_7as_tgacv1_571077_aa1844250	very weakly similar to (88.2) AT1G75580 | Symbols: | auxin-responsive protein, putative | chr1:28377530-28377856 FORWARDAuxin_inducible protein|OsSAUR24 - Auxin-responsive SAUR gene family member, expressed
17.2.3	hormone metabolism.auxin.induced-regulated-responsive-activated	triae_cs42_4al_tgacv1_288210_aa0940430	very weakly similar to (88.2) AT1G75580 | Symbols: | auxin-responsive protein, putative | chr1:28377530-28377856 FORWARDAuxin_inducible protein|OsSAUR24 - Auxin-responsive SAUR gene family member, expressed
17.2.3	hormone metabolism.auxin.induced-regulated-responsive-activated	triae_cs42_2bl_tgacv1_129839_aa0397680	very weakly similar to (84.0) AT4G34750 | Symbols: | auxin-responsive protein, putative / small auxin up RNA (SAUR_E) | chr4:16577566-16578018 FORWARDAuxin_inducible protein|OsSAUR22 - Auxin-responsive SAUR gene family member, expressed
17.2.3	hormone metabolism.auxin.induced-regulated-responsive-activated	triae_cs42_2dl_tgacv1_160348_aa0549600	very weakly similar to (84.0) AT4G34750 | Symbols: | auxin-responsive protein, putative / small auxin up RNA (SAUR_E) | chr4:16577566-16578018 FORWARDAuxin_inducible protein|OsSAUR22 - Auxin-responsive SAUR gene family member, expressed
17.2.3	hormone metabolism.auxin.induced-regulated-responsive-activated	triae_cs42_7dl_tgacv1_602588_aa1961650	Auxin_inducible protein|OsSAUR6 - Auxin-responsive SAUR gene family member, expressed
17.2.3	hormone metabolism.auxin.induced-regulated-responsive-activated	triae_cs42_5al_tgacv1_375597_aa1224230	moderately similar to ( 290) AT5G47530 | Symbols: | auxin-responsive protein, putative | chr5:19281471-19282870 FORWARD B561 DUF568 protein|membrane protein, putative, expressed
17.2.3	hormone metabolism.auxin.induced-regulated-responsive-activated	triae_cs42_5dl_tgacv1_437523_aa1466550	moderately similar to ( 290) AT5G47530 | Symbols: | auxin-responsive protein, putative | chr5:19281471-19282870 FORWARD B561 DUF568 protein|membrane protein, putative, expressed
17.2.3	hormone metabolism.auxin.induced-regulated-responsive-activated	triae_cs42_3al_tgacv1_194662_aa0637400	highly similar to ( 861) AT5G54510 | Symbols: GH3.6, DFL1 | DFL1 (DWARF IN LIGHT 1); indole-3-acetic acid amido synthetase | chr5:22131321-22133564 REVERSEnearly identical (1211) GH31_ORYSA Probable indole-3-acetic acid-amido synthetase GH3.1 (EC 6.3.2.-) (Auxin-responsive GH3-like protein 1) (OsGH3-1) - Oryza sativa (Rice)GH3 protein|OsGH3.1 - Probable indole-3-acetic acid-amido synthetase, expr…
17.2.3	hormone metabolism.auxin.induced-regulated-responsive-activated	triae_cs42_3b_tgacv1_220737_aa0717670	highly similar to ( 861) AT5G54510 | Symbols: GH3.6, DFL1 | DFL1 (DWARF IN LIGHT 1); indole-3-acetic acid amido synthetase | chr5:22131321-22133564 REVERSEnearly identical (1211) GH31_ORYSA Probable indole-3-acetic acid-amido synthetase GH3.1 (EC 6.3.2.-) (Auxin-responsive GH3-like protein 1) (OsGH3-1) - Oryza sativa (Rice)GH3 protein|OsGH3.1 - Probable indole-3-acetic acid-amido synthetase, expr…
17.2.3	hormone metabolism.auxin.induced-regulated-responsive-activated	triae_cs42_3dl_tgacv1_251337_aa0880260	highly similar to ( 861) AT5G54510 | Symbols: GH3.6, DFL1 | DFL1 (DWARF IN LIGHT 1); indole-3-acetic acid amido synthetase | chr5:22131321-22133564 REVERSEnearly identical (1211) GH31_ORYSA Probable indole-3-acetic acid-amido synthetase GH3.1 (EC 6.3.2.-) (Auxin-responsive GH3-like protein 1) (OsGH3-1) - Oryza sativa (Rice)GH3 protein|OsGH3.1 - Probable indole-3-acetic acid-amido synthetase, expr…
17.2.3	hormone metabolism.auxin.induced-regulated-responsive-activated	triae_cs42_3dl_tgacv1_252664_aa0891310	highly similar to ( 614) AT2G37980 | Symbols: | unknown protein | chr2:15894162-15897452 REVERSEDUF246 protein|growth regulator related protein, putative, expressed
17.2.3	hormone metabolism.auxin.induced-regulated-responsive-activated	triae_cs42_5dl_tgacv1_435947_aa1456610	very weakly similar to (92.8) AT1G29500 | Symbols: | auxin-responsive protein, putative | chr1:10321290-10321697 FORWARD protein|OsSAUR52 - Auxin-responsive SAUR gene family member, expressed
17.3.1.2.4	hormone metabolism.brassinosteroid.synthesis-degradation.sterols.FACKEL	triae_cs42_1al_tgacv1_002745_aa0044860	moderately similar to ( 490) AT3G52940 | Symbols: FK, HYD2, ELL1 | FK (FACKEL); delta14-sterol reductase | chr3:19631030-19633112 REVERSE ERG4_ERG24 protein|delta14-sterol reductase, putative, expressed
17.3.1.2.4	hormone metabolism.brassinosteroid.synthesis-degradation.sterols.FACKEL	triae_cs42_1dl_tgacv1_061236_aa0189500	moderately similar to ( 490) AT3G52940 | Symbols: FK, HYD2, ELL1 | FK (FACKEL); delta14-sterol reductase | chr3:19631030-19633112 REVERSE ERG4_ERG24 protein|delta14-sterol reductase, putative, expressed
17.3.2.2	hormone metabolism.brassinosteroid.signal transduction.BZR	triae_cs42_6al_tgacv1_473120_aa1528830	weakly similar to ( 188) AT1G78700 | Symbols: | brassinosteroid signalling positive regulator-related | chr1:29599854-29601539 FORWARDDUF822 protein|BES1/BZR1 homolog protein, putative, expressed
17.4.1	hormone metabolism.cytokinin.synthesis-degradation	triae_cs42_u_tgacv1_641725_aa2102580	moderately similar to ( 412) AT4G29740 | Symbols: CKX4, ATCKX4 | CKX4 (CYTOKININ OXIDASE 4); amine oxidase/ cytokinin dehydrogenase | chr4:14566351-14568754 FORWARDhighly similar to ( 598) CKX1_MAIZE Cytokinin dehydrogenase 1 precursor (EC 1.5.99.12) (Cytokinin oxidase 1) (CKO 1) (COX 1) (ZmCKX1) - Zea mays (Maize) Cytokin-bind GlcD protein|cytokinin dehydrogenase precursor, putative, expressed
17.4.1	hormone metabolism.cytokinin.synthesis-degradation	triae_cs42_7dl_tgacv1_603091_aa1975740	highly similar to ( 506) AT5G21482 | Symbols: CKX7, ATCKX5 | CKX7 (CYTOKININ OXIDASE 7); cytokinin dehydrogenase/ oxidoreductase | chr5:7226842-7230052 FORWARDmoderately similar to ( 310) CKX1_MAIZE Cytokinin dehydrogenase 1 precursor (EC 1.5.99.12) (Cytokinin oxidase 1) (CKO 1) (COX 1) (ZmCKX1) - Zea mays (Maize) Cytokin-bind GlcD FAD_binding_4 protein|cytokinin dehydrogenase precursor, putative…
17.4.1	hormone metabolism.cytokinin.synthesis-degradation	triae_cs42_3as_tgacv1_212905_aa0704020	moderately similar to ( 392) AT5G56970 | Symbols: CKX3, ATCKX3 | CKX3 (CYTOKININ OXIDASE 3); amine oxidase/ cytokinin dehydrogenase | chr5:23044944-23048245 REVERSEmoderately similar to ( 429) CKX1_MAIZE Cytokinin dehydrogenase 1 precursor (EC 1.5.99.12) (Cytokinin oxidase 1) (CKO 1) (COX 1) (ZmCKX1) - Zea mays (Maize) Cytokin-bind GlcD FAD_binding_4 protein|cytokinin dehydrogenase precursor, put…
17.4.1	hormone metabolism.cytokinin.synthesis-degradation	triae_cs42_3ds_tgacv1_272136_aa0915470	moderately similar to ( 392) AT5G56970 | Symbols: CKX3, ATCKX3 | CKX3 (CYTOKININ OXIDASE 3); amine oxidase/ cytokinin dehydrogenase | chr5:23044944-23048245 REVERSEmoderately similar to ( 429) CKX1_MAIZE Cytokinin dehydrogenase 1 precursor (EC 1.5.99.12) (Cytokinin oxidase 1) (CKO 1) (COX 1) (ZmCKX1) - Zea mays (Maize) Cytokin-bind GlcD FAD_binding_4 protein|cytokinin dehydrogenase precursor, put…
17.4.1	hormone metabolism.cytokinin.synthesis-degradation	triae_cs42_1as_tgacv1_019129_aa0061090	weakly similar to ( 194) AT3G63110 | Symbols: ATIPT3, IPT3 | ATIPT3 (ARABIDOPSIS THALIANA ISOPENTENYLTRANSFERASE 3); ATP binding / tRNA isopentenyltransferase/ transferase, transferring alkyl or aryl (other than methyl) groups | chr3:23318437-23319447 REVERSE miaA MiaA IPPT protein|IPP transferase, putative, expressed
17.4.1	hormone metabolism.cytokinin.synthesis-degradation	triae_cs42_1bl_tgacv1_031106_aa0107890	moderately similar to ( 398) AT3G63440 | Symbols: ATCKX6, CKX6, ATCKX7 | CKX6 (CYTOKININ OXIDASE/DEHYDROGENASE 6); cytokinin dehydrogenase | chr3:23424291-23426265 FORWARDmoderately similar to ( 340) CKX1_MAIZE Cytokinin dehydrogenase 1 precursor (EC 1.5.99.12) (Cytokinin oxidase 1) (CKO 1) (COX 1) (ZmCKX1) - Zea mays (Maize) Cytokin-bind GlcD FAD_binding_4 protein|cytokinin dehydrogenase precurs…
17.4.1	hormone metabolism.cytokinin.synthesis-degradation	triae_cs42_1dl_tgacv1_061075_aa0184240	moderately similar to ( 398) AT3G63440 | Symbols: ATCKX6, CKX6, ATCKX7 | CKX6 (CYTOKININ OXIDASE/DEHYDROGENASE 6); cytokinin dehydrogenase | chr3:23424291-23426265 FORWARDmoderately similar to ( 340) CKX1_MAIZE Cytokinin dehydrogenase 1 precursor (EC 1.5.99.12) (Cytokinin oxidase 1) (CKO 1) (COX 1) (ZmCKX1) - Zea mays (Maize) Cytokin-bind GlcD FAD_binding_4 protein|cytokinin dehydrogenase precurs…
17.4.2	hormone metabolism.cytokinin.signal transduction	triae_cs42_7ds_tgacv1_623377_aa2052560	moderately similar to ( 362) AT2G47430 | Symbols: CKI1 | CKI1 (CYTOKININ-INDEPENDENT 1); protein histidine kinase/ two-component response regulator | chr2:19459167-19463122 REVERSE PRK11107 BaeS PRK11091 PRK11466 KdpD Response_reg REC REC PRK10841 PRK09959 CheY OmpR protein|histidine kinase, putative, expressed
17.5.1	hormone metabolism.ethylene.synthesis-degradation	triae_cs42_5bl_tgacv1_405108_aa1320210	moderately similar to ( 408) AT1G05010 | Symbols: EFE, ACO4, EAT1 | EFE (ETHYLENE-FORMING ENZYME); 1-aminocyclopropane-1-carboxylate oxidase | chr1:1431419-1432695 REVERSEhighly similar to ( 612) ACCO1_ORYSA 1-aminocyclopropane-1-carboxylate oxidase 1 (EC 1.14.17.4) (ACC oxidase 1) (Ethylene-forming enzyme) (EFE) - Oryza sativa (Rice) PcbC 2OG-FeII_Oxy protein|1-aminocyclopropane-1-carboxylate ox…
17.5.1	hormone metabolism.ethylene.synthesis-degradation	triae_cs42_5dl_tgacv1_435322_aa1448960	moderately similar to ( 408) AT1G05010 | Symbols: EFE, ACO4, EAT1 | EFE (ETHYLENE-FORMING ENZYME); 1-aminocyclopropane-1-carboxylate oxidase | chr1:1431419-1432695 REVERSEhighly similar to ( 612) ACCO1_ORYSA 1-aminocyclopropane-1-carboxylate oxidase 1 (EC 1.14.17.4) (ACC oxidase 1) (Ethylene-forming enzyme) (EFE) - Oryza sativa (Rice) PcbC 2OG-FeII_Oxy protein|1-aminocyclopropane-1-carboxylate ox…
17.5.1	hormone metabolism.ethylene.synthesis-degradation	triae_cs42_5al_tgacv1_377407_aa1246570	moderately similar to ( 408) AT1G05010 | Symbols: EFE, ACO4, EAT1 | EFE (ETHYLENE-FORMING ENZYME); 1-aminocyclopropane-1-carboxylate oxidase | chr1:1431419-1432695 REVERSEhighly similar to ( 612) ACCO1_ORYSA 1-aminocyclopropane-1-carboxylate oxidase 1 (EC 1.14.17.4) (ACC oxidase 1) (Ethylene-forming enzyme) (EFE) - Oryza sativa (Rice) PcbC 2OG-FeII_Oxy protein|1-aminocyclopropane-1-carboxylate ox…
17.5.1	hormone metabolism.ethylene.synthesis-degradation	triae_cs42_5bl_tgacv1_404147_aa1286670	moderately similar to ( 286) AT5G20400 | Symbols: | oxidoreductase, 2OG-Fe(II) oxygenase family protein | chr5:6894871-6896185 FORWARDweakly similar to ( 172) LDOX_MALDO Leucoanthocyanidin dioxygenase (EC 1.14.11.19) (LDOX) (Leucocyanidin oxygenase) (Leucoanthocyanidin hydroxylase) (Anthocyanidin synthase) - Malus domestica (Apple) (Malus sylvestris) PcbC 2OG-FeII_Oxy protein|leucoanthocyanidin d…
17.5.1	hormone metabolism.ethylene.synthesis-degradation	triae_cs42_6dl_tgacv1_526539_aa1686400	moderately similar to ( 327) AT5G08640 | Symbols: FLS | FLS (FLAVONOL SYNTHASE); flavonol synthase | chr5:2804009-2805175 FORWARDmoderately similar to ( 364) FLS_PETHY Flavonol synthase/flavanone 3-hydroxylase (EC 1.14.11.23) (EC 1.14.11.9) (FLS) - Petunia hybrida (Petunia) PcbC 2OG-FeII_Oxy protein|flavonol synthase/flavanone 3-hydroxylase, putative, expressed
17.5.1	hormone metabolism.ethylene.synthesis-degradation	triae_cs42_6al_tgacv1_472594_aa1524000	moderately similar to ( 327) AT5G08640 | Symbols: FLS | FLS (FLAVONOL SYNTHASE); flavonol synthase | chr5:2804009-2805175 FORWARDmoderately similar to ( 364) FLS_PETHY Flavonol synthase/flavanone 3-hydroxylase (EC 1.14.11.23) (EC 1.14.11.9) (FLS) - Petunia hybrida (Petunia) PcbC 2OG-FeII_Oxy protein|flavonol synthase/flavanone 3-hydroxylase, putative, expressed
17.5.1	hormone metabolism.ethylene.synthesis-degradation	triae_cs42_4dl_tgacv1_342613_aa1118160	moderately similar to ( 327) AT5G08640 | Symbols: FLS | FLS (FLAVONOL SYNTHASE); flavonol synthase | chr5:2804009-2805175 FORWARDmoderately similar to ( 364) FLS_PETHY Flavonol synthase/flavanone 3-hydroxylase (EC 1.14.11.23) (EC 1.14.11.9) (FLS) - Petunia hybrida (Petunia) PcbC 2OG-FeII_Oxy protein|flavonol synthase/flavanone 3-hydroxylase, putative, expressed
17.5.1	hormone metabolism.ethylene.synthesis-degradation	triae_cs42_6dl_tgacv1_529073_aa1717380	moderately similar to ( 374) AT1G05010 | Symbols: EFE, ACO4, EAT1 | EFE (ETHYLENE-FORMING ENZYME); 1-aminocyclopropane-1-carboxylate oxidase | chr1:1431419-1432695 REVERSEmoderately similar to ( 399) ACCO1_ORYSA 1-aminocyclopropane-1-carboxylate oxidase 1 (EC 1.14.17.4) (ACC oxidase 1) (Ethylene-forming enzyme) (EFE) - Oryza sativa (Rice) PcbC 2OG-FeII_Oxy protein|1-aminocyclopropane-1-carboxylat…
17.5.1	hormone metabolism.ethylene.synthesis-degradation	triae_cs42_6bl_tgacv1_500886_aa1611300	moderately similar to ( 374) AT1G05010 | Symbols: EFE, ACO4, EAT1 | EFE (ETHYLENE-FORMING ENZYME); 1-aminocyclopropane-1-carboxylate oxidase | chr1:1431419-1432695 REVERSEmoderately similar to ( 399) ACCO1_ORYSA 1-aminocyclopropane-1-carboxylate oxidase 1 (EC 1.14.17.4) (ACC oxidase 1) (Ethylene-forming enzyme) (EFE) - Oryza sativa (Rice) PcbC 2OG-FeII_Oxy protein|1-aminocyclopropane-1-carboxylat…
17.5.1	hormone metabolism.ethylene.synthesis-degradation	triae_cs42_6bl_tgacv1_502324_aa1624290	moderately similar to ( 374) AT1G05010 | Symbols: EFE, ACO4, EAT1 | EFE (ETHYLENE-FORMING ENZYME); 1-aminocyclopropane-1-carboxylate oxidase | chr1:1431419-1432695 REVERSEmoderately similar to ( 399) ACCO1_ORYSA 1-aminocyclopropane-1-carboxylate oxidase 1 (EC 1.14.17.4) (ACC oxidase 1) (Ethylene-forming enzyme) (EFE) - Oryza sativa (Rice) PcbC 2OG-FeII_Oxy protein|1-aminocyclopropane-1-carboxylat…
17.5.1	hormone metabolism.ethylene.synthesis-degradation	triae_cs42_6dl_tgacv1_527981_aa1710420	moderately similar to ( 374) AT1G05010 | Symbols: EFE, ACO4, EAT1 | EFE (ETHYLENE-FORMING ENZYME); 1-aminocyclopropane-1-carboxylate oxidase | chr1:1431419-1432695 REVERSEmoderately similar to ( 399) ACCO1_ORYSA 1-aminocyclopropane-1-carboxylate oxidase 1 (EC 1.14.17.4) (ACC oxidase 1) (Ethylene-forming enzyme) (EFE) - Oryza sativa (Rice) PcbC 2OG-FeII_Oxy protein|1-aminocyclopropane-1-carboxylat…
17.5.1	hormone metabolism.ethylene.synthesis-degradation	triae_cs42_3dl_tgacv1_250478_aa0868870	moderately similar to ( 327) AT1G17010 | Symbols: | oxidoreductase, 2OG-Fe(II) oxygenase family protein | chr1:5817667-5819183 FORWARDweakly similar to ( 187) FL3H_MALDO Naringenin,2-oxoglutarate 3-dioxygenase (EC 1.14.11.9) (Flavonone-3-hydroxylase) (F3H) (FHT) - Malus domestica (Apple) (Malus sylvestris) PcbC 2OG-FeII_Oxy protein|naringenin,2-oxoglutarate 3-dioxygenase, putative, expressed
17.5.1	hormone metabolism.ethylene.synthesis-degradation	triae_cs42_1al_tgacv1_003183_aa0048530	moderately similar to ( 313) AT4G25300 | Symbols: | oxidoreductase, 2OG-Fe(II) oxygenase family protein | chr4:12945780-12946642 FORWARDweakly similar to ( 195) FLS_PETHY Flavonol synthase/flavanone 3-hydroxylase (EC 1.14.11.23) (EC 1.14.11.9) (FLS) - Petunia hybrida (Petunia) PcbC 2OG-FeII_Oxy protein|flavonol synthase/flavanone 3-hydroxylase, putative, expressed
17.5.1	hormone metabolism.ethylene.synthesis-degradation	triae_cs42_2as_tgacv1_112987_aa0349260	moderately similar to ( 278) AT1G06620 | Symbols: | 2-oxoglutarate-dependent dioxygenase, putative | chr1:2025618-2027094 FORWARDmoderately similar to ( 217) DV4H_CATRO Desacetoxyvindoline 4-hydroxylase (EC 1.14.11.20) - Catharanthus roseus (Rosy periwinkle) (Madagascar periwinkle) PcbC protein|1-aminocyclopropane-1-carboxylate oxidase homolog 1, putative, expressed
17.5.1	hormone metabolism.ethylene.synthesis-degradation	triae_cs42_4ds_tgacv1_361899_aa1174050	moderately similar to ( 278) AT1G06620 | Symbols: | 2-oxoglutarate-dependent dioxygenase, putative | chr1:2025618-2027094 FORWARDmoderately similar to ( 217) DV4H_CATRO Desacetoxyvindoline 4-hydroxylase (EC 1.14.11.20) - Catharanthus roseus (Rosy periwinkle) (Madagascar periwinkle) PcbC protein|1-aminocyclopropane-1-carboxylate oxidase homolog 1, putative, expressed
17.5.1	hormone metabolism.ethylene.synthesis-degradation	triae_cs42_4bl_tgacv1_320553_aa1042970	moderately similar to ( 340) AT4G21200 | Symbols: ATGA2OX8, GA2OX8 | GA2OX8 (GIBBERELLIN 2-OXIDASE 8); gibberellin 2-beta-dioxygenase | chr4:11302751-11304032 FORWARDweakly similar to ( 138) GAO1D_WHEAT Gibberellin 20 oxidase 1-D (EC 1.14.11.-) (Gibberellin C-20 oxidase 1-D) (GA 20-oxidase 1-D) (Ta20ox1D) (TaGA20ox1-D) (Protein Wga20) - Triticum aestivum (Wheat) PcbC 2OG-FeII_Oxy protein|gibberel…
17.5.1	hormone metabolism.ethylene.synthesis-degradation	triae_cs42_5al_tgacv1_374536_aa1202630	moderately similar to ( 228) AT5G20550 | Symbols: | oxidoreductase, 2OG-Fe(II) oxygenase family protein | chr5:6952569-6953856 REVERSEweakly similar to ( 142) FLS_PETHY Flavonol synthase/flavanone 3-hydroxylase (EC 1.14.11.23) (EC 1.14.11.9) (FLS) - Petunia hybrida (Petunia) PcbC protein|hydroxylase, putative, expressed
17.5.1	hormone metabolism.ethylene.synthesis-degradation	triae_cs42_6as_tgacv1_488030_aa1574050	moderately similar to ( 228) AT5G20550 | Symbols: | oxidoreductase, 2OG-Fe(II) oxygenase family protein | chr5:6952569-6953856 REVERSEweakly similar to ( 142) FLS_PETHY Flavonol synthase/flavanone 3-hydroxylase (EC 1.14.11.23) (EC 1.14.11.9) (FLS) - Petunia hybrida (Petunia) PcbC protein|hydroxylase, putative, expressed
17.5.1	hormone metabolism.ethylene.synthesis-degradation	triae_cs42_5bl_tgacv1_405761_aa1334890	moderately similar to ( 228) AT5G20550 | Symbols: | oxidoreductase, 2OG-Fe(II) oxygenase family protein | chr5:6952569-6953856 REVERSEweakly similar to ( 142) FLS_PETHY Flavonol synthase/flavanone 3-hydroxylase (EC 1.14.11.23) (EC 1.14.11.9) (FLS) - Petunia hybrida (Petunia) PcbC protein|hydroxylase, putative, expressed
17.5.1	hormone metabolism.ethylene.synthesis-degradation	triae_cs42_5al_tgacv1_374512_aa1202090	moderately similar to ( 228) AT5G20550 | Symbols: | oxidoreductase, 2OG-Fe(II) oxygenase family protein | chr5:6952569-6953856 REVERSEweakly similar to ( 142) FLS_PETHY Flavonol synthase/flavanone 3-hydroxylase (EC 1.14.11.23) (EC 1.14.11.9) (FLS) - Petunia hybrida (Petunia) PcbC protein|hydroxylase, putative, expressed
17.5.1	hormone metabolism.ethylene.synthesis-degradation	triae_cs42_5al_tgacv1_375971_aa1229820	moderately similar to ( 228) AT5G20550 | Symbols: | oxidoreductase, 2OG-Fe(II) oxygenase family protein | chr5:6952569-6953856 REVERSEweakly similar to ( 142) FLS_PETHY Flavonol synthase/flavanone 3-hydroxylase (EC 1.14.11.23) (EC 1.14.11.9) (FLS) - Petunia hybrida (Petunia) PcbC protein|hydroxylase, putative, expressed
17.5.1	hormone metabolism.ethylene.synthesis-degradation	triae_cs42_5dl_tgacv1_434092_aa1428890	moderately similar to ( 228) AT5G20550 | Symbols: | oxidoreductase, 2OG-Fe(II) oxygenase family protein | chr5:6952569-6953856 REVERSEweakly similar to ( 142) FLS_PETHY Flavonol synthase/flavanone 3-hydroxylase (EC 1.14.11.23) (EC 1.14.11.9) (FLS) - Petunia hybrida (Petunia) PcbC protein|hydroxylase, putative, expressed
17.5.1	hormone metabolism.ethylene.synthesis-degradation	triae_cs42_7as_tgacv1_571368_aa1847180	moderately similar to ( 228) AT5G20550 | Symbols: | oxidoreductase, 2OG-Fe(II) oxygenase family protein | chr5:6952569-6953856 REVERSEweakly similar to ( 142) FLS_PETHY Flavonol synthase/flavanone 3-hydroxylase (EC 1.14.11.23) (EC 1.14.11.9) (FLS) - Petunia hybrida (Petunia) PcbC protein|hydroxylase, putative, expressed
17.5.1	hormone metabolism.ethylene.synthesis-degradation	triae_cs42_6ds_tgacv1_542917_aa1732540	moderately similar to ( 228) AT5G20550 | Symbols: | oxidoreductase, 2OG-Fe(II) oxygenase family protein | chr5:6952569-6953856 REVERSEweakly similar to ( 142) FLS_PETHY Flavonol synthase/flavanone 3-hydroxylase (EC 1.14.11.23) (EC 1.14.11.9) (FLS) - Petunia hybrida (Petunia) PcbC protein|hydroxylase, putative, expressed
17.5.1	hormone metabolism.ethylene.synthesis-degradation	triae_cs42_5dl_tgacv1_436258_aa1459480	moderately similar to ( 228) AT5G20550 | Symbols: | oxidoreductase, 2OG-Fe(II) oxygenase family protein | chr5:6952569-6953856 REVERSEweakly similar to ( 142) FLS_PETHY Flavonol synthase/flavanone 3-hydroxylase (EC 1.14.11.23) (EC 1.14.11.9) (FLS) - Petunia hybrida (Petunia) PcbC protein|hydroxylase, putative, expressed
17.5.1	hormone metabolism.ethylene.synthesis-degradation	triae_cs42_7bs_tgacv1_592538_aa1939990	moderately similar to ( 228) AT5G20550 | Symbols: | oxidoreductase, 2OG-Fe(II) oxygenase family protein | chr5:6952569-6953856 REVERSEweakly similar to ( 142) FLS_PETHY Flavonol synthase/flavanone 3-hydroxylase (EC 1.14.11.23) (EC 1.14.11.9) (FLS) - Petunia hybrida (Petunia) PcbC protein|hydroxylase, putative, expressed
17.5.1	hormone metabolism.ethylene.synthesis-degradation	triae_cs42_7ds_tgacv1_622364_aa2038450	moderately similar to ( 228) AT5G20550 | Symbols: | oxidoreductase, 2OG-Fe(II) oxygenase family protein | chr5:6952569-6953856 REVERSEweakly similar to ( 142) FLS_PETHY Flavonol synthase/flavanone 3-hydroxylase (EC 1.14.11.23) (EC 1.14.11.9) (FLS) - Petunia hybrida (Petunia) PcbC protein|hydroxylase, putative, expressed
17.5.1	hormone metabolism.ethylene.synthesis-degradation	triae_cs42_6bs_tgacv1_514237_aa1657370	moderately similar to ( 201) AT4G10490 | Symbols: | oxidoreductase, 2OG-Fe(II) oxygenase family protein | chr4:6483900-6485179 FORWARDweakly similar to ( 158) FL3H_MALDO Naringenin,2-oxoglutarate 3-dioxygenase (EC 1.14.11.9) (Flavonone-3-hydroxylase) (F3H) (FHT) - Malus domestica (Apple) (Malus sylvestris) PcbC 2OG-FeII_Oxy protein|oxidoreductase, 2OG-Fe oxygenase family protein, putative, expres…
17.5.1	hormone metabolism.ethylene.synthesis-degradation	triae_cs42_7as_tgacv1_570622_aa1838380	moderately similar to ( 201) AT4G10490 | Symbols: | oxidoreductase, 2OG-Fe(II) oxygenase family protein | chr4:6483900-6485179 FORWARDweakly similar to ( 158) FL3H_MALDO Naringenin,2-oxoglutarate 3-dioxygenase (EC 1.14.11.9) (Flavonone-3-hydroxylase) (F3H) (FHT) - Malus domestica (Apple) (Malus sylvestris) PcbC 2OG-FeII_Oxy protein|oxidoreductase, 2OG-Fe oxygenase family protein, putative, expres…
17.5.1	hormone metabolism.ethylene.synthesis-degradation	triae_cs42_1dl_tgacv1_062805_aa0220240	moderately similar to ( 239) AT1G17020 | Symbols: SRG1, ATSRG1 | SRG1 (SENESCENCE-RELATED GENE 1); oxidoreductase, acting on diphenols and related substances as donors, oxygen as acceptor / oxidoreductase, acting on paired donors, with incorporation or reduction of molecular oxygen, 2-oxoglutarate as one donor, and inc | chr1:5820258-5821741 FORWARDweakly similar to ( 175) FLS_PETHY Flavonol synt…
17.5.1	hormone metabolism.ethylene.synthesis-degradation	triae_cs42_5al_tgacv1_376683_aa1239900	moderately similar to ( 285) AT1G06620 | Symbols: | 2-oxoglutarate-dependent dioxygenase, putative | chr1:2025618-2027094 FORWARDmoderately similar to ( 248) DV4H_CATRO Desacetoxyvindoline 4-hydroxylase (EC 1.14.11.20) - Catharanthus roseus (Rosy periwinkle) (Madagascar periwinkle) PcbC 2OG-FeII_Oxy protein|1-aminocyclopropane-1-carboxylate oxidase homolog 1, putative, expressed
17.5.1	hormone metabolism.ethylene.synthesis-degradation	triae_cs42_2bs_tgacv1_148806_aa0495170	moderately similar to ( 285) AT1G06620 | Symbols: | 2-oxoglutarate-dependent dioxygenase, putative | chr1:2025618-2027094 FORWARDmoderately similar to ( 248) DV4H_CATRO Desacetoxyvindoline 4-hydroxylase (EC 1.14.11.20) - Catharanthus roseus (Rosy periwinkle) (Madagascar periwinkle) PcbC 2OG-FeII_Oxy protein|1-aminocyclopropane-1-carboxylate oxidase homolog 1, putative, expressed
17.5.1	hormone metabolism.ethylene.synthesis-degradation	triae_cs42_5dl_tgacv1_439685_aa1469020	moderately similar to ( 285) AT1G06620 | Symbols: | 2-oxoglutarate-dependent dioxygenase, putative | chr1:2025618-2027094 FORWARDmoderately similar to ( 248) DV4H_CATRO Desacetoxyvindoline 4-hydroxylase (EC 1.14.11.20) - Catharanthus roseus (Rosy periwinkle) (Madagascar periwinkle) PcbC 2OG-FeII_Oxy protein|1-aminocyclopropane-1-carboxylate oxidase homolog 1, putative, expressed
17.5.1	hormone metabolism.ethylene.synthesis-degradation	triae_cs42_3dl_tgacv1_250631_aa0871310	moderately similar to ( 285) AT1G06620 | Symbols: | 2-oxoglutarate-dependent dioxygenase, putative | chr1:2025618-2027094 FORWARDmoderately similar to ( 248) DV4H_CATRO Desacetoxyvindoline 4-hydroxylase (EC 1.14.11.20) - Catharanthus roseus (Rosy periwinkle) (Madagascar periwinkle) PcbC 2OG-FeII_Oxy protein|1-aminocyclopropane-1-carboxylate oxidase homolog 1, putative, expressed
17.5.1	hormone metabolism.ethylene.synthesis-degradation	triae_cs42_4bl_tgacv1_321193_aa1057010	moderately similar to ( 433) AT5G05600 | Symbols: | oxidoreductase, 2OG-Fe(II) oxygenase family protein | chr5:1672266-1674602 FORWARDmoderately similar to ( 218) LDOX_MALDO Leucoanthocyanidin dioxygenase (EC 1.14.11.19) (LDOX) (Leucocyanidin oxygenase) (Leucoanthocyanidin hydroxylase) (Anthocyanidin synthase) - Malus domestica (Apple) (Malus sylvestris) PcbC 2OG-FeII_Oxy protein|flavonol synthas…
17.5.1	hormone metabolism.ethylene.synthesis-degradation	triae_cs42_2bs_tgacv1_147579_aa0485110	moderately similar to ( 250) AT1G06650 | Symbols: | 2-oxoglutarate-dependent dioxygenase, putative | chr1:2035909-2037186 FORWARDmoderately similar to ( 226) DV4H_CATRO Desacetoxyvindoline 4-hydroxylase (EC 1.14.11.20) - Catharanthus roseus (Rosy periwinkle) (Madagascar periwinkle) PcbC 2OG-FeII_Oxy protein|1-aminocyclopropane-1-carboxylate oxidase homolog 4, putative, expressed
17.5.1	hormone metabolism.ethylene.synthesis-degradation	triae_cs42_3al_tgacv1_194843_aa0640520	moderately similar to ( 263) AT1G06620 | Symbols: | 2-oxoglutarate-dependent dioxygenase, putative | chr1:2025618-2027094 FORWARDmoderately similar to ( 224) DV4H_CATRO Desacetoxyvindoline 4-hydroxylase (EC 1.14.11.20) - Catharanthus roseus (Rosy periwinkle) (Madagascar periwinkle) PcbC 2OG-FeII_Oxy protein|1-aminocyclopropane-1-carboxylate oxidase homolog 1, putative, expressed
17.5.1	hormone metabolism.ethylene.synthesis-degradation	triae_cs42_7as_tgacv1_569075_aa1806590	moderately similar to ( 263) AT1G06620 | Symbols: | 2-oxoglutarate-dependent dioxygenase, putative | chr1:2025618-2027094 FORWARDmoderately similar to ( 224) DV4H_CATRO Desacetoxyvindoline 4-hydroxylase (EC 1.14.11.20) - Catharanthus roseus (Rosy periwinkle) (Madagascar periwinkle) PcbC 2OG-FeII_Oxy protein|1-aminocyclopropane-1-carboxylate oxidase homolog 1, putative, expressed
17.5.1	hormone metabolism.ethylene.synthesis-degradation	triae_cs42_u_tgacv1_641571_aa2098420	moderately similar to ( 248) AT2G19590 | Symbols: ACO1 | ACO1 (ACC OXIDASE 1); 1-aminocyclopropane-1-carboxylate oxidase | chr2:8476239-8477354 REVERSEmoderately similar to ( 211) ACCO1_ORYSA 1-aminocyclopropane-1-carboxylate oxidase 1 (EC 1.14.17.4) (ACC oxidase 1) (Ethylene-forming enzyme) (EFE) - Oryza sativa (Rice) PcbC protein|1-aminocyclopropane-1-carboxylate oxidase protein, putative, expr…
17.5.1	hormone metabolism.ethylene.synthesis-degradation	triae_cs42_2dl_tgacv1_157936_aa0502570	moderately similar to ( 442) AT5G24530 | Symbols: DMR6 | DMR6 (DOWNY MILDEW RESISTANT 6); oxidoreductase/ oxidoreductase, acting on paired donors, with incorporation or reduction of molecular oxygen, 2-oxoglutarate as one donor, and incorporation of one atom each of oxygen into both donors | chr5:8378964-8383154 FORWARDmoderately similar to ( 230) FL3H_MALDO Naringenin,2-oxoglutarate 3-dioxygenas…
17.5.1	hormone metabolism.ethylene.synthesis-degradation	triae_cs42_4bl_tgacv1_320814_aa1049320	moderately similar to ( 368) AT3G11180 | Symbols: | oxidoreductase, 2OG-Fe(II) oxygenase family protein | chr3:3504249-3506688 FORWARDweakly similar to ( 177) FLS_PETHY Flavonol synthase/flavanone 3-hydroxylase (EC 1.14.11.23) (EC 1.14.11.9) (FLS) - Petunia hybrida (Petunia) PcbC 2OG-FeII_Oxy protein|leucoanthocyanidin dioxygenase, putative, expressed
17.5.1	hormone metabolism.ethylene.synthesis-degradation	triae_cs42_4as_tgacv1_306371_aa1007170	moderately similar to ( 368) AT3G11180 | Symbols: | oxidoreductase, 2OG-Fe(II) oxygenase family protein | chr3:3504249-3506688 FORWARDweakly similar to ( 177) FLS_PETHY Flavonol synthase/flavanone 3-hydroxylase (EC 1.14.11.23) (EC 1.14.11.9) (FLS) - Petunia hybrida (Petunia) PcbC 2OG-FeII_Oxy protein|leucoanthocyanidin dioxygenase, putative, expressed
17.5.1	hormone metabolism.ethylene.synthesis-degradation	triae_cs42_4dl_tgacv1_342396_aa1112390	moderately similar to ( 368) AT3G11180 | Symbols: | oxidoreductase, 2OG-Fe(II) oxygenase family protein | chr3:3504249-3506688 FORWARDweakly similar to ( 177) FLS_PETHY Flavonol synthase/flavanone 3-hydroxylase (EC 1.14.11.23) (EC 1.14.11.9) (FLS) - Petunia hybrida (Petunia) PcbC 2OG-FeII_Oxy protein|leucoanthocyanidin dioxygenase, putative, expressed
17.5.1	hormone metabolism.ethylene.synthesis-degradation	triae_cs42_3dl_tgacv1_250562_aa0870310	moderately similar to ( 341) AT1G30040 | Symbols: ATGA2OX2 | ATGA2OX2 (GIBBERELLIN 2-OXIDASE); gibberellin 2-beta-dioxygenase | chr1:10537769-10538781 FORWARDmoderately similar to ( 354) G2OX1_PEA Gibberellin 2-beta-dioxygenase 1 (EC 1.14.11.13) (Gibberellin 2-beta-hydroxylase 1) (Gibberellin 2-oxidase 1) (GA 2-oxidase 1) (Protein SLENDER) - Pisum sativum (Garden pea) PcbC 2OG-FeII_Oxy protein|gi…
17.5.1	hormone metabolism.ethylene.synthesis-degradation	triae_cs42_2dl_tgacv1_161538_aa0559080	moderately similar to ( 276) AT3G60290 | Symbols: | oxidoreductase/ oxidoreductase, acting on paired donors, with incorporation or reduction of molecular oxygen, 2-oxoglutarate as one donor, and incorporation of one atom each of oxygen into both donors | chr3:22282662-22284414 FORWARDweakly similar to ( 144) FLS_SOLTU Flavonol synthase/flavanone 3-hydroxylase (EC 1.14.11.23) (EC 1.14.11.9) (FLS) …
17.5.1	hormone metabolism.ethylene.synthesis-degradation	triae_cs42_3b_tgacv1_227749_aa0824580	moderately similar to ( 283) AT1G17020 | Symbols: SRG1, ATSRG1 | SRG1 (SENESCENCE-RELATED GENE 1); oxidoreductase, acting on diphenols and related substances as donors, oxygen as acceptor / oxidoreductase, acting on paired donors, with incorporation or reduction of molecular oxygen, 2-oxoglutarate as one donor, and inc | chr1:5820258-5821741 FORWARDweakly similar to ( 162) ACCO2_MALDO 1-aminocycl…
17.5.1	hormone metabolism.ethylene.synthesis-degradation	triae_cs42_3b_tgacv1_220825_aa0720310	moderately similar to ( 283) AT1G17020 | Symbols: SRG1, ATSRG1 | SRG1 (SENESCENCE-RELATED GENE 1); oxidoreductase, acting on diphenols and related substances as donors, oxygen as acceptor / oxidoreductase, acting on paired donors, with incorporation or reduction of molecular oxygen, 2-oxoglutarate as one donor, and inc | chr1:5820258-5821741 FORWARDweakly similar to ( 162) ACCO2_MALDO 1-aminocycl…
17.5.1	hormone metabolism.ethylene.synthesis-degradation	triae_cs42_3al_tgacv1_195455_aa0649810	moderately similar to ( 283) AT1G17020 | Symbols: SRG1, ATSRG1 | SRG1 (SENESCENCE-RELATED GENE 1); oxidoreductase, acting on diphenols and related substances as donors, oxygen as acceptor / oxidoreductase, acting on paired donors, with incorporation or reduction of molecular oxygen, 2-oxoglutarate as one donor, and inc | chr1:5820258-5821741 FORWARDweakly similar to ( 162) ACCO2_MALDO 1-aminocycl…
17.5.1	hormone metabolism.ethylene.synthesis-degradation	triae_cs42_3al_tgacv1_195879_aa0655160	moderately similar to ( 283) AT1G17020 | Symbols: SRG1, ATSRG1 | SRG1 (SENESCENCE-RELATED GENE 1); oxidoreductase, acting on diphenols and related substances as donors, oxygen as acceptor / oxidoreductase, acting on paired donors, with incorporation or reduction of molecular oxygen, 2-oxoglutarate as one donor, and inc | chr1:5820258-5821741 FORWARDweakly similar to ( 162) ACCO2_MALDO 1-aminocycl…
17.5.1	hormone metabolism.ethylene.synthesis-degradation	triae_cs42_3dl_tgacv1_252228_aa0888640	moderately similar to ( 283) AT1G17020 | Symbols: SRG1, ATSRG1 | SRG1 (SENESCENCE-RELATED GENE 1); oxidoreductase, acting on diphenols and related substances as donors, oxygen as acceptor / oxidoreductase, acting on paired donors, with incorporation or reduction of molecular oxygen, 2-oxoglutarate as one donor, and inc | chr1:5820258-5821741 FORWARDweakly similar to ( 162) ACCO2_MALDO 1-aminocycl…
17.5.1	hormone metabolism.ethylene.synthesis-degradation	triae_cs42_1as_tgacv1_019516_aa0067570	moderately similar to ( 422) AT3G11180 | Symbols: | oxidoreductase, 2OG-Fe(II) oxygenase family protein | chr3:3504249-3506688 FORWARDmoderately similar to ( 227) LDOX_PETHY Leucoanthocyanidin dioxygenase (EC 1.14.11.19) (LDOX) (Leucocyanidin oxygenase) (Leucoanthocyanidin hydroxylase) - Petunia hybrida (Petunia) PcbC 2OG-FeII_Oxy protein|flavonol synthase/flavanone 3-hydroxylase, putative, expre…
17.5.1	hormone metabolism.ethylene.synthesis-degradation	triae_cs42_2al_tgacv1_094172_aa0293670	highly similar to ( 535) AT3G51240 | Symbols: F3H, TT6, F3'H | F3H (FLAVANONE 3-HYDROXYLASE); naringenin 3-dioxygenase | chr3:19025409-19026658 FORWARDhighly similar to ( 558) FL3H_HORVU Naringenin,2-oxoglutarate 3-dioxygenase (EC 1.14.11.9) (Flavonone-3-hydroxylase) (F3H) (FHT) - Hordeum vulgare (Barley) PcbC 2OG-FeII_Oxy protein|naringenin,2-oxoglutarate 3-dioxygenase, putative, expressed
17.5.1	hormone metabolism.ethylene.synthesis-degradation	triae_cs42_2bl_tgacv1_129400_aa0381880	highly similar to ( 535) AT3G51240 | Symbols: F3H, TT6, F3'H | F3H (FLAVANONE 3-HYDROXYLASE); naringenin 3-dioxygenase | chr3:19025409-19026658 FORWARDhighly similar to ( 558) FL3H_HORVU Naringenin,2-oxoglutarate 3-dioxygenase (EC 1.14.11.9) (Flavonone-3-hydroxylase) (F3H) (FHT) - Hordeum vulgare (Barley) PcbC 2OG-FeII_Oxy protein|naringenin,2-oxoglutarate 3-dioxygenase, putative, expressed
17.5.1	hormone metabolism.ethylene.synthesis-degradation	triae_cs42_5bl_tgacv1_404974_aa1316780	moderately similar to ( 359) AT3G11180 | Symbols: | oxidoreductase, 2OG-Fe(II) oxygenase family protein | chr3:3504249-3506688 FORWARDweakly similar to ( 189) LDOX_MALDO Leucoanthocyanidin dioxygenase (EC 1.14.11.19) (LDOX) (Leucocyanidin oxygenase) (Leucoanthocyanidin hydroxylase) (Anthocyanidin synthase) - Malus domestica (Apple) (Malus sylvestris) PcbC 2OG-FeII_Oxy protein|flavonol synthase/fl…
17.5.1	hormone metabolism.ethylene.synthesis-degradation	triae_cs42_2al_tgacv1_093272_aa0276390	moderately similar to ( 410) AT4G10500 | Symbols: | oxidoreductase, 2OG-Fe(II) oxygenase family protein | chr4:6491089-6492342 FORWARDweakly similar to ( 199) FL3H_DIACA Naringenin,2-oxoglutarate 3-dioxygenase (EC 1.14.11.9) (Flavonone-3-hydroxylase) (F3H) (FHT) - Dianthus caryophyllus (Carnation) (Clove pink) PcbC 2OG-FeII_Oxy protein|naringenin,2-oxoglutarate 3-dioxygenase, putative, expressed
17.5.1	hormone metabolism.ethylene.synthesis-degradation	triae_cs42_2dl_tgacv1_157936_aa0502560	moderately similar to ( 410) AT4G10500 | Symbols: | oxidoreductase, 2OG-Fe(II) oxygenase family protein | chr4:6491089-6492342 FORWARDweakly similar to ( 199) FL3H_DIACA Naringenin,2-oxoglutarate 3-dioxygenase (EC 1.14.11.9) (Flavonone-3-hydroxylase) (F3H) (FHT) - Dianthus caryophyllus (Carnation) (Clove pink) PcbC 2OG-FeII_Oxy protein|naringenin,2-oxoglutarate 3-dioxygenase, putative, expressed
17.5.1	hormone metabolism.ethylene.synthesis-degradation	triae_cs42_1bs_tgacv1_050442_aa0172070	moderately similar to ( 377) AT1G77330 | Symbols: | 1-aminocyclopropane-1-carboxylate oxidase, putative / ACC oxidase, putative | chr1:29063215-29064447 REVERSEmoderately similar to ( 300) ACCO1_MALDO 1-aminocyclopropane-1-carboxylate oxidase 1 (EC 1.14.17.4) (ACC oxidase 1) (Ethylene-forming enzyme) (EFE) (Protein AP4) (PAE12) - Malus domestica (Apple) (Malus sylvestris) PcbC 2OG-FeII_Oxy protei…
17.5.1	hormone metabolism.ethylene.synthesis-degradation	triae_cs42_3b_tgacv1_222483_aa0765620	moderately similar to ( 234) AT1G17020 | Symbols: SRG1, ATSRG1 | SRG1 (SENESCENCE-RELATED GENE 1); oxidoreductase, acting on diphenols and related substances as donors, oxygen as acceptor / oxidoreductase, acting on paired donors, with incorporation or reduction of molecular oxygen, 2-oxoglutarate as one donor, and inc | chr1:5820258-5821741 FORWARDweakly similar to ( 160) FL3H_MALDO Naringenin,2…
17.5.1	hormone metabolism.ethylene.synthesis-degradation	triae_cs42_1al_tgacv1_005638_aa0054920	moderately similar to ( 234) AT1G17020 | Symbols: SRG1, ATSRG1 | SRG1 (SENESCENCE-RELATED GENE 1); oxidoreductase, acting on diphenols and related substances as donors, oxygen as acceptor / oxidoreductase, acting on paired donors, with incorporation or reduction of molecular oxygen, 2-oxoglutarate as one donor, and inc | chr1:5820258-5821741 FORWARDweakly similar to ( 160) FL3H_MALDO Naringenin,2…
17.5.1	hormone metabolism.ethylene.synthesis-degradation	triae_cs42_2ds_tgacv1_177302_aa0572660	moderately similar to ( 316) AT1G06650 | Symbols: | 2-oxoglutarate-dependent dioxygenase, putative | chr1:2035909-2037186 FORWARDmoderately similar to ( 288) DV4H_CATRO Desacetoxyvindoline 4-hydroxylase (EC 1.14.11.20) - Catharanthus roseus (Rosy periwinkle) (Madagascar periwinkle) PcbC 2OG-FeII_Oxy protein|1-aminocyclopropane-1-carboxylate oxidase homolog 2, putative, expressed
17.5.1	hormone metabolism.ethylene.synthesis-degradation	triae_cs42_2ds_tgacv1_177437_aa0577150	moderately similar to ( 316) AT1G06650 | Symbols: | 2-oxoglutarate-dependent dioxygenase, putative | chr1:2035909-2037186 FORWARDmoderately similar to ( 288) DV4H_CATRO Desacetoxyvindoline 4-hydroxylase (EC 1.14.11.20) - Catharanthus roseus (Rosy periwinkle) (Madagascar periwinkle) PcbC 2OG-FeII_Oxy protein|1-aminocyclopropane-1-carboxylate oxidase homolog 2, putative, expressed
17.5.1	hormone metabolism.ethylene.synthesis-degradation	triae_cs42_2bs_tgacv1_146307_aa0462220	moderately similar to ( 316) AT1G06650 | Symbols: | 2-oxoglutarate-dependent dioxygenase, putative | chr1:2035909-2037186 FORWARDmoderately similar to ( 288) DV4H_CATRO Desacetoxyvindoline 4-hydroxylase (EC 1.14.11.20) - Catharanthus roseus (Rosy periwinkle) (Madagascar periwinkle) PcbC 2OG-FeII_Oxy protein|1-aminocyclopropane-1-carboxylate oxidase homolog 2, putative, expressed
17.5.1	hormone metabolism.ethylene.synthesis-degradation	triae_cs42_2as_tgacv1_112164_aa0331900	moderately similar to ( 316) AT1G06650 | Symbols: | 2-oxoglutarate-dependent dioxygenase, putative | chr1:2035909-2037186 FORWARDmoderately similar to ( 288) DV4H_CATRO Desacetoxyvindoline 4-hydroxylase (EC 1.14.11.20) - Catharanthus roseus (Rosy periwinkle) (Madagascar periwinkle) PcbC 2OG-FeII_Oxy protein|1-aminocyclopropane-1-carboxylate oxidase homolog 2, putative, expressed
[truncated: 6,174 more rows]
