# Supplementary material for: Transcriptome analysis reveals potential mechanisms for different grain size between natural and resynthesized allohexaploid wheats with near-identical AABB genomes
Source: BMC Plant Biol. 2018 Feb 5;18:28. doi: 10.1186/s12870-018-1248-y (PMC5799976; doi:10.1186/s12870-018-1248-y)
Supplement: Supplementary file 3 — Detailed information of genes used for qRT-PCR analysis. (XLSX 69 kb) [file 12870_2018_1248_MOESM3_ESM.xlsx]

## Sheet: Sheet1
Additional file 3: Table S3. The MapMan enrichment analysis of the differentially expressed genes between the natural and resynthesized allohexaploid wheats (TAA10 and XX329).
Category Code	Category Name	No. of Differentially Expressed Genes	P-value	Enrichment-Fold
1	PS	31	0.992055	0.684302
1.1	PS.lightreaction	17	0.995095	0.587367
1.1.1	PS.lightreaction.photosystem II	15	0.507219	1.0199
1.1.1.1	PS.lightreaction.photosystem II.LHC-II	10	0.130092	1.49586
1.1.1.2	PS.lightreaction.photosystem II.PSII polypeptide subunits	5	0.910887	0.623273
1.1.2	PS.lightreaction.photosystem I	0	1	0
1.1.2.1	PS.lightreaction.photosystem I.LHC-I	0	1	0
1.1.2.2	PS.lightreaction.photosystem I.PSI polypeptide subunits	0	1	0
1.1.3	PS.lightreaction.cytochrome b6/f	0	1	0
1.1.3.1	PS.lightreaction.cytochrome b6/f.iron sulfur subunit	0	1	0
1.1.3.3	PS.lightreaction.cytochrome b6/f.cytochrome b6 (CYB6)	0	1	0
1.1.3.4	PS.lightreaction.cytochrome b6/f.apocytochrome f (CYF)	0	1	0
1.1.30	PS.lightreaction.state transition	0	1	0
1.1.4	PS.lightreaction.ATP synthase	0	1	0
1.1.4.1	PS.lightreaction.ATP synthase.alpha subunit	0	1	0
1.1.4.3	PS.lightreaction.ATP synthase.epsilon chain	0	1	0
1.1.4.4	PS.lightreaction.ATP synthase.gamma chain	0	1	0
1.1.4.6	PS.lightreaction.ATP synthase.chloroplastic subunit a	0	1	0
1.1.4.7	PS.lightreaction.ATP synthase.delta chain	0	1	0
1.1.4.9	PS.lightreaction.ATP synthase.subunit B_ (ATPX)	0	1	0
1.1.40	PS.lightreaction.cyclic electron flow-chlororespiration	0	1	0
1.1.5	PS.lightreaction.other electron carrier (ox/red)	1	0.995142	0.195612
1.1.5.1	PS.lightreaction.other electron carrier (ox/red).plastocyanin	0	1	0
1.1.5.2	PS.lightreaction.other electron carrier (ox/red).ferredoxin	0	1	0
1.1.5.3	PS.lightreaction.other electron carrier (ox/red).ferredoxin reductase	0	1	0
1.1.5.4	PS.lightreaction.other electron carrier (ox/red).ferredoxin oxireductase	1	0.559215	1.27148
1.1.6	PS.lightreaction.NADH DH	1	0.848073	0.552816
1.2	PS.photorespiration	0	1	0
1.2.2	PS.photorespiration.glycolate oxydase	0	1	0
1.2.3	PS.photorespiration.aminotransferases peroxisomal	0	1	0
1.2.4	PS.photorespiration.glycine cleavage	0	1	0
1.2.4.1	PS.photorespiration.glycine cleavage.P subunit	0	1	0
1.2.4.4	PS.photorespiration.glycine cleavage.H protein	0	1	0
1.2.5	PS.photorespiration.serine hydroxymethyltransferase	0	1	0
1.2.6	PS.photorespiration.hydroxypyruvate reductase	0	1	0
1.2.7	PS.photorespiration.glycerate kinase	0	1	0
1.3	PS.calvin cycle	14	0.211769	1.27148
1.3.1	PS.calvin cycle.rubisco large subunit	0	1	0
1.3.11	PS.calvin cycle.RPE	0	1	0
1.3.12	PS.calvin cycle.PRK	0	1	0
1.3.13	PS.calvin cycle.rubisco interacting	4	0.0258138	3.39061
1.3.2	PS.calvin cycle.rubisco small subunit	3	0.313638	1.52577
1.3.3	PS.calvin cycle.phosphoglycerate kinase	0	1	0
1.3.4	PS.calvin cycle.GAP	0	1	0
1.3.5	PS.calvin cycle.TPI	3	0.0201477	4.76804
1.3.6	PS.calvin cycle.aldolase	1	0.821018	0.605465
1.3.7	PS.calvin cycle.FBPase	1	0.730391	0.794673
1.3.8	PS.calvin cycle.transketolase	0	1	0
1.3.9	PS.calvin cycle.seduheptulose bisphosphatase	0	1	0
10	cell wall	201	1.53501e-14	1.73383
10.1	cell wall.precursor synthesis	12	0.490203	1.03794
10.1.1	cell wall.precursor synthesis.NDP sugar pyrophosphorylase	3	0.0625114	3.17869
10.1.1.1	cell wall.precursor synthesis.NDP sugar pyrophosphorylase.GDP mannose	3	0.00811034	6.35738
10.1.1.2	cell wall.precursor synthesis.NDP sugar pyrophosphorylase.GDP fucose and fucokinase	0	1	0
10.1.1.20	cell wall.precursor synthesis.NDP sugar pyrophosphorylase.multiple NDP-Sugars	0	1	0
10.1.10	cell wall.precursor synthesis.UDP-glucose 4,6-dehydratase	0	1	0
10.1.11	cell wall.precursor synthesis.UER	0	1	0
10.1.12	cell wall.precursor synthesis.KDO pathway	0	1	0
10.1.12.1	cell wall.precursor synthesis.KDO pathway.arabinose-5-phosphate isomerase	0	1	0
10.1.12.2	cell wall.precursor synthesis.KDO pathway.KDO-8-Phosphate Synthase	0	1	0
10.1.12.4	cell wall.precursor synthesis.KDO pathway.CMP-KDO Synthetase	0	1	0
10.1.2	cell wall.precursor synthesis.UGE	3	0.0284779	4.23826
10.1.20	cell wall.precursor synthesis.phosphomannose isomerase	3	0.00811034	6.35738
10.1.21	cell wall.precursor synthesis.phosphomannomutase	0	1	0
10.1.3	cell wall.precursor synthesis.AXS	0	1	0
10.1.30	cell wall.precursor synthesis.sugar kinases	0	1	0
10.1.30.1	cell wall.precursor synthesis.sugar kinases.galacturonic acid kinase	0	1	0
10.1.30.2	ell wall.precursor synthesis.sugar kinases.arabinose-1-kinase	0	1	0
10.1.30.3	cell wall.precursor synthesis.sugar kinases.glucuronic acid kinase	0	1	0
10.1.4	cell wall.precursor synthesis.UGD	2	0.242485	2.11913
10.1.5	cell wall.precursor synthesis.UXS	0	1	0
10.1.6	cell wall.precursor synthesis.GAE	0	1	0
10.1.7	cell wall.precursor synthesis.GMD	1	0.336073	2.54295
10.1.8	cell wall.precursor synthesis.GER	0	1	0
10.1.9	cell wall.precursor synthesis.MUR4	0	1	0
10.2	cell wall.cellulose synthesis	26	0.00244396	1.80647
10.2.1	cell wall.cellulose synthesis.cellulose synthase	12	0.0691491	1.60608
10.2.2	cell wall.cellulose synthesis.COBRA	8	0.00711628	2.74914
10.3	cell wall.hemicellulose synthesis	7	0.626438	0.936878
10.3.2	cell wall.hemicellulose synthesis.glucuronoxylan	1	0.8351	0.577944
10.4	cell wall.pectin synthesis	0	1	0
10.4.3	cell wall.pectin synthesis.rhamnogalacturonan II	0	1	0
10.4.3.6	cell wall.pectin synthesis.rhamnogalacturonan II.Xylose Transferase with Fucose Acceptor	0	1	0
10.5	cell wall.cell wall proteins	24	0.00351836	1.80565
10.5.1	cell wall.cell wall proteins.AGPs	15	0.00149781	2.35459
10.5.1.1	cell wall.cell wall proteins.AGPs.AGP	15	0.00149781	2.35459
10.5.3	cell wall.cell wall proteins.LRR	5	0.149405	1.76594
10.5.4	cell wall.cell wall proteins.HRGP	2	0.525311	1.15589
10.5.5	cell wall.cell wall proteins.RGP	2	0.242485	2.11913
10.6	cell wall.degradation	57	4.99047e-08	2.13159
10.6.1	cell wall.degradation.cellulases and beta -1,4-glucanases	5	0.175609	1.673
10.6.2	cell wall.degradation.mannan-xylose-arabinose-fucose	24	1.38138e-06	2.93418
10.6.3	cell wall.degradation.pectate lyases and polygalacturonases	28	0.00145797	1.82571
10.7	cell wall.modification	57	1.0578e-06	1.94823
10.8	cell wall.pectin*esterases	18	0.0989955	1.38707
10.8.1	cell wall.pectin*esterases.PME	13	0.101623	1.47582
10.8.2	cell wall.pectin*esterases.acetyl esterase	5	0.405294	1.19951
11	lipid metabolism	86	0.922415	0.870597
11.1	lipid metabolism.FA synthesis and FA elongation	25	0.941363	0.760453
11.1	lipid metabolism.glycolipid synthesis	2	0.712315	0.820308
11.1.1	lipid metabolism.FA synthesis and FA elongation.Acetyl CoA Carboxylation	1	0.436408	1.8164
11.1.1.1	lipid metabolism.FA synthesis and FA elongation.Acetyl CoA Carboxylation.homomeric Enzyme	1	0.436408	1.8164
11.1.10	lipid metabolism.FA synthesis and FA elongation.beta ketoacyl CoA synthase	11	0.526861	1.0135
11.1.11	lipid metabolism.FA synthesis and FA elongation.fatty acid elongase	0	1	0
11.1.12	lipid metabolism.FA synthesis and FA elongation.ACP protein	0	1	0
11.1.13	lipid metabolism.FA synthesis and FA elongation.acyl-CoA binding protein	0	1	0
11.1.15	lipid metabolism.FA synthesis and FA elongation.ACP desaturase	1	0.938322	0.373964
11.1.2	lipid metabolism.FA synthesis and FA elongation.Acetyl CoA Transacylase	0	1	0
11.1.20	lipid metabolism.FA synthesis and FA elongation.MCD	0	1	0
11.1.3	lipid metabolism.FA synthesis and FA elongation.ketoacyl ACP synthase	1	0.860027	0.529782
11.1.30	lipid metabolism.FA synthesis and FA elongation.pyruvate kinase	0	1	0
11.1.5	lipid metabolism.FA synthesis and FA elongation.beta hydroxyacyl ACP dehydratase	0	1	0
11.1.6	lipid metabolism.FA synthesis and FA elongation.enoyl ACP reductase	0	1	0
11.1.7	lipid metabolism.FA synthesis and FA elongation.ACP thioesterase	1	0.521583	1.41275
11.1.8	lipid metabolism.FA synthesis and FA elongation.acyl coa ligase	10	0.122935	1.51366
11.1.9	lipid metabolism.FA synthesis and FA elongation.long chain fatty acid CoA ligase	0	1	0
11.10.1	lipid metabolism.glycolipid synthesis.MGDG synthase	1	0.559215	1.27148
11.10.2	lipid metabolism.glycolipid synthesis.DGDG synthase	0	1	0
11.10.3	lipid metabolism.glycolipid synthesis.UDP-sulfoquinovose synthase	0	1	0
11.10.4	lipid metabolism.glycolipid synthesis.sulfolipid synthase	1	0.436408	1.8164
11.2	lipid metabolism.FA desaturation	2	0.676956	0.876881
11.2.3	lipid metabolism.FA desaturation.omega 3 desaturase	2	0.617375	0.978059
11.2.4	lipid metabolism.FA desaturation.omega 6 desaturase	2	0.447062	1.3384
11.3	lipid metabolism.Phospholipid synthesis	12	0.827875	0.798834
11.3.1	lipid metabolism.Phospholipid synthesis.1-acylglycerol-3-phosphate O-acyltransferase	0	1	0
11.3.10	lipid metabolism.Phospholipid synthesis.(S)-coclaurine-N-methyltransferase	0	1	0
11.3.2	lipid metabolism.Phospholipid synthesis.choline kinase	2	0.242485	2.11913
11.3.3	lipid metabolism.Phospholipid synthesis.phosphatidate cytidylyltransferase	0	1	0
11.3.4	lipid metabolism.Phospholipid synthesis.CDP-diacylglycerol-inositol 3-phosphatidyltransferase	0	1	0
11.3.5	lipid metabolism.Phospholipid synthesis.diacylglycerol kinase	1	0.899147	0.454099
11.3.6	lipid metabolism.Phospholipid synthesis.choline-phosphate cytidylyltransferase	0	1	0
11.3.7	lipid metabolism.Phospholipid synthesis.cyclopropane-fatty-acyl-phospholipid synthase	3	0.247607	1.73383
11.3.8	lipid metabolism.Phospholipid synthesis.phosphatidylserine decarboxylase	0	1	0
11.3.9	lipid metabolism.Phospholipid synthesis.choline monooxygenase	0	1	0
11.4	lipid metabolism.TAG synthesis	4	0.00803773	4.62355
11.5	lipid metabolism.glyceral metabolism	3	0.226058	1.8164
11.5.1	lipid metabolism.glyceral metabolism.glycerol kinase	0	1	0
11.5.2	lipid metabolism.glyceral metabolism.Glycerol-3-phosphate dehydrogenase (NAD+)	3	0.108638	2.54295
11.5.3	lipid metabolism.glyceral metabolism.FAD-dependent glycerol-3-phosphate dehydrogenase	0	1	0
11.6	lipid metabolism.lipid transfer proteins etc	5	0.0566189	2.35459
11.7	lipid metabolism.unassigned	0	1	0
11.9	lipid metabolism.lipid degradation	33	0.87157	0.840857
11.9.2	lipid metabolism.lipid degradation.lipases	11	0.974606	0.610753
11.9.2.1	lipid metabolism.lipid degradation.lipases.triacylglycerol lipase	10	0.833112	0.780047
11.9.2.2	lipid metabolism.lipid degradation.lipases.acylglycerol lipase	0	1	0
11.9.3	lipid metabolism.lipid degradation.lysophospholipases	15	0.174487	1.30631
11.9.3.1	lipid metabolism.lipid degradation.lysophospholipases.phospholipase D	2	0.917987	0.498618
11.9.3.2	lipid metabolism.lipid degradation.lysophospholipases.carboxylesterase	3	0.184228	2.0076
11.9.3.3	lipid metabolism.lipid degradation.lysophospholipases.glycerophosphodiester phosphodiesterase	6	0.066915	2.06185
11.9.3.4	lipid metabolism.lipid degradation.lysophospholipases.phospholipase A2	1	0.625834	1.05956
11.9.3.5	lipid metabolism.lipid degradation.lysophospholipases.phosphoinositide phospholipase C	3	0.0383463	3.81443
11.9.4	lipid metabolism.lipid degradation.beta-oxidation	7	0.864233	0.717769
11.9.4.13	lipid metabolism.lipid degradation.beta-oxidation.acyl CoA reductase	6	0.128773	1.73383
11.9.4.2	lipid metabolism.lipid degradation.beta-oxidation.acyl CoA DH	0	1	0
11.9.4.3	lipid metabolism.lipid degradation.beta-oxidation.enoyl CoA hydratase	0	1	0
11.9.4.4	lipid metabolism.lipid degradation.beta-oxidation.hydroxybutyryl CoA DH	0	1	0
11.9.4.5	lipid metabolism.lipid degradation.beta-oxidation.acyl-CoA thioesterase	1	0.938322	0.373964
11.9.4.9	lipid metabolism.lipid degradation.beta-oxidation.multifunctional	0	1	0
12	N-metabolism	5	0.77302	0.784862
12.1	N-metabolism.nitrate metabolism	3	0.0625114	3.17869
12.1.1	N-metabolism.nitrate metabolism.NR	3	0.0284779	4.23826
12.1.2	N-metabolism.nitrate metabolism.nitrite reductase	0	1	0
12.2	N-metabolism.ammonia metabolism	0	1	0
12.2.1	N-metabolism.ammonia metabolism.glutamate synthase	0	1	0
12.2.2	N-metabolism.ammonia metabolism.glutamine synthase	0	1	0
12.2.99	N-metabolism.ammonia metabolism.unspecified	0	1	0
12.3	N-metabolism.N-degradation	2	0.391036	1.49586
12.3.1	N-metabolism.N-degradation.glutamate dehydrogenase	2	0.391036	1.49586
12.4	N-metabolism.misc	0	1	0
13	amino acid metabolism	72	0.407232	1.03209
13.1	amino acid metabolism.synthesis	51	0.376223	1.05098
13.1.1	amino acid metabolism.synthesis.central amino acid metabolism	8	0.119877	1.61457
13.1.1.1	amino acid metabolism.synthesis.central amino acid metabolism.GABA	6	0.0137789	2.93418
13.1.1.1.1	amino acid metabolism.synthesis.central amino acid metabolism.GABA.Glutamate decarboxylase	5	0.0137158	3.34599
13.1.1.1.2	amino acid metabolism.synthesis.central amino acid metabolism.GABA.GABA transaminase	1	0.436408	1.8164
13.1.1.2	amino acid metabolism.synthesis.central amino acid metabolism.aspartate	0	1	0
13.1.1.2.1	amino acid metabolism.synthesis.central amino acid metabolism.aspartate.aspartate aminotransferase	0	1	0
13.1.1.3	amino acid metabolism.synthesis.central amino acid metabolism.alanine	2	0.500065	1.21093
13.1.1.3.1	amino acid metabolism.synthesis.central amino acid metabolism.alanine.alanine aminotransferase	2	0.332589	1.6953
13.1.1.3.11	amino acid metabolism.synthesis.central amino acid metabolism.alanine.alanine-glyoxylate aminotransferase	0	1	0
13.1.2	amino acid metabolism.synthesis.glutamate family	1	0.914394	0.423826
13.1.2.2	amino acid metabolism.synthesis.glutamate family.proline	1	0.559215	1.27148
13.1.2.3	amino acid metabolism.synthesis.glutamate family.arginine	0	1	0
13.1.2.3.2	amino acid metabolism.synthesis.glutamate family.arginine.acetylglutamate kinase	0	1	0
13.1.2.3.21	amino acid metabolism.synthesis.glutamate family.arginine.ornithine carbamoyltransferase	0	1	0
13.1.2.3.22	amino acid metabolism.synthesis.glutamate family.arginine.arginosuccinate synthase	0	1	0
13.1.2.3.23	amino acid metabolism.synthesis.glutamate family.arginine.argininosuccinate lyase	0	1	0
13.1.3	amino acid metabolism.synthesis.aspartate family	16	0.318175	1.14936
13.1.3.1	amino acid metabolism.synthesis.aspartate family.asparagine	4	0.0397098	2.99171
13.1.3.1.1	amino acid metabolism.synthesis.aspartate family.asparagine.asparagine synthetase	0	1	0
13.1.3.2	amino acid metabolism.synthesis.aspartate family.threonine	0	1	0
13.1.3.2.1	amino acid metabolism.synthesis.aspartate family.threonine.threonine synthase	0	1	0
13.1.3.4	amino acid metabolism.synthesis.aspartate family.methionine	7	0.626438	0.936878
13.1.3.4.1	amino acid metabolism.synthesis.aspartate family.methionine.cystathionine gamma-synthase	0	1	0
13.1.3.4.12	amino acid metabolism.synthesis.aspartate family.methionine.homocysteine S-methyltransferase	0	1	0
13.1.3.4.13	amino acid metabolism.synthesis.aspartate family.methionine.methionine S-methyltransferase	0	1	0
13.1.3.4.2	amino acid metabolism.synthesis.aspartate family.methionine.cystathionine beta-lyase	0	1	0
13.1.3.5	amino acid metabolism.synthesis.aspartate family.lysine	3	0.486573	1.15589
13.1.3.5.2	amino acid metabolism.synthesis.aspartate family.lysine.dihydrodipicolinate reductase	0	1	0
13.1.3.5.3	amino acid metabolism.synthesis.aspartate family.lysine.LL-diaminopimelic acid aminotransferase	2	0.21249	2.31178
13.1.3.5.4	amino acid metabolism.synthesis.aspartate family.lysine.diaminopimelate epimerase	0	1	0
13.1.3.5.5	amino acid metabolism.synthesis.aspartate family.lysine.diaminopimelate decarboxylase	0	1	0
13.1.3.6	amino acid metabolism.synthesis.aspartate family.misc	2	0.638128	0.941835
13.1.3.6.1	amino acid metabolism.synthesis.aspartate family.misc.homoserine	2	0.638128	0.941835
13.1.3.6.1.1	amino acid metabolism.synthesis.aspartate family.misc.homoserine.aspartate kinase	2	0.362066	1.58935
13.1.3.6.1.2	amino acid metabolism.synthesis.aspartate family.misc.homoserine.aspartate semialdehyde dehydrogenase	0	1	0
13.1.3.6.1.3	amino acid metabolism.synthesis.aspartate family.misc.homoserine.homoserine dehydrogenase	0	1	0
13.1.3.6.1.4	amino acid metabolism.synthesis.aspartate family.misc.homoserine.homoserine kinase	0	1	0
13.1.4	amino acid metabolism.synthesis.branched chain group	3	0.683131	0.866916
13.1.4.1	amino acid metabolism.synthesis.branched chain group.common	3	0.313638	1.52577
13.1.4.1.1	amino acid metabolism.synthesis.branched chain group.common.acetolactate synthase	0	1	0
13.1.4.1.4	amino acid metabolism.synthesis.branched chain group.common.branched-chain amino acid aminotransferase	2	0.242485	2.11913
13.1.4.4	amino acid metabolism.synthesis.branched chain group.leucine specific	0	1	0
13.1.4.4.1	amino acid metabolism.synthesis.branched chain group.leucine specific.2-isopropylmalate synthase	0	1	0
13.1.4.4.3	amino acid metabolism.synthesis.branched chain group.leucine specific.3-isopropylmalate dehydrogenase	0	1	0
13.1.4.5	amino acid metabolism.synthesis.branched chain group.isoleucine specific	0	1	0
13.1.4.5.1	amino acid metabolism.synthesis.branched chain group.isoleucine specific.threonine ammonia-lyase	0	1	0
13.1.5	amino acid metabolism.synthesis.serine-glycine-cysteine group	12	0.0607134	1.64062
13.1.5.1	amino acid metabolism.synthesis.serine-glycine-cysteine group.serine	1	0.771142	0.706376
13.1.5.1.1	amino acid metabolism.synthesis.serine-glycine-cysteine group.serine.phosphoglycerate dehydrogenase	1	0.559215	1.27148
13.1.5.1.2	amino acid metabolism.synthesis.serine-glycine-cysteine group.serine.phosphoserine aminotransferase	0	1	0
13.1.5.1.3	amino acid metabolism.synthesis.serine-glycine-cysteine group.serine.phosphoserine phosphatase	0	1	0
13.1.5.2	amino acid metabolism.synthesis.serine-glycine-cysteine group.glycine	1	0.682385	0.908198
13.1.5.2.3	amino acid metabolism.synthesis.serine-glycine-cysteine group.glycine.serine glyoxylate aminotransferase	0	1	0
13.1.5.2.41	amino acid metabolism.synthesis.serine-glycine-cysteine group.glycine.sarcosine oxidase	1	0.593888	1.15589
13.1.5.3	amino acid metabolism.synthesis.serine-glycine-cysteine group.cysteine	10	0.0199798	2.08439
13.1.5.3.1	amino acid metabolism.synthesis.serine-glycine-cysteine group.cysteine.OASTL	4	0.241507	1.58935
13.1.5.3.2	amino acid metabolism.synthesis.serine-glycine-cysteine group.cysteine.SAT	0	1	0
13.1.6	amino acid metabolism.synthesis.aromatic aa	12	0.861194	0.770592
13.1.6.1	amino acid metabolism.synthesis.aromatic aa.chorismate	2	0.786667	0.706376
13.1.6.1.1	amino acid metabolism.synthesis.aromatic aa.chorismate.3-deoxy-D-arabino-heptulosonate 7-phosphate synthase	0	1	0
13.1.6.1.10	amino acid metabolism.synthesis.aromatic aa.chorismate.dehydroquinate/shikimate dehydrogenase	0	1	0
13.1.6.1.2	amino acid metabolism.synthesis.aromatic aa.chorismate.3-dehydroquinate synthase	0	1	0
13.1.6.1.5	amino acid metabolism.synthesis.aromatic aa.chorismate.shikimate kinase	2	0.332589	1.6953
13.1.6.1.6	amino acid metabolism.synthesis.aromatic aa.chorismate.5-enolpyruvylshikimate-3-phosphate synthase	0	1	0
13.1.6.1.7	amino acid metabolism.synthesis.aromatic aa.chorismate.chorismate synthase	0	1	0
13.1.6.2	amino acid metabolism.synthesis.aromatic aa.phenylalanine and tyrosine	2	0.362066	1.58935
13.1.6.2.1	amino acid metabolism.synthesis.aromatic aa.phenylalanine and tyrosine.chorismate mutase	0	1	0
13.1.6.3	amino acid metabolism.synthesis.aromatic aa.phenylalanine	0	1	0
13.1.6.3.1	amino acid metabolism.synthesis.aromatic aa.phenylalanine.arogenate dehydratase / prephenate dehydratase	0	1	0
13.1.6.4	amino acid metabolism.synthesis.aromatic aa.tyrosine	0	1	0
13.1.6.4.1	amino acid metabolism.synthesis.aromatic aa.tyrosine.arogenate dehydrogenase \& prephenate dehydrogenase	0	1	0
13.1.6.4.2	amino acid metabolism.synthesis.aromatic aa.tyrosine.prephenate dehydrogenase	0	1	0
13.1.6.5	amino acid metabolism.synthesis.aromatic aa.tryptophan	8	0.718422	0.862018
13.1.6.5.1	amino acid metabolism.synthesis.aromatic aa.tryptophan.anthranilate synthase	0	1	0
13.1.6.5.2	amino acid metabolism.synthesis.aromatic aa.tryptophan.anthranilate phosphoribosyltransferase	0	1	0
13.1.6.5.3	amino acid metabolism.synthesis.aromatic aa.tryptophan.phosphoribosyanthranilate isomerase	0	1	0
13.1.6.5.4	amino acid metabolism.synthesis.aromatic aa.tryptophan.indole-3-glycerol phosphate synthase	1	0.559215	1.27148
13.1.6.5.5	amino acid metabolism.synthesis.aromatic aa.tryptophan.tryptophan synthase	5	0.0824853	2.11913
13.1.7	amino acid metabolism.synthesis.histidine	1	0.789147	0.669198
13.1.7.1	amino acid metabolism.synthesis.histidine.ATP phosphoribosyl transferase	0	1	0
13.1.7.2	amino acid metabolism.synthesis.histidine.bifunctional phosphoribosyl-ATP diphosphatase and phosphoribosyl-AMP cyclohydrolase	1	0.217879	4.23826
13.1.7.3	amino acid metabolism.synthesis.histidine.phosphoribosyl-AMP cyclohydrolase	0	1	0
13.1.7.7	amino acid metabolism.synthesis.histidine.histidinol-phosphate aminotransferase	0	1	0
13.2	amino acid metabolism.degradation	19	0.574336	0.978059
13.2.1	amino acid metabolism.degradation.central amino acid metabolism	0	1	0
13.2.1.2	amino acid metabolism.degradation.central amino acid metabolism.aspartate	0	1	0
13.2.2	amino acid metabolism.degradation.glutamate family	2	0.500065	1.21093
13.2.2.1	amino acid metabolism.degradation.glutamate family.glutamine	0	1	0
13.2.2.2	amino acid metabolism.degradation.glutamate family.proline	0	1	0
13.2.2.3	amino acid metabolism.degradation.glutamate family.arginine	2	0.302729	1.8164
13.2.3	amino acid metabolism.degradation.aspartate family	11	0.0603021	1.68509
13.2.3.1	amino acid metabolism.degradation.aspartate family.asparagine	6	0.00191221	4.23826
13.2.3.1.1	amino acid metabolism.degradation.aspartate family.asparagine.L-asparaginase	6	0.00191221	4.23826
13.2.3.2	amino acid metabolism.degradation.aspartate family.threonine	0	1	0
13.2.3.4	amino acid metabolism.degradation.aspartate family.methionine	0	1	0
13.2.3.4.1	amino acid metabolism.degradation.aspartate family.methionine.methionine gamma-lyase	0	1	0
13.2.3.5	amino acid metabolism.degradation.aspartate family.lysine	5	0.262733	1.44486
13.2.4	amino acid metabolism.degradation.branched chain group	3	0.565022	1.03093
13.2.4.1	amino acid metabolism.degradation.branched-chain group.shared	3	0.126248	2.38402
13.2.4.3	amino acid metabolism.degradation.branched-chain group.valine	0	1	0
13.2.4.4	amino acid metabolism.degradation.branched-chain group.leucine	0	1	0
13.2.5	amino acid metabolism.degradation.serine-glycine-cysteine group	1	0.907083	0.43844
13.2.5.2	amino acid metabolism.degradation.serine-glycine-cysteine group.glycine	1	0.771142	0.706376
13.2.5.3	amino acid metabolism.degradation.serine-glycine-cysteine group.cysteine	0	1	0
13.2.6	amino acid metabolism.degradation.aromatic aa	2	0.970284	0.385296
13.2.6.2	amino acid metabolism.degradation.aromatic aa.tyrosine	2	0.728742	0.794673
13.2.6.3	amino acid metabolism.degradation.aromatic aa.tryptophan	0	1	0
13.2.7	amino acid metabolism.degradation.histidine	0	1	0
13.99	amino acid metabolism.misc	2	0.595718	1.01718
14	S-assimilation	1	0.871039	0.508591
14.1	S-assimilation.ATPS	1	0.388294	2.11913
14.15	S-assimilation.AKN	0	1	0
14.2	S-assimilation.APR	0	1	0
14.3	S-assimilation.sulfite redox	0	1	0
14.5	S-assimilation.sulfite oxidase	0	1	0
15	metal handling	11	0.888957	0.736118
15.1	metal handling.acquisition	0	1	0
15.2	metal handling.binding, chelation and storage	10	0.771571	0.831031
15.3	metal handling.regulation	0	1	0
16	secondary metabolism	221	1.59886e-12	1.60937
16.1	secondary metabolism.isoprenoids	25	0.934693	0.7678
16.1	secondary metabolism.simple phenols	14	0.0439263	1.64821
16.1.1	secondary metabolism.isoprenoids.non-mevalonate pathway	2	0.955154	0.423826
16.1.1.1	secondary metabolism.isoprenoids.non-mevalonate pathway.DXS	0	1	0
16.1.1.10	secondary metabolism.isoprenoids.non-mevalonate pathway.geranylgeranyl pyrophosphate synthase	1	0.682385	0.908198
16.1.1.2	secondary metabolism.isoprenoids.non-mevalonate pathway.DXR	1	0.388294	2.11913
16.1.1.3	secondary metabolism.isoprenoids.non-mevalonate pathway.CMS	0	1	0
16.1.1.4	secondary metabolism.isoprenoids.non-mevalonate pathway.CMK	0	1	0
16.1.1.5	secondary metabolism.isoprenoids.non-mevalonate pathway.MCS	0	1	0
16.1.1.6	secondary metabolism.isoprenoids.non-mevalonate pathway.HDS	0	1	0
16.1.1.7	secondary metabolism.isoprenoids.non-mevalonate pathway.HDR	0	1	0
16.1.2	secondary metabolism.isoprenoids.mevalonate pathway	6	0.418792	1.15589
16.1.2.1	secondary metabolism.isoprenoids.mevalonate pathway.acetyl-CoA C-acyltransferase	1	0.480739	1.58935
16.1.2.2	secondary metabolism.isoprenoids.mevalonate pathway.HMG-CoA synthase	1	0.388294	2.11913
16.1.2.3	secondary metabolism.isoprenoids.mevalonate pathway.HMG-CoA reductase	1	0.521583	1.41275
16.1.2.4	secondary metabolism.isoprenoids.mevalonate pathway.mevalonate kinase	0	1	0
16.1.2.6	secondary metabolism.isoprenoids.mevalonate pathway.mevalonate diphosphate decarboxylase	3	0.0383463	3.81443
16.1.2.7	secondary metabolism.isoprenoids.mevalonate pathway.isopentenyl pyrophosphate:dimethyllallyl pyrophosphate isomerase	0	1	0
16.1.2.8	secondary metabolism.isoprenoids.mevalonate pathway.geranyl diphosphate synthase	0	1	0
16.1.2.9	secondary metabolism.isoprenoids.mevalonate pathway.farnesyl pyrophosphate synthetase	0	1	0
16.1.3	secondary metabolism.isoprenoids.tocopherol biosynthesis	7	0.0489961	2.06985
16.1.3.1	secondary metabolism.isoprenoids.tocopherol biosynthesis.hydroxyphenylpyruvate dioxygenase	0	1	0
16.1.3.2	secondary metabolism.isoprenoids.tocopherol biosynthesis.homogentisate phytyltransferase	2	0.0749673	4.23826
16.1.3.3	secondary metabolism.isoprenoids.tocopherol biosynthesis.MPBQ/MSBQ methyltransferase	1	0.521583	1.41275
16.1.3.4	secondary metabolism.isoprenoids.tocopherol biosynthesis.tocopherol cyclase	0	1	0
16.1.3.5	secondary metabolism.isoprenoids.tocopherol biosynthesis.tocopherol methyltransferase	3	0.000486223	12.7148
16.1.4	secondary metabolism.isoprenoids.carotenoids	1	0.97875	0.270527
16.1.4.1	secondary metabolism.isoprenoids.carotenoids.phytoene synthase	0	1	0
16.1.4.2	secondary metabolism.isoprenoids.carotenoids.phytoene dehydrogenase	0	1	0
16.1.4.21	secondary metabolism.isoprenoids.carotenoids.violaxanthin de-epoxidase	0	1	0
16.1.4.3	secondary metabolism.isoprenoids.carotenoids.zeta-carotene desaturase	0	1	0
16.1.4.4	secondary metabolism.isoprenoids.carotenoids.lycopene epsilon cyclase	0	1	0
16.1.4.5	secondary metabolism.isoprenoids.carotenoids.lycopene beta cyclase	0	1	0
16.1.4.6	secondary metabolism.isoprenoids.carotenoids.carotenoid beta ring hydroxylase	0	1	0
16.1.4.8	secondary metabolism.isoprenoids.carotenoids.carotenoid isomerase	0	1	0
16.1.5	secondary metabolism.isoprenoids.terpenoids	9	0.96557	0.605465
16.2	secondary metabolism.phenylpropanoids	80	8.41095e-06	1.64592
16.2.1	secondary metabolism.phenylpropanoids.lignin biosynthesis	31	1.95395e-07	2.75635
16.2.1.1	secondary metabolism.phenylpropanoids.lignin biosynthesis.PAL	16	1.39498e-06	3.91224
16.2.1.10	secondary metabolism.phenylpropanoids.lignin biosynthesis.CAD	7	0.0544708	2.0228
16.2.1.3	secondary metabolism.phenylpropanoids.lignin biosynthesis.4CL	3	0.0625114	3.17869
16.2.1.4	secondary metabolism.phenylpropanoids.lignin biosynthesis.HCT	0	1	0
16.2.1.6	secondary metabolism.phenylpropanoids.lignin biosynthesis.CCoAOMT	2	0.473969	1.27148
16.2.1.7	secondary metabolism.phenylpropanoids.lignin biosynthesis.CCR1	3	0.00811034	6.35738
16.2.1.9	secondary metabolism.phenylpropanoids.lignin biosynthesis.COMT	0	1	0
16.4	secondary metabolism.N misc	10	0.472443	1.05956
16.4.1	secondary metabolism.N misc.alkaloid-like	10	0.375469	1.14547
16.4.2	secondary metabolism.N misc.betaine	0	1	0
16.4.2.1	secondary metabolism.N misc.betaine.betaine-aldehyde dehydrogenase	0	1	0
16.4.3	secondary metabolism.N misc.cyanogenic glycosides	0	1	0
16.5	secondary metabolism.sulfur-containing	2	0.853122	0.605465
16.5.1	secondary metabolism.sulfur-containing.glucosinolates	0	1	0
16.5.1.1	secondary metabolism.sulfur-containing.glucosinolates.synthesis	0	1	0
16.5.1.1.1	secondary metabolism.sulfur-containing.glucosinolates.synthesis.aliphatic	0	1	0
16.5.1.1.1.3	secondary metabolism.sulfur-containing.glucosinolates.synthesis.aliphatic.methylthioalkylmalate isomerase large subunit (MAM-IL)	0	1	0
16.5.1.1.1.4	secondary metabolism.sulfur-containing.glucosinolates.synthesis.aliphatic.methylthioalkylmalate isomerase small subunit (MAM-IS)	0	1	0
16.5.1.1.1.5	secondary metabolism.sulfur-containing.glucosinolates.synthesis.aliphatic.methylthioalkylmalate dehydrogenase (MAM-D)	0	1	0
16.5.1.3	secondary metabolism.sulfur-containing.glucosinolates.degradation	0	1	0
16.5.1.3.2	secondary metabolism.sulfur-containing.glucosinolates.degradation.nitrilespecifier protein	0	1	0
16.5.1.3.2.1	secondary metabolism.sulfur-containing.glucosinolates.degradation.nitrilespecifier protein.epithiospecifier protein	0	1	0
16.5.1.3.3	secondary metabolism.sulfur-containing.glucosinolates.degradation.nitrilase	0	1	0
16.5.99	secondary metabolism.sulfur-containing.misc	2	0.419395	1.41275
16.5.99.1	secondary metabolism.sulfur-containing.misc.alliinase	2	0.419395	1.41275
16.7	secondary metabolism.wax	13	0.00482038	2.23368
16.8	secondary metabolism.flavonoids	83	2.99695e-17	2.74111
16.8.1	secondary metabolism.flavonoids.anthocyanins	14	0.000618993	2.65682
16.8.1.12	secondary metabolism.flavonoids.anthocyanins.anthocyanidin 3-O-glucosyltransferase	0	1	0
16.8.1.21	secondary metabolism.flavonoids.anthocyanins.anthocyanin 5-aromatic acyltransferase	9	0.036424	1.97298
16.8.2	secondary metabolism.flavonoids.chalcones	21	1.25399e-05	2.81063
16.8.3	secondary metabolism.flavonoids.dihydroflavonols	15	0.0024582	2.24378
16.8.3.1	secondary metabolism.flavonoids.dihydroflavonols.dihydroflavonol 4-reductase	0	1	0
16.8.4	secondary metabolism.flavonoids.flavonols	28	2.00915e-08	3.23649
16.8.5	secondary metabolism.flavonoids.isoflavones	8	0.00338897	3.08237
16.8.5.1	secondary metabolism.flavonoids.isoflavones.isoflavone reductase	8	0.00338897	3.08237
16.99	secondary metabolism.unspecified	0	1	0
17	hormone metabolism	226	3.66464e-06	1.3434
17.1	hormone metabolism.abscisic acid	15	0.498666	1.02538
17.1.1	hormone metabolism.abscisic acid.synthesis-degradation	5	0.831039	0.72243
17.1.1.1	hormone metabolism.abscisic acid.synthesis-degradation.synthesis	1	0.871039	0.508591
17.1.1.1.1	hormone metabolism.abscisic acid.synthesis-degradation.synthesis.zeaxanthin epoxidase	0	1	0
17.1.1.1.10	hormone metabolism.abscisic acid.synthesis-degradation.synthesis.9-cis-epoxycarotenoid dioxygenase	1	0.8351	0.577944
17.1.2	hormone metabolism.abscisic acid.signal transduction	7	0.00403391	3.29642
17.1.3	hormone metabolism.abscisic acid.induced-regulated-responsive-activated	3	0.925114	0.537244
17.2	hormone metabolism.auxin	54	0.298055	1.07956
17.2.1	hormone metabolism.auxin.synthesis-degradation	10	0.000338721	3.53188
17.2.2	hormone metabolism.auxin.signal transduction	7	0.519423	1.03492
17.2.3	hormone metabolism.auxin.induced-regulated-responsive-activated	37	0.736446	0.915266
17.3	hormone metabolism.brassinosteroid	3	0.992983	0.349948
17.3.1	hormone metabolism.brassinosteroid.synthesis-degradation	2	0.991015	0.30638
17.3.1.1	hormone metabolism.brassinosteroid.synthesis-degradation.BRs	0	1	0
17.3.1.1.1	hormone metabolism.brassinosteroid.synthesis-degradation.BRs.DET2	0	1	0
17.3.1.2	hormone metabolism.brassinosteroid.synthesis-degradation.sterols	2	0.981753	0.34835
17.3.1.2.1	hormone metabolism.brassinosteroid.synthesis-degradation.sterols.SMT1	0	1	0
17.3.1.2.2	hormone metabolism.brassinosteroid.synthesis-degradation.sterols.SMT2	0	1	0
17.3.1.2.3	hormone metabolism.brassinosteroid.synthesis-degradation.sterols.CYP51	0	1	0
17.3.1.2.4	hormone metabolism.brassinosteroid.synthesis-degradation.sterols.FACKEL	2	0.017581	8.47651
17.3.1.2.5	hormone metabolism.brassinosteroid.synthesis-degradation.sterols.HYD1	0	1	0
17.3.1.2.6	hormone metabolism.brassinosteroid.synthesis-degradation.sterols.DWF7	0	1	0
17.3.1.2.7	hormone metabolism.brassinosteroid.synthesis-degradation.sterols.DWF5	0	1	0
17.3.1.2.8	hormone metabolism.brassinosteroid.synthesis-degradation.sterols.DWF1	0	1	0
17.3.1.2.99	hormone metabolism.brassinosteroid.synthesis-degradation.sterols.other	0	1	0
17.3.2	hormone metabolism.brassinosteroid.signal transduction	1	0.848073	0.552816
17.3.2.1	hormone metabolism.brassinosteroid.signal transduction.BRI	0	1	0
17.3.2.2	hormone metabolism.brassinosteroid.signal transduction.BZR	1	0.682385	0.908198
17.3.2.99	hormone metabolism.brassinosteroid.signal transduction.other	0	1	0
17.3.3	hormone metabolism.brassinosteroid.induced-regulated-responsive-activated	0	1	0
17.4	hormone metabolism.cytokinin	8	0.364553	1.18277
17.4.1	hormone metabolism.cytokinin.synthesis-degradation	7	0.168936	1.53454
17.4.2	hormone metabolism.cytokinin.signal transduction	1	0.899147	0.454099
17.5	hormone metabolism.ethylene	108	4.42446e-08	1.70372
17.5.1	hormone metabolism.ethylene.synthesis-degradation	65	2.42773e-10	2.30212
17.5.1.1	hormone metabolism.ethylene.synthesis-degradation.1-aminocyclopropane-1-carboxylate synthase	2	0.272635	1.95612
17.5.2	hormone metabolism.ethylene.signal transduction	31	0.419136	1.04829
17.5.3	hormone metabolism.ethylene.induced-regulated-responsive-activated	12	0.00902559	2.14898
17.6	hormone metabolism.gibberelin	21	8.84076e-06	2.87108
17.6.1	hormone metabolism.gibberelin.synthesis-degradation	16	5.33711e-06	3.56906
17.6.1.11	hormone metabolism.gibberelin.synthesis-degradation.GA20 oxidase	9	1.40075e-05	5.44919
17.6.1.12	hormone metabolism.gibberelin.synthesis-degradation.GA3 oxidase	3	0.0201477	4.76804
17.6.1.13	hormone metabolism.gibberelin.synthesis-degradation.GA2 oxidase	4	0.077936	2.42186
17.6.2	hormone metabolism.gibberelin.signal transduction	0	1	0
17.6.3	hormone metabolism.gibberelin.induced-regulated-responsive-activated	5	0.113571	1.92648
17.7	hormone metabolism.jasmonate	16	0.0801725	1.46357
17.7.1	hormone metabolism.jasmonate.synthesis-degradation	16	0.0465563	1.57703
17.7.1.2	hormone metabolism.jasmonate.synthesis-degradation.lipoxygenase	11	0.00243219	2.63891
17.7.1.3	hormone metabolism.jasmonate.synthesis-degradation.allene oxidase synthase	0	1	0
17.7.1.4	hormone metabolism.jasmonate.synthesis-degradation.allene oxidase cyclase	0	1	0
17.7.1.5	hormone metabolism.jasmonate.synthesis-degradation.12-Oxo-PDA-reductase	5	0.42122	1.17729
17.7.2	hormone metabolism.jasmonate.signal transduction	0	1	0
17.7.3	hormone metabolism.jasmonate.induced-regulated-responsive-activated	0	1	0
17.8	hormone metabolism.salicylic acid	1	0.999424	0.139723
17.8.1	hormone metabolism.salicylic acid.synthesis-degradation	1	0.999424	0.139723
18	Co-factor and vitamine metabolism	2	0.999999	0.125269
18.1	Co-factor and vitamine metabolism.molybdenum cofactor	0	1	0
18.11	Co-factor and vitamine metabolism.lipoic acid	0	1	0
18.13	Co-factor and vitamine metabolism.isochorismatase	0	1	0
18.2	Co-factor and vitamine metabolism.thiamine	0	1	0
18.2.1	Co-factor and vitamine metabolism.thiamine.thiamine diphosphokinase	0	1	0
18.2.2	Co-factor and vitamine metabolism.thiamine.hydroxymethylpyrimidine kinase	0	1	0
18.3	Co-factor and vitamine metabolism.riboflavin	0	1	0
18.3.1	Co-factor and vitamine metabolism.riboflavin.GTP cyclohydrolase II	0	1	0
18.3.2	Co-factor and vitamine metabolism.riboflavin.riboflavin synthase	0	1	0
18.4	Co-factor and vitamine metabolism.pantothenate	1	0.860027	0.529782
18.4.2	Co-factor and vitamine metabolism.pantothenate.3-methyl-2-oxobutanoate hydroxymethyltransferase (KPHMT,PANB)	0	1	0
18.4.5	Co-factor and vitamine metabolism.pantothenate.pantothenate kinase (PANK)	0	1	0
18.4.7	Co-factor and vitamine metabolism.pantothenate.phosphopantothenoylcysteine decarboxylase (PPCDC)	1	0.388294	2.11913
18.4.8	Co-factor and vitamine metabolism.pantothenate.pantetheine-phosphate adenylyltransferase (PPAT)	0	1	0
18.5	Co-factor and vitamine metabolism.folate & vitamine K	1	0.8351	0.577944
18.5.2	Co-factor and vitamine metabolism.folate & vitamine K.vitamine K	1	0.789147	0.669198
18.5.2.10	2-phytyl-1,4-naphthoquinone methyltransferase.PHYLLO	0	1	0
18.5.2.4	Co-factor and vitamine metabolism.folate & vitamine K.o-Succinyl-BenzoylCoa Synthetase	0	1	0
18.5.2.5	Co-factor and vitamine metabolism.folate & vitamine K.vitamine K.naphthoate synthase	0	1	0
18.5.2.7	Co-factor and vitamine metabolism.folate & vitamine K.DHNA Phytyltransferase	1	0.388294	2.11913
18.5.2.8	Co-factor and vitamine metabolism.folate & vitamine K.2-phytyl-1,4-naphthoquinone methyltransferase	0	1	0
18.6	Co-factor and vitamine metabolism.biotin	0	1	0
18.6.1	Co-factor and vitamine metabolism.biotin.biotin synthase	0	1	0
18.7	Co-factor and vitamine metabolism.iron-sulphur clusters	0	1	0
18.8	Co-factor and vitamine metabolism.ubiquinone	0	1	0
18.8.1	Co-factor and vitamine metabolism.ubiquinone.hexaprenyldihydroxybenzoate methyltransferase	0	1	0
19	tetrapyrrole synthesis	1	0.999997	0.0809858
19.1	tetrapyrrole synthesis.glu-tRNA synthetase	0	1	0
19.1	tetrapyrrole synthesis.magnesium chelatase	0	1	0
19.11	tetrapyrrole synthesis.magnesium protoporphyrin IX methyltransferase	0	1	0
19.12	tetrapyrrole synthesis.magnesium-protoporphyrin IX monomethyl ester (oxidative) cyclase	0	1	0
19.13	tetrapyrrole synthesis.divinyl chlorophyllide-a 8-vinyl-reductase	0	1	0
19.14	tetrapyrrole synthesis.protochlorophyllide reductase	1	0.336073	2.54295
19.15	tetrapyrrole synthesis.chlorophyll synthase	0	1	0
19.2	tetrapyrrole synthesis.glu-tRNA reductase	0	1	0
19.2	tetrapyrrole synthesis.ferrochelatase	0	1	0
19.21	tetrapyrrole synthesis.heme oxygenase	0	1	0
19.3	tetrapyrrole synthesis.GSA	0	1	0
19.3	tetrapyrrole synthesis.uroporphyrin-III C-methyltransferase	0	1	0
19.32	tetrapyrrole synthesis.sirohydrochlorin ferrochelatase	0	1	0
19.4	tetrapyrrole synthesis.ALA dehydratase	0	1	0
19.4	tetrapyrrole synthesis.regulation	0	1	0
19.5	tetrapyrrole synthesis.porphobilinogen deaminase	0	1	0
19.6	tetrapyrrole synthesis.uroporphyrinogen III synthase	0	1	0
19.7	tetrapyrrole synthesis.uroporphyrinogen decarboxylase	0	1	0
19.8	tetrapyrrole synthesis.coproporphyrinogen III oxidase	0	1	0
19.9	tetrapyrrole synthesis.protoporphyrin IX oxidase	0	1	0
19.99	tetrapyrrole synthesis.unspecified	0	1	0
2	major CHO metabolism	73	7.91693e-11	2.23657
2.1	major CHO metabolism.synthesis	22	1.93568e-05	2.66405
2.1.1	major CHO metabolism.synthesis.sucrose	1	0.805735	0.635738
2.1.1.1	major CHO metabolism.synthesis.sucrose.SPS	1	0.682385	0.908198
2.1.1.2	major CHO metabolism.synthesis.sucrose.SPP	0	1	0
2.1.2	major CHO metabolism.synthesis.starch	21	1.91846e-06	3.1413
2.1.2.1	major CHO metabolism.synthesis.starch.AGPase	4	0.0397098	2.99171
2.1.2.2	major CHO metabolism.synthesis.starch.starch synthase	5	0.0423892	2.54295
2.1.2.3	major CHO metabolism.synthesis.starch.starch branching	10	4.61561e-08	7.94673
2.1.2.4	major CHO metabolism.synthesis.starch.debranching	2	0.153984	2.8255
2.1.2.60	major CHO metabolism.synthesis.starch.ADP Glucose Phosphorylase	0	1	0
2.2	major CHO metabolism.degradation	51	4.42129e-07	2.09178
2.2.1	major CHO metabolism.degradation.sucrose	44	1.38376e-09	2.68966
2.2.1.1	major CHO metabolism.degradation.sucrose.fructokinase	2	0.657984	0.908198
2.2.1.3	major CHO metabolism.degradation.sucrose.invertases	29	7.05262e-08	2.99779
2.2.1.3.1	major CHO metabolism.degradation.sucrose.invertases.neutral	1	0.789147	0.669198
2.2.1.3.2	major CHO metabolism.degradation.sucrose.invertases.cell wall	13	0.000924045	2.666
2.2.1.3.3	major CHO metabolism.degradation.sucrose.invertases.vacuolar	18	1.05516e-06	3.63279
2.2.1.4	major CHO metabolism.degradation.sucrose.hexokinase	3	0.380002	1.3623
2.2.1.5	major CHO metabolism.degradation.sucrose.Susy	10	3.93951e-06	5.52816
2.2.1.99	major CHO metabolism.degradation.sucrose.misc	0	1	0
2.2.2	major CHO metabolism.degradation.starch	7	0.699611	0.872582
2.2.2.1	major CHO metabolism.degradation.starch.starch cleavage	5	0.5869	0.978059
2.2.2.1.1	major CHO metabolism.degradation.starch.starch cleavage.alpha amylase	0	1	0
2.2.2.1.2	major CHO metabolism.degradation.starch.starch cleavage.beta amylase	4	0.207135	1.6953
2.2.2.10	major CHO metabolism.degradation.starch.laforin like phosphoglucan phosphatase (SEX4)	0	1	0
2.2.2.2	major CHO metabolism.degradation.starch.starch phosphorylase	1	0.436408	1.8164
2.2.2.3	major CHO metabolism.degradation.starch.glucan water dikinase	0	1	0
2.2.2.4	major CHO metabolism.degradation.starch.D enzyme	1	0.625834	1.05956
2.2.2.6	major CHO metabolism.degradation.starch.transporter	0	1	0
2.2.2.8	major CHO metabolism.degradation.starch.ISA3	0	1	0
20	stress	394	0.256233	1.03206
20.1	stress.biotic	242	0.9915	0.870431
20.1.1	stress.biotic.respiratory burst	3	0.635671	0.930349
20.1.3	stress.biotic.signalling	6	0.290327	1.3384
20.1.3.1	stress.biotic.signalling.MLO-like	6	0.139306	1.6953
20.1.5	stress.biotic.regulation of transcription	0	1	0
20.1.7	stress.biotic.PR-proteins	171	0.960244	0.885271
20.1.7.6	stress.biotic.PR-proteins.proteinase inhibitors	6	0.00136512	4.48757
20.1.7.6.1	stress.biotic.PR-proteins.proteinase inhibitors.trypsin inhibitor	6	0.00136512	4.48757
20.2	stress.abiotic	149	2.52546e-06	1.45843
20.2.1	stress.abiotic.heat	95	8.22431e-10	1.91731
20.2.2	stress.abiotic.cold	6	0.249225	1.41275
20.2.3	stress.abiotic.drought/salt	13	0.909275	0.731381
20.2.4	stress.abiotic.touch/wounding	4	0.143553	1.95612
20.2.5	stress.abiotic.light	2	0.182894	2.54295
20.2.99	stress.abiotic.unspecified	24	0.407816	1.06326
21	redox	28	0.999549	0.583629
21.1	redox.thioredoxin	3	0.99998	0.197639
21.2	redox.ascorbate and glutathione	11	0.868672	0.756013
21.2.1	redox.ascorbate and glutathione.ascorbate	3	0.944201	0.501899
21.2.1.1	redox.ascorbate and glutathione.ascorbate.GME	1	0.388294	2.11913
21.2.1.2	redox.ascorbate and glutathione.ascorbate.GDP-L-galactose-hexose-1-phosphate guanyltransferase	1	0.625834	1.05956
21.2.1.4	redox.ascorbate and glutathione.ascorbate.L-galactose dehydrogenase	0	1	0
21.2.1.5	redox.ascorbate and glutathione.ascorbate.L-Galactono-1,4-lactone dehydrogenase	0	1	0
21.2.2	redox.ascorbate and glutathione.glutathione	4	0.404932	1.24047
21.3	redox.heme	1	0.771142	0.706376
21.4	redox.glutaredoxins	9	0.787089	0.811581
21.5	redox.peroxiredoxin	2	0.473969	1.27148
21.5.1	redox.peroxiredoxin.BAS1	2	0.0526816	5.08591
21.6	redox.dismutases and catalases	0	1	0
21.99	redox.misc	2	0.549679	1.10563
22	polyamine metabolism	3	0.751681	0.778455
22.1	polyamine metabolism.synthesis	1	0.951767	0.343642
22.1.2	polyamine metabolism.synthesis.SAM decarboxylase	0	1	0
22.1.3	polyamine metabolism.synthesis.arginine decarboxylase	0	1	0
22.1.4	polyamine metabolism.synthesis.agmatine deiminase	0	1	0
22.1.5	polyamine metabolism.synthesis.N-carbamoylputrescine amidohydrolase	0	1	0
22.1.6	polyamine metabolism.synthesis.spermidine synthase	1	0.771142	0.706376
22.1.7	polyamine metabolism.synthesis.spermine synthase	1	0.217879	4.23826
22.2	polyamine metabolism.degradation	2	0.242485	2.11913
22.2.1	polyamine metabolism.degradation.polyamin oxidase	2	0.242485	2.11913
23	nucleotide metabolism	28	0.956565	0.752671
23.1	nucleotide metabolism.synthesis	12	0.193141	1.32676
23.1.1	nucleotide metabolism.synthesis.pyrimidine	6	0.0415158	2.31178
23.1.1.1	nucleotide metabolism.synthesis.pyrimidine.carbamoyl phosphate synthetase	0	1	0
23.1.1.10	nucleotide metabolism.synthesis.pyrimidine.CTP synthetase	6	0.000249195	5.86836
23.1.1.2	nucleotide metabolism.synthesis.pyrimidine.aspartate transcarbamoylase	0	1	0
23.1.1.3	nucleotide metabolism.synthesis.pyrimidine.dihydroorotase	0	1	0
23.1.1.4	nucleotide metabolism.synthesis.pyrimidine.dihydroorotate dehydrogenase	0	1	0
23.1.1.5	nucleotide metabolism.synthesis.pyrimidine.orotate phosphoribosyltransferase	0	1	0
23.1.2	nucleotide metabolism.synthesis.purine	1	0.99268	0.211913
23.1.2.1	nucleotide metabolism.synthesis.purine.amidophosphoribosyltransferase	0	1	0
23.1.2.2	nucleotide metabolism.synthesis.purine.GAR Synthetase	0	1	0
23.1.2.20	nucleotide metabolism.synthesis.purine.adenylosuccinate synthase	0	1	0
23.1.2.3	nucleotide metabolism.synthesis.purine.GAR transformylase	1	0.388294	2.11913
23.1.2.30	nucleotide metabolism.synthesis.purine.IMP dehydrogenase	0	1	0
23.1.2.31	nucleotide metabolism.synthesis.purine.GMP synthetase	0	1	0
23.1.2.4	nucleotide metabolism.synthesis.purine.FGAR amidotransferase	0	1	0
23.1.2.5	nucleotide metabolism.synthesis.purine.AIR synthase	0	1	0
23.1.2.6	nucleotide metabolism.synthesis.purine.AIR carboxylase	0	1	0
23.1.2.7	nucleotide metabolism.synthesis.purine.SAICAR synthetase	0	1	0
23.1.2.8	nucleotide metabolism.synthesis.purine.SAICAR lyase	0	1	0
23.1.2.9	nucleotide metabolism.synthesis.purine.AICAR transformylase	0	1	0
23.1.3	nucleotide metabolism.synthesis.PRS-PP	0	1	0
23.1.99	nucleotide metabolism.synthesis.unspecified	5	0.000137339	7.94673
23.2	nucleotide metabolism.degradation	7	0.901836	0.674268
23.2.1	nucleotide metabolism.degradation.pyrimidine	0	1	0
23.2.1.2	nucleotide metabolism.degradation.pyrimidine.uridine nucleosidase	0	1	0
23.2.1.3	nucleotide metabolism.degradation.pyrimidine.dihydrouracil dehydrogenase	0	1	0
23.2.1.4	nucleotide metabolism.degradation.pyrimidine.dihydropyrimidinase	0	1	0
23.2.1.5	nucleotide metabolism.degradation.pyrimidine.beta-ureidopropionase	0	1	0
23.2.2	nucleotide metabolism.degradation.purine	2	0.302729	1.8164
23.3	nucleotide metabolism.salvage	5	0.906537	0.629444
23.3.1	nucleotide metabolism.salvage.phosphoribosyltransferases	1	0.848073	0.552816
23.3.1.1	nucleotide metabolism.salvage.phosphoribosyltransferases.aprt	1	0.559215	1.27148
23.3.1.2	nucleotide metabolism.salvage.phosphoribosyltransferases.hgprt	0	1	0
23.3.1.3	nucleotide metabolism.salvage.phosphoribosyltransferases.upp	0	1	0
23.3.2	nucleotide metabolism.salvage.nucleoside kinases	0	1	0
23.3.2.1	nucleotide metabolism.salvage.nucleoside kinases.adenosine kinase	0	1	0
23.3.2.2	nucleotide metabolism.salvage.nucleoside kinases.uridine kinase	0	1	0
23.3.2.3	nucleotide metabolism.salvage.nucleoside kinases.thymidine kinase	0	1	0
23.3.3	nucleotide metabolism.salvage.NUDIX hydrolases	2	0.870685	0.577944
23.4	nucleotide metabolism.phosphotransfer and pyrophosphatases	3	0.981549	0.405791
23.4.1	nucleotide metabolism.phosphotransfer and pyrophosphatases.adenylate kinase	0	1	0
23.4.10	nucleotide metabolism.phosphotransfer and pyrophosphatases.nucleoside diphosphate kinase	1	0.682385	0.908198
23.4.2	nucleotide metabolism.phosphotransfer and pyrophosphatases.guanylate kinase	0	1	0
23.4.3	nucleotide metabolism.phosphotransfer and pyrophosphatases.uridylate kinase	0	1	0
23.4.4	nucleotide metabolism.phosphotransfer and pyrophosphatases.thymidylate kinase	0	1	0
23.4.99	nucleotide metabolism.phosphotransfer and pyrophosphatases.misc	2	0.712315	0.820308
23.5	nucleotide metabolism.deoxynucleotide metabolism	3	0.652024	0.908198
23.5.2	nucleotide metabolism.deoxynucleotide metabolism.pseudouridine synthase	0	1	0
23.5.3	nucleotide metabolism.deoxynucleotide metabolism.cytosine deaminase	1	0.593888	1.15589
23.5.4	nucleotide metabolism.deoxynucleotide metabolism.ribonucleoside-diphosphate reductase	2	0.302729	1.8164
23.5.5	nucleotide metabolism.deoxynucleotide metabolism.dUTP diphosphatase	0	1	0
24	Biodegradation of Xenobiotics	27	0.0520004	1.38987
24.1	Biodegradation of Xenobiotics.hydroxyacylglutathione hydrolase	0	1	0
24.2	Biodegradation of Xenobiotics.lactoylglutathione lyase	4	0.331631	1.37457
24.3	Biodegradation of Xenobiotics.3-hydroxybutyryl-CoA dehydrogenase	0	1	0
25	C1-metabolism	5	0.831039	0.72243
25.1	C1-metabolism.glycine hydroxymethyltransferase	0	1	0
25.2	C1-metabolism.formate-tetrahydrofolate ligase	0	1	0
25.3	C1-metabolism.dihydropteridine diphosphokinase	0	1	0
25.4	C1-metabolism.5-formyltetrahydrofolate cyclo-ligase	0	1	0
25.5	C1-metabolism.Methylenetetrahydrofolate dehydrogenase & Methenyltetrahydrofolate cyclohydrolase	0	1	0
25.7	C1-metabolism.GTP cyclohydrolase I	0	1	0
25.8	C1-metabolism.tetrahydrofolate synthase	0	1	0
25.9	C1-metabolism.dihydroneopterin aldolase	0	1	0
26	misc	811	1.95883e-29	1.45255
26.1	misc.cytochrome P450	161	3.62989e-09	1.59182
26.1	misc.misc2	9	0.710488	0.873534
26.11	misc.alcohol dehydrogenases	26	0.00139824	1.87832
26.11.1	misc.alcohol dehydrogenases	26	0.00139824	1.87832
26.12	misc.peroxidases	58	0.0952268	1.19137
26.13	misc.acid and other phosphatases	25	0.137182	1.26139
26.14	misc.oxygenases	2	0.447062	1.3384
26.16	misc.myrosinases-lectin-jacalin	9	0.319782	1.21737
26.17	misc.dynamin	2	0.773302	0.726558
26.18	misc.invertase/pectin methylesterase inhibitor family protein	38	2.99408e-09	2.85894
26.19	misc.plastocyanin-like	39	6.84247e-06	2.11913
26.2	misc.UDP glucosyl and glucoronyl transferases	108	0.0284209	1.20035
26.21	misc.protease inhibitor/seed storage/lipid transfer protein (LTP) family protein	24	0.00036897	2.11913
26.22	misc.short chain dehydrogenase/reductase (SDR)	37	0.000655908	1.74887
26.23	misc.rhodanese	1	0.987006	0.239901
26.24	misc.GCN5-related N-acetyltransferase	1	0.99889	0.15319
26.26	misc.aminotransferases	0	1	0
26.26.1	misc.aminotransferases.aminotransferase class IV family protein	0	1	0
26.27	misc.calcineurin-like phosphoesterase family protein	1	0.881186	0.48903
26.28	misc.GDSL-motif lipase	53	0.0214662	1.32916
26.3	misc. other Ferredoxins and Rieske domain	2	0.595718	1.01718
26.3	misc.gluco-, galacto- and mannosidases	50	2.21197e-06	1.99918
26.3.1	misc.gluco-, galacto- and mannosidases.alpha-galactosidase	4	0.174343	1.8164
26.3.2	misc.gluco-, galacto- and mannosidases.beta-galactosidase	7	0.0391277	2.17081
26.3.3	misc.gluco-, galacto- and mannosidases.alpha-mannosidase	0	1	0
26.3.4	misc.gluco-, galacto- and mannosidases.endoglucanase	26	7.88503e-11	4.2933
26.3.5	misc.gluco-, galacto- and mannosidases.glycosyl hydrolase family 5	0	1	0
26.4	misc.beta 1,3 glucan hydrolases	28	0.0847316	1.3137
26.4.1	misc.beta 1,3 glucan hydrolases.glucan endo-1,3-beta-glucosidase	20	0.199178	1.22848
26.5	misc.acyl transferases	1	0.751601	0.747928
26.6	misc.O-methyl transferases	5	0.998424	0.363279
26.7	misc.oxidases - copper, flavone etc.	42	0.114989	1.21093
26.8	misc.nitrilases, *nitrile lyases, berberine bridge enzymes, reticuline oxidases, troponine reductases	46	1.99839e-06	2.07404
26.9	misc.glutathione S transferases	43	0.00121457	1.62236
27	RNA	842	0.647126	0.989175
27.1	RNA.processing	38	1	0.436066
27.1.1	RNA.processing.splicing	6	0.999813	0.330254
27.1.19	RNA.processing.ribonucleases	11	0.796065	0.817909
27.1.2	RNA.processing.RNA helicase	1	0.999879	0.115589
27.1.20	RNA.processing.degradation dicer	4	0.0895824	2.31178
27.1.21	RNA.processing.siRNA methyltransferase	0	1	0
27.2	RNA.transcription	26	0.998858	0.597801
27.3	RNA.regulation of transcription	754	0.00136232	1.10423
27.3.1	RNA.regulation of transcription.ABI3/VP1-related B3-domain-containing transcription factor family	0	1	0
27.3.10	RNA.regulation of transcription.C2C2(Zn) YABBY family	1	0.771142	0.706376
27.3.11	RNA.regulation of transcription.C2H2 zinc finger family	16	0.967564	0.67363
27.3.12	RNA.regulation of transcription.C3H zinc finger family	12	0.0137928	2.03436
27.3.13	RNA.regulation of transcription.CCAAT box binding factor family, DR1	0	1	0
27.3.14	RNA.regulation of transcription.CCAAT box binding factor family, HAP2	1	0.821018	0.605465
27.3.15	RNA.regulation of transcription.CCAAT box binding factor family, HAP3	10	0.000681493	3.2602
27.3.16	RNA.regulation of transcription.CCAAT box binding factor family, HAP5	8	0.00840477	2.67679
27.3.17	RNA.regulation of transcription.CPP(Zn),CPP1-related transcription factor family	1	0.860027	0.529782
27.3.18	RNA.regulation of transcription.E2F/DP transcription factor family	2	0.638128	0.941835
27.3.19	RNA.regulation of transcription.EIN3-like(EIL) transcription factor family	0	1	0
27.3.2	RNA.regulation of transcription.Alfin-like	0	1	0
27.3.20	RNA.regulation of transcription.G2-like transcription factor family, GARP	10	0.633835	0.93491
27.3.21	RNA.regulation of transcription.GRAS transcription factor family	7	0.801473	0.780731
27.3.22	RNA.regulation of transcription.HB,Homeobox transcription factor family	43	2.77456e-05	1.92512
27.3.23	RNA.regulation of transcription.HSF,Heat-shock transcription factor family	13	0.0278263	1.79665
27.3.24	RNA.regulation of transcription.MADS box transcription factor family	23	0.211369	1.19852
27.3.25	RNA.regulation of transcription.MYB domain transcription factor family	70	0.796513	0.915673
27.3.26	RNA.regulation of transcription.MYB-related transcription factor family	15	0.0255791	1.73383
27.3.27	RNA.regulation of transcription.NAC domain transcription factor family	13	0.371788	1.12444
27.3.29	RNA.regulation of transcription.TCP transcription factor family	6	0.332673	1.27148
27.3.3	RNA.regulation of transcription.AP2/EREBP, APETALA2/Ethylene-responsive element binding protein family	38	0.162442	1.18132
27.3.30	RNA.regulation of transcription.Trihelix, Triple-Helix transcription factor family	4	0.801559	0.737088
27.3.31	RNA.regulation of transcription.TUB transcription factor family	0	1	0
27.3.32	RNA.regulation of transcription.WRKY domain transcription factor family	35	0.012748	1.48339
27.3.34	RNA.regulation of transcription.Orphan family	0	1	0
27.3.35	RNA.regulation of transcription.bZIP transcription factor family	31	0.0211953	1.46527
27.3.36	RNA.regulation of transcription.Argonaute	2	0.362066	1.58935
27.3.37	RNA.regulation of transcription.AS2,Lateral Organ Boundaries Gene Family	10	0.116	1.5319
27.3.38	RNA.regulation of transcription.AT-rich interaction domain containing transcription factor family	0	1	0
27.3.39	RNA.regulation of transcription.AtSR Transcription Factor family	0	1	0
27.3.4	RNA.regulation of transcription.ARF, Auxin Response Factor family	6	0.53063	1.03093
27.3.40	RNA.regulation of transcription.Aux/IAA family	8	0.316326	1.24047
27.3.41	RNA.regulation of transcription.B3 transcription factor family	10	0.364728	1.15589
27.3.42	RNA.regulation of transcription.Bromodomain proteins	0	1	0
27.3.44	RNA.regulation of transcription.Chromatin Remodeling Factors	10	0.936372	0.669198
27.3.46	RNA.regulation of transcription.DNA methyltransferases	2	0.878722	0.565101
27.3.47	RNA.regulation of transcription.ELF3	2	0.017581	8.47651
27.3.48	RNA.regulation of transcription.FHA transcription factor	1	0.821018	0.605465
27.3.49	RNA.regulation of transcription.GeBP like	0	1	0
27.3.5	RNA.regulation of transcription.ARR	16	0.00263215	2.16422
27.3.50	RNA.regulation of transcription.General Transcription	8	0.533158	1.01718
27.3.51	RNA.regulation of transcription.General Transcription, TBP-binding protein	0	1	0
27.3.52	RNA.regulation of transcription.Global transcription factor group	0	1	0
27.3.53	RNA.regulation of transcription.High mobility group (HMG) family	0	1	0
27.3.54	RNA.regulation of transcription.Histone acetyltransferases	5	0.325364	1.32446
27.3.55	RNA.regulation of transcription.HDA	4	0.592494	0.978059
27.3.57	RNA.regulation of transcription.JUMONJI family	9	0.00648373	2.60075
27.3.58	RNA.regulation of transcription.LUG	0	1	0
27.3.59	RNA.regulation of transcription.Methyl binding domain proteins	11	0.003823	2.49754
27.3.6	RNA.regulation of transcription.bHLH,Basic Helix-Loop-Helix family	37	0.484488	1.01608
27.3.60	RNA.regulation of transcription.NIN-like bZIP-related family	0	1	0
27.3.62	RNA.regulation of transcription.Nucleosome/chromatin assembly factor group	1	0.860027	0.529782
27.3.63	RNA.regulation of transcription.PHD finger transcription factor	5	0.373304	1.24655
27.3.64	RNA.regulation of transcription.PHOR1	2	0.870685	0.577944
27.3.65	RNA.regulation of transcription.Polycomb Group (PcG)	7	0.0391277	2.17081
27.3.66	RNA.regulation of transcription.Psudo ARR transcription factor family	0	1	0
27.3.67	RNA.regulation of transcription.putative transcription regulator	61	0.419638	1.03138
27.3.68	RNA.regulation of transcription.PWWP domain protein	3	0.635671	0.930349
27.3.69	RNA.regulation of transcription.SET-domain transcriptional regulator family	7	0.936027	0.626784
27.3.7	RNA.regulation of transcription.C2C2(Zn) CO-like, Constans-like zinc finger family	28	1.01757e-07	3.01706
27.3.70	RNA.regulation of transcription.Silencing Group	0	1	0
27.3.71	RNA.regulation of transcription.SNF7	2	0.853122	0.605465
27.3.73	RNA.regulation of transcription.Zn-finger(CCHC)	1	0.8351	0.577944
27.3.8	RNA.regulation of transcription.C2C2(Zn) DOF zinc finger family	7	0.63748	0.927119
27.3.80	RNA.regulation of transcription.zf-HD	10	8.50486e-05	4.10154
27.3.81	RNA.regulation of transcription.S1FA	0	1	0
27.3.82	RNA.regulation of transcription.plant TF (pbf2)	0	1	0
27.3.9	RNA.regulation of transcription.C2C2(Zn) GATA transcription factor family	12	0.325069	1.17367
27.3.99	RNA.regulation of transcription.unclassified	108	0.564537	0.988621
27.4	RNA.RNA binding	25	0.999953	0.517702
28	DNA	158	1	0.655657
28.1	DNA.synthesis/chromatin structure	97	0.989085	0.810337
28.1.1	DNA.synthesis/chromatin structure.retrotransposon/transposase	6	0.835895	0.733544
28.1.1.4	DNA.synthesis/chromatin structure.retrotransposon/transposase.hat-like transposase	6	0.835895	0.733544
28.1.3	DNA.synthesis/chromatin structure.histone	35	0.914451	0.815049
28.2	DNA.repair	20	0.733866	0.892265
28.99	DNA.unspecified	41	1	0.403487
29	protein	815	1	0.822097
29.1	protein.aa activation	10	0.999877	0.397337
29.1.1	protein.aa activation.tyrosine-tRNA ligase	1	0.751601	0.747928
29.1.10	protein.aa activation.methionine-tRNA ligase	1	0.625834	1.05956
29.1.11	protein.aa activation.serine-tRNA ligase	0	1	0
29.1.12	protein.aa activation.aspartate-tRNA ligase	1	0.655267	0.978059
29.1.14	protein.aa activation.glycine-tRNA ligase	0	1	0
29.1.15	protein.aa activation.proline-tRNA ligase	0	1	0
29.1.16	protein.aa activation.cysteine-tRNA ligase	0	1	0
29.1.17	protein.aa activation.glutamate-tRNA ligase	0	1	0
29.1.18	protein.aa activation.glutamine-tRNA ligase	0	1	0
29.1.19	protein.aa activation.arginine-tRNA ligase	0	1	0
29.1.20	protein.aa activation.phenylalanine-tRNA ligase	1	0.707371	0.847651
29.1.21	protein.aa activation.histidine-tRNA ligase	0	1	0
29.1.22	protein.aa activation.asparagine-tRNA ligase	0	1	0
29.1.3	protein.aa activation.threonine-tRNA ligase	0	1	0
29.1.30	protein.aa activation.pseudouridylate synthase	0	1	0
29.1.4	protein.aa activation.leucine-tRNA ligase	1	0.682385	0.908198
29.1.40	protein.aa activation.bifunctional aminoacyl-tRNA synthetase	1	0.593888	1.15589
29.1.5	protein.aa activation.isoleucine-tRNA ligase	1	0.480739	1.58935
29.1.6	protein.aa activation.lysine-tRNA ligase	1	0.682385	0.908198
29.1.7	protein.aa activation.alanine-tRNA ligase	1	0.805735	0.635738
29.1.9	protein.aa activation.valine-tRNA ligase	0	1	0
29.2	protein.synthesis	49	1	0.426436
29.2.1	protein.synthesis.ribosomal protein	29	1	0.373585
29.2.1.1	protein.synthesis.ribosomal protein.prokaryotic	10	0.999921	0.387645
29.2.1.1.1	protein.synthesis.ribosomal protein.prokaryotic.chloroplast	4	0.999074	0.313945
29.2.1.1.1.1	protein.synthesis.ribosomal protein.prokaryotic.chloroplast.30S subunit	0	1	0
29.2.1.1.1.1.10	protein.synthesis.ribosomal protein.prokaryotic.chloroplast.30S subunit.S10	0	1	0
29.2.1.1.1.1.11	protein.synthesis.ribosomal protein.prokaryotic.chloroplast.30S subunit.S11	0	1	0
29.2.1.1.1.1.13	protein.synthesis.ribosomal protein.prokaryotic.chloroplast.30S subunit.S13	0	1	0
29.2.1.1.1.1.15	protein.synthesis.ribosomal protein.prokaryotic.chloroplast.30S subunit.S15	0	1	0
29.2.1.1.1.1.16	protein.synthesis.ribosomal protein.prokaryotic.chloroplast.30S subunit.S16	0	1	0
29.2.1.1.1.1.19	protein.synthesis.ribosomal protein.prokaryotic.chloroplast.30S subunit.S19	0	1	0
29.2.1.1.1.1.20	protein.synthesis.ribosomal protein.prokaryotic.chloroplast.30S subunit.S20	0	1	0
29.2.1.1.1.1.5	protein.synthesis.ribosomal protein.prokaryotic.chloroplast.30S subunit.S5	0	1	0
29.2.1.1.1.1.530	protein.synthesis.ribosomal protein.prokaryotic.chloroplast.30S subunit.S30A	0	1	0
29.2.1.1.1.1.6	protein.synthesis.ribosomal protein.prokaryotic.chloroplast.30S subunit.S6	0	1	0
29.2.1.1.1.1.7	protein.synthesis.ribosomal protein.prokaryotic.chloroplast.30S subunit.S7	0	1	0
29.2.1.1.1.1.83	protein.synthesis.ribosomal protein.prokaryotic.chloroplast.30S subunit.PSRP3	0	1	0
29.2.1.1.1.1.9	protein.synthesis.ribosomal protein.prokaryotic.chloroplast.30S subunit.S9	0	1	0
29.2.1.1.1.2	protein.synthesis.ribosomal protein.prokaryotic.chloroplast.50S subunit	4	0.985644	0.431009
29.2.1.1.1.2.1	protein.synthesis.ribosomal protein.prokaryotic.chloroplast.50S subunit.L1	0	1	0
29.2.1.1.1.2.10	protein.synthesis.ribosomal protein.prokaryotic.chloroplast.50S subunit.L10	0	1	0
29.2.1.1.1.2.11	protein.synthesis.ribosomal protein.prokaryotic.chloroplast.50S subunit.L11	0	1	0
29.2.1.1.1.2.12	protein.synthesis.ribosomal protein.prokaryotic.chloroplast.50S subunit.L12	3	0.108638	2.54295
29.2.1.1.1.2.13	protein.synthesis.ribosomal protein.prokaryotic.chloroplast.50S subunit.L13	0	1	0
29.2.1.1.1.2.14	protein.synthesis.ribosomal protein.prokaryotic.chloroplast.50S subunit.L14	0	1	0
29.2.1.1.1.2.15	protein.synthesis.ribosomal protein.prokaryotic.chloroplast.50S subunit.L15	0	1	0
29.2.1.1.1.2.16	protein.synthesis.ribosomal protein.prokaryotic.chloroplast.50S subunit.L16	0	1	0
29.2.1.1.1.2.17	protein.synthesis.ribosomal protein.prokaryotic.chloroplast.50S subunit.L17	0	1	0
29.2.1.1.1.2.18	protein.synthesis.ribosomal protein.prokaryotic.chloroplast.50S subunit.L18	0	1	0
29.2.1.1.1.2.19	protein.synthesis.ribosomal protein.prokaryotic.chloroplast.50S subunit.L19	0	1	0
29.2.1.1.1.2.21	protein.synthesis.ribosomal protein.prokaryotic.chloroplast.50S subunit.L21	0	1	0
29.2.1.1.1.2.22	protein.synthesis.ribosomal protein.prokaryotic.chloroplast.50S subunit.L22	0	1	0
29.2.1.1.1.2.23	protein.synthesis.ribosomal protein.prokaryotic.chloroplast.50S subunit.L23	0	1	0
29.2.1.1.1.2.24	protein.synthesis.ribosomal protein.prokaryotic.chloroplast.50S subunit.L24	0	1	0
29.2.1.1.1.2.27	protein.synthesis.ribosomal protein.prokaryotic.chloroplast.50S subunit.L27	0	1	0
29.2.1.1.1.2.28	protein.synthesis.ribosomal protein.prokaryotic.chloroplast.50S subunit.L28	0	1	0
29.2.1.1.1.2.29	protein.synthesis.ribosomal protein.prokaryotic.chloroplast.50S subunit.L29	0	1	0
29.2.1.1.1.2.3	protein.synthesis.ribosomal protein.prokaryotic.chloroplast.50S subunit.L3	0	1	0
29.2.1.1.1.2.31	protein.synthesis.ribosomal protein.prokaryotic.chloroplast.50S subunit.L31	0	1	0
29.2.1.1.1.2.4	protein.synthesis.ribosomal protein.prokaryotic.chloroplast.50S subunit.L4	0	1	0
29.2.1.1.1.2.5	protein.synthesis.ribosomal protein.prokaryotic.chloroplast.50S subunit.L5	0	1	0
29.2.1.1.1.2.6	protein.synthesis.ribosomal protein.prokaryotic.chloroplast.50S subunit.L6	1	0.279395	3.17869
29.2.1.1.1.2.9	protein.synthesis.ribosomal protein.prokaryotic.chloroplast.50S subunit.L9	0	1	0
29.2.1.1.2	protein.synthesis.ribosomal protein.prokaryotic.mitochondrion	3	0.751681	0.778455
29.2.1.1.2.1	protein.synthesis.ribosomal protein.prokaryotic.mitochondrion.30S subunit	2	0.676956	0.876881
29.2.1.1.2.1.10	protein.synthesis.ribosomal protein.prokaryotic.mitochondrion.30S subunit.S10	2	0.153984	2.8255
29.2.1.1.2.1.11	protein.synthesis.ribosomal protein.prokaryotic.mitochondrion.30S subunit.S11	0	1	0
29.2.1.1.2.1.14	protein.synthesis.ribosomal protein.prokaryotic.mitochondrion.30S subunit.S14	0	1	0
29.2.1.1.2.1.27	protein.synthesis.ribosomal protein.prokaryotic.mitochondrion.30S subunit.S27	0	1	0
29.2.1.1.2.1.29	protein.synthesis.ribosomal protein.prokaryotic.mitochondrion.30S subunit.S29	0	1	0
29.2.1.1.2.1.3	protein.synthesis.ribosomal protein.prokaryotic.mitochondrion.30S subunit.S3	0	1	0
29.2.1.1.2.1.7	protein.synthesis.ribosomal protein.prokaryotic.mitochondrion.30S subunit.S7	0	1	0
29.2.1.1.2.2	protein.synthesis.ribosomal protein.prokaryotic.mitochondrion.50S subunit	1	0.707371	0.847651
29.2.1.1.2.2.16	protein.synthesis.ribosomal protein.prokaryotic.mitochondrion.50S subunit.L16	0	1	0
29.2.1.1.2.2.29	protein.synthesis.ribosomal protein.prokaryotic.mitochondrion.50S subunit.L29	0	1	0
29.2.1.1.2.2.37	protein.synthesis.ribosomal protein.prokaryotic.mitochondrion.50S subunit.L37	1	0.388294	2.11913
29.2.1.1.2.2.5	protein.synthesis.ribosomal protein.prokaryotic.mitochondrion.50S subunit.L5	0	1	0
29.2.1.1.2.51	protein.synthesis.ribosomal protein.prokaryotic.mitochondrion.L51/S25/CI-B8	0	1	0
29.2.1.1.3	protein.synthesis.ribosomal protein.prokaryotic.unknown organellar	3	0.997232	0.310116
29.2.1.1.3.1	protein.synthesis.ribosomal protein.prokaryotic.unknown organellar.30S subunit	2	0.86216	0.591385
29.2.1.1.3.1.1	protein.synthesis.ribosomal protein.prokaryotic.unknown organellar.30S subunit.S1	0	1	0
29.2.1.1.3.1.15	protein.synthesis.ribosomal protein.prokaryotic.unknown organellar.30S subunit.S15	0	1	0
29.2.1.1.3.1.16	protein.synthesis.ribosomal protein.prokaryotic.unknown organellar.30S subunit.S16	1	0.279395	3.17869
29.2.1.1.3.1.17	protein.synthesis.ribosomal protein.prokaryotic.unknown organellar.30S subunit.S17	1	0.388294	2.11913
29.2.1.1.3.1.18	protein.synthesis.ribosomal protein.prokaryotic.unknown organellar.30S subunit.S18	0	1	0
29.2.1.1.3.1.5	protein.synthesis.ribosomal protein.prokaryotic.unknown organellar.30S subunit.S5	0	1	0
29.2.1.1.3.1.6	protein.synthesis.ribosomal protein.prokaryotic.unknown organellar.30S subunit.S6	0	1	0
29.2.1.1.3.2	protein.synthesis.ribosomal protein.prokaryotic.unknown organellar.50S subunit	1	0.998184	0.165127
29.2.1.1.3.2.1185	protein.synthesis.ribosomal protein.prokaryotic.unknown organellar.50S subunit.L18/L5	0	1	0
29.2.1.1.3.2.14	protein.synthesis.ribosomal protein.prokaryotic.unknown organellar.50S subunit.L14	0	1	0
29.2.1.1.3.2.15	protein.synthesis.ribosomal protein.prokaryotic.unknown organellar.50S subunit.L15	0	1	0
29.2.1.1.3.2.17	protein.synthesis.ribosomal protein.prokaryotic.unknown organellar.50S subunit.L17	0	1	0
29.2.1.1.3.2.1712	protein.synthesis.ribosomal protein.prokaryotic.unknown organellar.50S subunit.L7/L12	0	1	0
29.2.1.1.3.2.18	protein.synthesis.ribosomal protein.prokaryotic.unknown organellar.50S subunit.L18	0	1	0
29.2.1.1.3.2.20	protein.synthesis.ribosomal protein.prokaryotic.unknown organellar.50S subunit.L20	0	1	0
29.2.1.1.3.2.25	protein.synthesis.ribosomal protein.prokaryotic.unknown organellar.50S subunit.L25	0	1	0
29.2.1.1.3.2.28	protein.synthesis.ribosomal protein.prokaryotic.unknown organellar.50S subunit.L28	0	1	0
29.2.1.1.3.2.30	protein.synthesis.ribosomal protein.prokaryotic.unknown organellar.50S subunit.L30	1	0.217879	4.23826
29.2.1.1.3.2.32	protein.synthesis.ribosomal protein.prokaryotic.unknown organellar.50S subunit.L32	0	1	0
29.2.1.1.3.2.34	protein.synthesis.ribosomal protein.prokaryotic.unknown organellar.50S subunit.L34	0	1	0
29.2.1.1.3.2.35	protein.synthesis.ribosomal protein.prokaryotic.unknown organellar.50S subunit.L35	0	1	0
29.2.1.1.3.2.4	protein.synthesis.ribosomal protein.prokaryotic.unknown organellar.50S subunit.L4	0	1	0
29.2.1.1.3.2.510	protein.synthesis.ribosomal protein.prokaryotic.unknown organellar.50S subunit.L10A	0	1	0
29.2.1.1.3.2.9	protein.synthesis.ribosomal protein.prokaryotic.unknown organellar.50S subunit.L9	0	1	0
29.2.1.1.3.99	protein.synthesis.ribosomal protein.prokaryotic.unknown organellar.unknown	0	1	0
29.2.1.2	protein.synthesis.ribosomal protein.eukaryotic	16	1	0.364581
29.2.1.2.1	protein.synthesis.ribosomal protein.eukaryotic.40S subunit	6	0.99808	0.397337
29.2.1.2.1.10	protein.synthesis.ribosomal protein.eukaryotic.40S subunit.S10	0	1	0
29.2.1.2.1.11	protein.synthesis.ribosomal protein.eukaryotic.40S subunit.S11	0	1	0
29.2.1.2.1.12	protein.synthesis.ribosomal protein.eukaryotic.40S subunit.S12	0	1	0
29.2.1.2.1.13	protein.synthesis.ribosomal protein.eukaryotic.40S subunit.S13	0	1	0
29.2.1.2.1.14	protein.synthesis.ribosomal protein.eukaryotic.40S subunit.S14	0	1	0
29.2.1.2.1.15	protein.synthesis.ribosomal protein.eukaryotic.40S subunit.S15	0	1	0
29.2.1.2.1.16	protein.synthesis.ribosomal protein.eukaryotic.40S subunit.S16	0	1	0
29.2.1.2.1.17	protein.synthesis.ribosomal protein.eukaryotic.40S subunit.S17	1	0.521583	1.41275
29.2.1.2.1.18	protein.synthesis.ribosomal protein.eukaryotic.40S subunit.S18	2	0.182894	2.54295
29.2.1.2.1.19	protein.synthesis.ribosomal protein.eukaryotic.40S subunit.S19	0	1	0
29.2.1.2.1.2	protein.synthesis.ribosomal protein.eukaryotic.40S subunit.S2	0	1	0
29.2.1.2.1.20	protein.synthesis.ribosomal protein.eukaryotic.40S subunit.S20	0	1	0
29.2.1.2.1.21	protein.synthesis.ribosomal protein.eukaryotic.40S subunit.S21	0	1	0
29.2.1.2.1.23	protein.synthesis.ribosomal protein.eukaryotic.40S subunit.S23	0	1	0
29.2.1.2.1.24	protein.synthesis.ribosomal protein.eukaryotic.40S subunit.S24	1	0.436408	1.8164
29.2.1.2.1.25	protein.synthesis.ribosomal protein.eukaryotic.40S subunit.S25	0	1	0
29.2.1.2.1.26	protein.synthesis.ribosomal protein.eukaryotic.40S subunit.S26	1	0.480739	1.58935
29.2.1.2.1.28	protein.synthesis.ribosomal protein.eukaryotic.40S subunit.S28	0	1	0
29.2.1.2.1.29	protein.synthesis.ribosomal protein.eukaryotic.40S subunit.S29	0	1	0
29.2.1.2.1.3	protein.synthesis.ribosomal protein.eukaryotic.40S subunit.S3	0	1	0
29.2.1.2.1.31	protein.synthesis.ribosomal protein.eukaryotic.40S subunit.SA	0	1	0
29.2.1.2.1.4	protein.synthesis.ribosomal protein.eukaryotic.40S subunit.S4	0	1	0
29.2.1.2.1.5	protein.synthesis.ribosomal protein.eukaryotic.40S subunit.S5	0	1	0
29.2.1.2.1.515	protein.synthesis.ribosomal protein.eukaryotic.40S subunit.S15A	0	1	0
29.2.1.2.1.53	protein.synthesis.ribosomal protein.eukaryotic.40S subunit.S3A	0	1	0
29.2.1.2.1.6	protein.synthesis.ribosomal protein.eukaryotic.40S subunit.S6	1	0.480739	1.58935
29.2.1.2.1.7	protein.synthesis.ribosomal protein.eukaryotic.40S subunit.S7	0	1	0
29.2.1.2.1.8	protein.synthesis.ribosomal protein.eukaryotic.40S subunit.S8	0	1	0
29.2.1.2.1.9	protein.synthesis.ribosomal protein.eukaryotic.40S subunit.S9	0	1	0
29.2.1.2.2	protein.synthesis.ribosomal protein.eukaryotic.60S subunit	10	0.999991	0.347398
29.2.1.2.2.10	protein.synthesis.ribosomal protein.eukaryotic.60S subunit.L10	0	1	0
29.2.1.2.2.11	protein.synthesis.ribosomal protein.eukaryotic.60S subunit.L11	0	1	0
29.2.1.2.2.12	protein.synthesis.ribosomal protein.eukaryotic.60S subunit.L12	0	1	0
29.2.1.2.2.13	protein.synthesis.ribosomal protein.eukaryotic.60S subunit.L13	1	0.480739	1.58935
29.2.1.2.2.14	protein.synthesis.ribosomal protein.eukaryotic.60S subunit.L14	1	0.336073	2.54295
29.2.1.2.2.141	protein.synthesis.ribosomal protein.eukaryotic.60S subunit.L4/L1	0	1	0
29.2.1.2.2.15	protein.synthesis.ribosomal protein.eukaryotic.60S subunit.L15	0	1	0
29.2.1.2.2.17	protein.synthesis.ribosomal protein.eukaryotic.60S subunit.L17	0	1	0
29.2.1.2.2.18	protein.synthesis.ribosomal protein.eukaryotic.60S subunit.L18	0	1	0
29.2.1.2.2.19	protein.synthesis.ribosomal protein.eukaryotic.60S subunit.L19	0	1	0
29.2.1.2.2.21	protein.synthesis.ribosomal protein.eukaryotic.60S subunit.L21	0	1	0
29.2.1.2.2.22	protein.synthesis.ribosomal protein.eukaryotic.60S subunit.L22	0	1	0
29.2.1.2.2.23	protein.synthesis.ribosomal protein.eukaryotic.60S subunit.L23	0	1	0
29.2.1.2.2.24	protein.synthesis.ribosomal protein.eukaryotic.60S subunit.L24	0	1	0
29.2.1.2.2.26	protein.synthesis.ribosomal protein.eukaryotic.60S subunit.L26	0	1	0
29.2.1.2.2.27	protein.synthesis.ribosomal protein.eukaryotic.60S subunit.L27	0	1	0
29.2.1.2.2.28	protein.synthesis.ribosomal protein.eukaryotic.60S subunit.L28	0	1	0
29.2.1.2.2.29	protein.synthesis.ribosomal protein.eukaryotic.60S subunit.L29	0	1	0
29.2.1.2.2.3	protein.synthesis.ribosomal protein.eukaryotic.60S subunit.L3	0	1	0
29.2.1.2.2.30	protein.synthesis.ribosomal protein.eukaryotic.60S subunit.L30	0	1	0
29.2.1.2.2.31	protein.synthesis.ribosomal protein.eukaryotic.60S subunit.L31	0	1	0
29.2.1.2.2.32	protein.synthesis.ribosomal protein.eukaryotic.60S subunit.L32	0	1	0
29.2.1.2.2.34	protein.synthesis.ribosomal protein.eukaryotic.60S subunit.L34	2	0.638128	0.941835
29.2.1.2.2.36	protein.synthesis.ribosomal protein.eukaryotic.60S subunit.L36	0	1	0
29.2.1.2.2.37	protein.synthesis.ribosomal protein.eukaryotic.60S subunit.L37	0	1	0
29.2.1.2.2.38	protein.synthesis.ribosomal protein.eukaryotic.60S subunit.L38	0	1	0
29.2.1.2.2.44	protein.synthesis.ribosomal protein.eukaryotic.60S subunit.L44	0	1	0
29.2.1.2.2.5	protein.synthesis.ribosomal protein.eukaryotic.60S subunit.L5	0	1	0
29.2.1.2.2.510	protein.synthesis.ribosomal protein.eukaryotic.60S subunit.L10A	0	1	0
29.2.1.2.2.513	protein.synthesis.ribosomal protein.eukaryotic.60S subunit.L13A	0	1	0
29.2.1.2.2.518	protein.synthesis.ribosomal protein.eukaryotic.60S subunit.L18A	2	0.153984	2.8255
29.2.1.2.2.523	protein.synthesis.ribosomal protein.eukaryotic.60S subunit.L23A	0	1	0
29.2.1.2.2.527	protein.synthesis.ribosomal protein.eukaryotic.60S subunit.L27A	0	1	0
29.2.1.2.2.535	protein.synthesis.ribosomal protein.eukaryotic.60S subunit.L35A	0	1	0
29.2.1.2.2.537	protein.synthesis.ribosomal protein.eukaryotic.60S subunit.L37A	0	1	0
29.2.1.2.2.57	protein.synthesis.ribosomal protein.eukaryotic.60S subunit.L7A	0	1	0
29.2.1.2.2.6	protein.synthesis.ribosomal protein.eukaryotic.60S subunit.L6	0	1	0
29.2.1.2.2.7	protein.synthesis.ribosomal protein.eukaryotic.60S subunit.L7	0	1	0
29.2.1.2.2.8	protein.synthesis.ribosomal protein.eukaryotic.60S subunit.L8	0	1	0
29.2.1.2.2.80	protein.synthesis.ribosomal protein.eukaryotic.60S subunit.P0	0	1	0
29.2.1.2.2.81	protein.synthesis.ribosomal protein.eukaryotic.60S subunit.P1	0	1	0
29.2.1.2.2.83	protein.synthesis.ribosomal protein.eukaryotic.60S subunit.P3	0	1	0
29.2.1.2.2.9	protein.synthesis.ribosomal protein.eukaryotic.60S subunit.L9	2	0.182894	2.54295
29.2.1.2.2.99	protein.synthesis.ribosomal protein.eukaryotic.60S subunit.unknown	2	0.272635	1.95612
29.2.1.99	protein.synthesis.ribosomal protein.unknown	4	0.987988	0.420323
29.2.1.99.1	protein.synthesis.ribosomal protein.unknown.small subunit	0	1	0
29.2.1.99.1.21	protein.synthesis.ribosomal protein.unknown.small subunit.S21	0	1	0
29.2.1.99.1.4	protein.synthesis.ribosomal protein.unknown.small subunit.S4	0	1	0
29.2.1.99.2	protein.synthesis.ribosomal protein.unknown.large subunit	0	1	0
29.2.1.99.2.1185	protein.synthesis.ribosomal protein.unknown.large subunit.L18/L5	0	1	0
29.2.1.99.2.18	protein.synthesis.ribosomal protein.unknown.large subunit.L18	0	1	0
29.2.1.99.2.23	protein.synthesis.ribosomal protein.unknown.large subunit.L23	0	1	0
29.2.1.99.2.34	protein.synthesis.ribosomal protein.unknown.large subunit.L34	0	1	0
29.2.1.99.2.36	protein.synthesis.ribosomal protein.unknown.large subunit.L36	0	1	0
29.2.1.99.2.39	protein.synthesis.ribosomal protein.unknown.large subunit.L39	0	1	0
29.2.1.99.99	protein.synthesis.ribosomal protein.unknown.unknown	4	0.904768	0.605465
29.2.2	protein.synthesis.misc ribosomal protein	0	1	0
29.2.2.50	protein.synthesis.misc ribosomal protein.BRIX	0	1	0
29.2.3	protein.synthesis.initiation	11	0.948069	0.662855
29.2.4	protein.synthesis.elongation	7	0.909716	0.664204
29.2.5	protein.synthesis.release	1	0.97875	0.270527
29.2.6	protein.synthesis.ribosomal RNA	1	0.771142	0.706376
29.2.99	protein.synthesis.misc	0	1	0
29.3	protein.targeting	39	0.999985	0.563495
29.3.1	protein.targeting.nucleus	11	0.648147	0.926242
29.3.2	protein.targeting.mitochondria	3	0.99704	0.312658
29.3.3	protein.targeting.chloroplast	0	1	0
29.3.4	protein.targeting.secretory pathway	21	0.985463	0.662556
29.3.4.1	protein.targeting.secretory pathway.ER	8	0.0175907	2.36554
29.3.4.2	protein.targeting.secretory pathway.golgi	1	0.984691	0.249309
29.3.4.3	protein.targeting.secretory pathway.vacuole	5	0.864596	0.68359
29.3.4.4	protein.targeting.secretory pathway.plasma membrane	0	1	0
29.3.4.99	protein.targeting.secretory pathway.unspecified	7	0.994132	0.465986
29.3.5	protein.targeting.peroxisomes	1	0.967985	0.302733
29.3.99	protein.targeting.unknown	3	0.486573	1.15589
29.4	protein.postranslational modification	195	1	0.717413
29.4.1	protein.postranslational modification.kinase	77	0.960544	0.834644
29.4.1.56	protein.postranslational modification.kinase.receptor like cytoplasmatic kinase VI	0	1	0
29.4.1.57	protein.postranslational modification.kinase.receptor like cytoplasmatic kinase VII	77	0.95609	0.838935
29.5	protein.degradation	509	0.0392833	1.07541
29.5.1	protein.degradation.subtilases	33	0.000340115	1.88156
29.5.11	protein.degradation.ubiquitin	181	1	0.631898
29.5.11.1	protein.degradation.ubiquitin.ubiquitin	16	0.886278	0.773522
29.5.11.2	protein.degradation.ubiquitin.E1	0	1	0
29.5.11.20	protein.degradation.ubiquitin.proteasom	11	0.941813	0.672416
29.5.11.3	protein.degradation.ubiquitin.E2	2	0.99996	0.16301
29.5.11.4	protein.degradation.ubiquitin.E3	136	1	0.634805
29.5.11.4.1	protein.degradation.ubiquitin.E3.HECT	1	0.92113	0.410154
29.5.11.4.2	protein.degradation.ubiquitin.E3.RING	57	1	0.557494
29.5.11.4.3	protein.degradation.ubiquitin.E3.SCF	60	0.826749	0.897513
29.5.11.4.3.1	protein.degradation.ubiquitin.E3.SCF.SKP	6	0.655763	0.908198
29.5.11.4.3.2	protein.degradation.ubiquitin.E3.SCF.FBOX	53	0.777903	0.911885
29.5.11.4.3.3	protein.degradation.ubiquitin.E3.SCF.cullin	0	1	0
29.5.11.4.3.4	protein.degradation.ubiquitin.E3.SCF.RBX	1	0.388294	2.11913
29.5.11.4.4	protein.degradation.ubiquitin.E3.APC	0	1	0
29.5.11.4.5	protein.degradation.ubiquitin.E3.BTB/POZ Cullin3	16	0.999999	0.382399
29.5.11.4.5.1	protein.degradation.ubiquitin.E3.BTB/POZ Cullin3.Cullin3	0	1	0
29.5.11.4.5.2	protein.degradation.ubiquitin.E3.BTB/POZ Cullin3.BTB/POZ	16	0.999999	0.38898
29.5.11.4.6	protein.degradation.ubiquitin.E3.DCX	2	0.0526816	5.08591
29.5.11.4.99	protein.degradation.ubiquitin.E3.unspecified	0	1	0
29.5.11.5	protein.degradation.ubiquitin.ubiquitin protease	6	0.905549	0.652039
29.5.2	protein.degradation.autophagy	0	1	0
29.5.3	protein.degradation.cysteine protease	50	2.18259e-05	1.84272
29.5.4	protein.degradation.aspartate protease	79	6.88954e-19	2.99841
29.5.5	protein.degradation.serine protease	49	0.0167457	1.36628
29.5.7	protein.degradation.metalloprotease	9	0.889776	0.715206
29.5.9	protein.degradation.AAA type	20	0.181851	1.24655
29.6	protein.folding	8	0.998201	0.43844
29.7	protein.glycosylation	5	0.999291	0.338159
29.7.10	protein.glycosylation.alpha-1,3-fucosyltransferase(alpha-1,3-FucT)	0	1	0
29.7.12	protein.glycosylation.beta-1,3-galactosyltransferase(beta-1,3-GalT)	0	1	0
29.7.13	protein.glycosylation.alpha-1,4-fucosyltransferase(alpha-1,4-FucT)	0	1	0
29.7.3	protein.glycosylation.mannosyl-oligosaccharide alpha-1,2-mannosidase	0	1	0
29.7.4	protein.glycosylation.UDP-glucose glycoprotein glucosyltransferase	0	1	0
29.7.5	protein.glycosylation.alpha-1,3-mannosyl-glycoprotein-beta-1,2-N-acetylglucosaminyltransferase(GnTI)	0	1	0
29.7.7	protein.glycosylation.mannosyl-oligosaccharide-1,3-1,6-alpha-mannosidase(GMII)	0	1	0
29.7.8	protein.glycosylation.alpha-1,6-mannosyl-glycoprotein-beta-1,2-N-acetylglucosaminyltransferase(GnTII)	0	1	0
29.7.9	protein.glycosylation.beta-1,2-xylosyltransferase(beta-1,2-XylT)	0	1	0
29.8	protein.assembly and cofactor ligation	0	1	0
3	minor CHO metabolism	37	0.231505	1.13634
3.1	minor CHO metabolism.raffinose family	6	0.0362998	2.38402
3.1.1	minor CHO metabolism.raffinose family.galactinol synthases	2	0.302729	1.8164
3.1.1.2	minor CHO metabolism.raffinose family.galactinol synthases.putative	2	0.302729	1.8164
3.1.2	minor CHO metabolism.raffinose family.raffinose synthases	4	0.0479717	2.8255
3.1.2.1	minor CHO metabolism.raffinose family.raffinose synthases.known	1	0.217879	4.23826
3.1.2.2	minor CHO metabolism.raffinose family.raffinose synthases.putative	3	0.108638	2.54295
3.2	minor CHO metabolism.trehalose	9	0.040093	1.93954
3.2.1	minor CHO metabolism.trehalose.TPS	4	0.0571066	2.67679
3.2.2	minor CHO metabolism.trehalose.TPP	4	0.207135	1.6953
3.2.3	minor CHO metabolism.trehalose.potential TPS/TPP	0	1	0
3.2.4	minor CHO metabolism.trehalose.trehalase	1	0.217879	4.23826
3.3	minor CHO metabolism.sugar alcohols	0	1	0
3.4	minor CHO metabolism.myo-inositol	1	0.92113	0.410154
3.4.2	minor CHO metabolism.myo-inositol.InsP-Kinases	0	1	0
3.4.3	minor CHO metabolism.myo-inositol.InsP Synthases	0	1	0
3.4.4	minor CHO metabolism.myo-inositol.myo inositol oxygenases	1	0.217879	4.23826
3.4.5	minor CHO metabolism.myo-inositol.inositol phosphatase	0	1	0
3.5	minor CHO metabolism.others	14	0.684631	0.908198
3.6	minor CHO metabolism.callose	1	0.972826	0.288972
3.7	minor CHO metabolism.sugar kinases	0	1	0
3.8	minor CHO metabolism.galactose	6	0.0362998	2.38402
3.8.1	minor CHO metabolism.galactose.galactokinases	0	1	0
3.8.2	minor CHO metabolism.galactose.alpha-galactosidases	6	0.0113382	3.05154
3.8.3	minor CHO metabolism.galactose.galactose-1-phosphate uridyl transferases	0	1	0
3.99	minor CHO metabolism.misc	0	1	0
30	signalling	397	1	0.769593
30.1	signalling.in sugar and nutrient physiology	32	0.000106883	2.02424
30.1	signalling.phosphorelay	4	0.0895824	2.31178
30.1.1	signalling.in sugar and nutrient physiology	7	0.89768	0.679415
30.1.2	signalling.in sugar and nutrient physiology.pyruvate dehydrogenase kinase	0	1	0
30.11	signalling.light	48	0.808843	0.894881
30.11.1	signalling.light.COP9 signalosome	2	0.870685	0.577944
30.2	signalling.receptor kinases	194	1	0.621013
30.2.10	signalling.receptor kinases.leucine rich repeat X	0	1	0
30.2.11	signalling.receptor kinases.leucine rich repeat XI	38	0.988059	0.723295
30.2.12	signalling.receptor kinases.leucine rich repeat XII	5	0.993455	0.421019
30.2.16	signalling.receptor kinases.Catharanthus roseus-like RLK1	1	0.97875	0.270527
30.2.17	signalling.receptor kinases.DUF 26	8	1	0.175074
30.2.19	signalling.receptor kinases.legume-lectin	5	0.922887	0.605465
30.2.20	signalling.receptor kinases.wheat LRK10 like	0	1	0
30.2.22	signalling.receptor kinases.proline extensin like	2	0.799333	0.687285
30.2.24	signalling.receptor kinases.S-locus glycoprotein like	60	0.999642	0.679934
30.2.25	signalling.receptor kinases.wall associated kinase	0	1	0
30.2.3	signalling.receptor kinases.leucine rich repeat III	18	0.442618	1.05468
30.2.6	signalling.receptor kinases.leucine rich repeat VI	0	1	0
30.2.8	signalling.receptor kinases.leucine rich repeat VIII-1	1	0.871039	0.508591
30.2.8.1	signalling.receptor kinases.leucine rich repeat VIII-1	1	0.336073	2.54295
30.2.8.2	signalling.receptor kinases.leucine rich repeat VIII-2	0	1	0
30.2.99	signalling.receptor kinases.misc	89	0.999715	0.722153
30.3	signalling.calcium	63	0.146881	1.14433
30.4	signalling.phosphinositides	12	0.470835	1.05226
30.4.1	signalling.phosphinositides.phosphatidylinositol-4-phosphate 5-kinase	6	0.53063	1.03093
30.4.2	signalling.phosphinositides.phosphatidylinositol 4-kinase	0	1	0
30.4.4	signalling.phosphinositides.phosphoinositide phospholipase C	1	0.625834	1.05956
30.4.5	signalling.phosphinositides.inositol-1,3,4-trisphosphate 5/6-kinase	2	0.391036	1.49586
30.5	signalling.G-proteins	32	0.999289	0.613684
30.6	signalling.MAP kinases	9	0.399145	1.133
30.7	signalling.14-3-3 proteins	0	1	0
30.8	signalling.misc	1	0.751601	0.747928
30.9	signalling.lipids	0	1	0
30.99	signalling.unspecified	4	0.259153	1.54118
31	cell	179	0.961798	0.886616
31.1	cell.organisation	110	0.540912	0.994047
31.2	cell.division	26	0.248505	1.15589
31.2.5	cell.division.plastid	0	1	0
31.3	cell.cycle	30	0.152072	1.21867
31.3.1	cell.cycle.peptidylprolyl isomerase	8	0.533158	1.01718
31.4	cell.vesicle transport	12	1	0.319199
31.5	cell.cell death	1	0.99889	0.15319
31.5.1	cell.cell death.plants	1	0.972826	0.288972
32	micro RNA, natural antisense etc	0	1	0
33	development	222	0.892593	0.927293
33.1	development.storage proteins	8	0.74394	0.840646
33.2	development.late embryogenesis abundant	9	0.957411	0.621918
33.3	development.squamosa promoter binding like (SPL)	4	0.592494	0.978059
33.99	development.unspecified	201	0.790045	0.950063
34	transport	303	0.959579	0.913365
34.1	transport.p- and v-ATPases	5	0.989065	0.447703
34.1	transport.nucleotides	10	0.160863	1.42863
34.1.1	transport.p- and v-ATPases.H+-transporting two-sector ATPase	0	1	0
34.1.1.2	transport.p- and v-ATPases.H+-transporting two-sector ATPase.subunit C	0	1	0
34.1.1.3	transport.p- and v-ATPases.H+-transporting two-sector ATPase.subunit D	0	1	0
34.1.1.4	transport.p- and v-ATPases.H+-transporting two-sector ATPase.subunit E	0	1	0
34.11	transport.NDP-sugars at the ER	1	0.881186	0.48903
34.12	transport.metal	17	0.967019	0.681865
34.13	transport.peptides and oligopeptides	47	0.0213926	1.35509
34.14	transport.unspecified cations	10	0.764621	0.836498
34.15	transport.potassium	10	0.827595	0.784862
34.16	transport.ABC transporters and multidrug resistance systems	28	0.977335	0.717769
34.18	transport.unspecified anions	3	0.888282	0.596005
34.18.1	transport.unspecified anions.arsenite-transporting ATPase	0	1	0
34.19	transport.Major Intrinsic Proteins	18	0.01669	1.7208
34.19.1	transport.Major Intrinsic Proteins.PIP	9	0.0329914	2.0076
34.19.2	transport.Major Intrinsic Proteins.TIP	6	0.0598768	2.11913
34.19.3	transport.Major Intrinsic Proteins.NIP	3	0.652024	0.908198
34.19.4	transport.Major Intrinsic Proteins.SIP	0	1	0
34.2	transport.sugars	25	0.504688	1.01232
34.2	transport.porins	0	1	0
34.2.1	transport.sugars.sucrose	1	0.789147	0.669198
34.21	transport.calcium	0	1	0
34.22	transport.cyclic nucleotide or calcium regulated channels	3	0.775546	0.747928
34.23	transport.hormones	0	1	0
34.23.1	transport.hormones.auxin	0	1	0
34.3	transport.H+ transporting pyrophosphatase	0	1	0
34.3	transport.amino acids	39	0.000695357	1.71583
34.4	transport.nitrate	0	1	0
34.5	transport.ammonium	1	0.789147	0.669198
34.6	transport.sulphate	6	0.0415158	2.31178
34.7	transport.phosphate	5	0.653078	0.908198
34.8	transport.metabolite transporters at the envelope membrane	4	0.678692	0.876881
34.9	transport.metabolite transporters at the mitochondrial membrane	14	0.819734	0.816545
34.98	transport.membrane system unknown	0	1	0
34.99	transport.misc	55	0.999789	0.658486
4	glycolysis	8	0.857979	0.737088
4.1	glycolysis.cytosolic branch	6	0.503377	1.05956
4.1.12	glycolysis.cytosolic branch.phosphoglycerate mutase	2	0.525311	1.15589
4.1.13	glycolysis.cytosolic branch.enolase	1	0.751601	0.747928
4.1.16	glycolysis.cytosolic branch.phospho-enol-pyruvate carboxylase kinase (PPCK)	0	1	0
4.1.6	glycolysis.cytosolic branch.fructose-2,6-bisphosphatase (Fru2,6BisPase)	1	0.655267	0.978059
4.1.8	glycolysis.cytosolic branch.glyceraldehyde 3-phosphate dehydrogenase (GAP-DH)	2	0.391036	1.49586
4.2	glycolysis.plastid branch	2	0.923236	0.48903
4.2.14	glycolysis.plastid branch.pyruvate kinase (PK)	1	0.625834	1.05956
4.2.2	glycolysis.plastid branch.phosphoglucomutase (PGM)	1	0.436408	1.8164
4.2.3	glycolysis.plastid branch.glucose-6-phosphate isomerase	0	1	0
4.2.4	glycolysis.plastid branch.phosphofructokinase (PFK)	0	1	0
4.3	glycolysis.unclear/dually targeted	0	1	0
4.3.12	glycolysis.unclear/dually targeted.phosphoglycerate mutase	0	1	0
5	fermentation	7	0.402968	1.15589
5.1	fermentation.aldehyde dehydrogenase	4	0.511126	1.08211
5.1	fermentation.LDH	0	1	0
5.2	fermentation.PDC	3	0.247607	1.73383
6	gluconeogenese/ glyoxylate cycle	6	0.0197117	2.72459
6.1	gluconeogenese/ glyoxylate cycle.citrate synthase	0	1	0
6.2	gluconeogenese/ glyoxylate cycle.malate synthase	1	0.217879	4.23826
6.3	gluconeogenesis.Malate DH	0	1	0
6.4	gluconeogenese/ glyoxylate cycle.PEPCK	1	0.217879	4.23826
6.5	gluconeogenese/ glyoxylate cycle.pyruvate dikinase	4	3.82197e-05	12.7148
6.9	gluconeogenese/ glyoxylate cycle.isocitrate lyase	0	1	0
7	OPP	3	0.950485	0.48903
7.1	OPP.oxidative PP	3	0.797492	0.719704
7.1.1	OPP.oxidative PP.G6PD	1	0.655267	0.978059
7.1.2	OPP.oxidative PP.6-phosphogluconolactonase	0	1	0
7.1.3	OPP.oxidative PP.6-phosphogluconate dehydrogenase	2	0.728742	0.794673
7.2	OPP.non-reductive PP	0	1	0
7.2.2	OPP.non-reductive PP.transaldolase	0	1	0
7.2.3	OPP.non-reductive PP.ribulose-phosphate 3-epimerase	0	1	0
7.2.4	OPP.non-reductive PP.ribose 5-phosphate isomerase	0	1	0
7.3	OPP.electron transfer	0	1	0
8	TCA / org. transformation	10	0.99383	0.521097
8.1	TCA / org. transformation.TCA	4	0.991104	0.403643
8.1.1	TCA / org. transformation.TCA.pyruvate DH	2	0.923236	0.48903
8.1.1.1	TCA / org. transformation.TCA.pyruvate DH.E1	1	0.848073	0.552816
8.1.1.2	TCA / org. transformation.TCA.pyruvate DH.E2	1	0.821018	0.605465
8.1.1.3	TCA / org. transformation.TCA.pyruvate DH.E3	0	1	0
8.1.2	TCA / org. transformation.TCA.CS	0	1	0
8.1.3	TCA / org. transformation.TCA.aconitase	0	1	0
8.1.4	TCA / org. transformation.TCA.IDH	0	1	0
8.1.5	TCA / org. transformation.TCA.2-oxoglutarate dehydrogenase	0	1	0
8.1.6	TCA / org. transformation.TCA.succinyl-CoA ligase	0	1	0
8.1.7	TCA / org. transformation.TCA.succinate dehydrogenase	1	0.655267	0.978059
8.1.8	TCA / org. transformation.TCA.fumarase	0	1	0
8.1.9	TCA / org. transformation.TCA.malate DH	1	0.593888	1.15589
8.2	TCA / org. transformation.other organic acid transformations	2	0.932798	0.470917
8.2.10	TCA / org. transformation.other organic acid transformaitons.malic	2	0.391036	1.49586
8.2.11	TCA / org. transformation.other organic acid transformaitons.atp-citrate lyase	0	1	0
8.2.3	TCA / org. transformation.other organic acid transformaitons.aconitase	0	1	0
8.2.4	TCA / org. transformation.other organic acid transformaitons.IDH	0	1	0
8.2.9	TCA / org. transformation.other organic acid transformaitons.cyt MDH	0	1	0
8.2.99	TCA / org. transformation.other organic acid transformaitons.misc	0	1	0
8.3	TCA / org. transformation.carbonic anhydrases	4	0.751283	0.794673
9	mitochondrial electron transport / ATP synthesis	11	0.999843	0.4175
9.1	mitochondrial electron transport / ATP synthesis.NADH-DH	1	0.998327	0.16301
9.1.1	mitochondrial electron transport / ATP synthesis.NADH-DH.complex I	1	0.848073	0.552816
9.1.1.5	mitochondrial electron transport / ATP synthesis.NADH-DH.complex I.carbonic anhydrase	0	1	0
9.1.2	mitochondrial electron transport / ATP synthesis.NADH-DH.localisation not clear	0	1	0
9.2	mitochondrial electron transport / ATP synthesis.NADH-DH.type II	0	1	0
9.2.1	mitochondrial electron transport / ATP synthesis.NADH-DH.type II.internal matrix	0	1	0
9.2.2	mitochondrial electron transport / ATP synthesis.NADH-DH.type II.external	0	1	0
9.2.3	mitochondrial electron transport / ATP synthesis.NADH-DH.type II.mitochondrial	0	1	0
9.3	mitochondrial electron transport / ATP synthesis.electron transfer flavoprotein	0	1	0
9.4	mitochondrial electron transport / ATP synthesis.alternative oxidase	2	0.242485	2.11913
9.5	mitochondrial electron transport / ATP synthesis.cytochrome c reductase	0	1	0
9.6	mitochondrial electron transport / ATP synthesis.cytochrome c	2	0.549679	1.10563
9.7	mitochondrial electron transport / ATP synthesis.cytochrome c oxidase	2	0.96816	0.391224
9.8	mitochondrial electron transport / ATP synthesis.uncoupling protein	0	1	0
9.9	mitochondrial electron transport / ATP synthesis.F1-ATPase	4	0.934025	0.558891
9.99	mitochondrial electron transport / ATP synthesis.unspecified	0	1	0
