# Supplementary material for: Transcriptome analysis reveals potential mechanisms for different grain size between natural and resynthesized allohexaploid wheats with near-identical AABB genomes
Source: BMC Plant Biol. 2018 Feb 5;18:28. doi: 10.1186/s12870-018-1248-y (PMC5799976; doi:10.1186/s12870-018-1248-y)
Supplement: Supplementary file 4 — The MapMan functional categories of the differentially expressed genes between the natural and resynthesized allohexaploid wheats (TAA10 and XX329). (XLSX 27 kb) [file 12870_2018_1248_MOESM4_ESM.xlsx]

## Sheet: Sheet1
Additional file 4: Table S4. The differentially expressed genes in the enriched MapMan categories of cell wall metabolism.
Functional category	Gene ID	Differentially Expression Analysis			Blast against Arabidopsis and Rice Protein Database
		Fold Change	FDR	Profile	At Gene ID	Annotation	Os Gene ID	Annotation
Cell wall.cellulose synthesis	TRIAE_CS42_2AS_TGACv1_112790_AA0345230	0.237844	0.000500131	down	AT5G16910	cellulose-synthase like D2	LOC_Os07g36750	CSLF3 - cellulose synthase-like family F; beta1,3;1,4 glucan synthase, expressed
	TRIAE_CS42_2BS_TGACv1_146069_AA0454650	0.0473055	5.41864e-10	down	AT4G16120	COBRA-like protein-7 precursor	LOC_Os07g49080	COBRA-like protein 7 precursor, putative, expressed
	TRIAE_CS42_2BS_TGACv1_148027_AA0489970	0.230561	0.0032846	down	AT5G16910	cellulose-synthase like D2	LOC_Os07g36750	CSLF3 - cellulose synthase-like family F; beta1,3;1,4 glucan synthase, expressed
	TRIAE_CS42_2DS_TGACv1_180706_AA0611240	0.325876	3.95243e-06	down	AT4G16120	COBRA-like protein-7 precursor	LOC_Os07g49080	COBRA-like protein 7 precursor, putative, expressed
	TRIAE_CS42_3AS_TGACv1_212952_AA0704280	0.147946	0.000753698	down	AT2G32530	cellulose synthase-like B3	LOC_Os10g20090	CSLH1 - cellulose synthase-like family H, expressed
	TRIAE_CS42_3B_TGACv1_221079_AA0729630	0.479193	0.0016219	down	AT5G03760	Nucleotide-diphospho-sugar transferases superfamily protein	LOC_Os08g33740	CSLA11 - cellulose synthase-like family A, expressed
	TRIAE_CS42_3B_TGACv1_222234_AA0760340	0.00450149	2.97632e-32	down	AT2G32530	cellulose synthase-like B3	LOC_Os10g20090	CSLH1 - cellulose synthase-like family H, expressed
	TRIAE_CS42_3B_TGACv1_223183_AA0777580	0.00784065	1.17461e-38	down	AT4G07960	Cellulose-synthase-like C12	LOC_Os01g56130	CSLC1 - cellulose synthase-like family C, expressed
	TRIAE_CS42_3DS_TGACv1_272756_AA0924850	0.0274398	7.63964e-31	down	AT4G23990	cellulose synthase like G3	LOC_Os09g30130	CSLE6 - cellulose synthase-like family E, expressed
	TRIAE_CS42_5BL_TGACv1_406235_AA1342610	0.158998	5.02696e-08	down	AT1G55850	cellulose synthase like E1	LOC_Os09g30130	CSLE6 - cellulose synthase-like family E, expressed
	TRIAE_CS42_5DL_TGACv1_433536_AA1415840	0.197178	4.61643e-07	down	AT1G55850	cellulose synthase like E1	LOC_Os09g30130	CSLE6 - cellulose synthase-like family E, expressed
	TRIAE_CS42_7BS_TGACv1_592246_AA1934280	0.0331443	6.88017e-14	down	AT4G07960	Cellulose-synthase-like C12	LOC_Os01g56130	CSLC1 - cellulose synthase-like family C, expressed
	TRIAE_CS42_1BS_TGACv1_049866_AA0163180	3.83119	3.85216e-13	up	AT3G03050	cellulose synthase-like D3	LOC_Os07g36630	CSLF8 - cellulose synthase-like family F; beta1,3;1,4 glucan synthase, expressed
	TRIAE_CS42_2AL_TGACv1_093375_AA0278800	6.39262	1.06363e-11	up	AT5G03760	Nucleotide-diphospho-sugar transferases superfamily protein	LOC_Os02g09930	CSLA1 - cellulose synthase-like family A; mannan synthase, expressed
	TRIAE_CS42_2AL_TGACv1_096263_AA0318280	6.22259	1.49839e-23	up	AT3G02210	COBRA-like protein 1 precursor	LOC_Os05g32110	COBRA, putative, expressed
	TRIAE_CS42_2BL_TGACv1_129438_AA0383660	4.10374	6.41629e-12	up	AT3G02210	COBRA-like protein 1 precursor	LOC_Os05g32110	COBRA, putative, expressed
	TRIAE_CS42_2BL_TGACv1_129747_AA0394630	5.3624	9.02219e-21	up	AT5G03760	Nucleotide-diphospho-sugar transferases superfamily protein	LOC_Os02g09930	CSLA1 - cellulose synthase-like family A; mannan synthase, expressed
	TRIAE_CS42_2DL_TGACv1_160461_AA0550770	6.65789	2.96158e-17	up	AT5G03760	Nucleotide-diphospho-sugar transferases superfamily protein	LOC_Os02g09930	CSLA1 - cellulose synthase-like family A; mannan synthase, expressed
	TRIAE_CS42_2DL_TGACv1_161025_AA0556070	5.30997	4.26793e-15	up	AT1G09790	COBRA-like protein 6 precursor	LOC_Os05g32110	COBRA, putative, expressed
	TRIAE_CS42_2DS_TGACv1_177259_AA0570930	2.90883	1.27812e-13	up	AT3G02210	COBRA-like protein 1 precursor	LOC_Os07g41310	COBRA, putative, expressed
	TRIAE_CS42_2DS_TGACv1_179076_AA0604160	2.43569	0.00281149	up	AT5G16910	cellulose-synthase like D2	LOC_Os07g36690	CSLF2 - cellulose synthase-like family F; beta1,3;1,4 glucan synthase, expressed
	TRIAE_CS42_3AS_TGACv1_210908_AA0681280	3.08068	0.000154234	up	AT4G24000	cellulose synthase like G2	LOC_Os02g49332	CSLE2 - cellulose synthase-like family E, expressed
	TRIAE_CS42_3DS_TGACv1_271739_AA0907200	59.3516	6.18955e-16	up	AT2G32540	cellulose synthase-like B4	LOC_Os10g20090	CSLH1 - cellulose synthase-like family H, expressed
	TRIAE_CS42_6AL_TGACv1_472178_AA1518600	2.28967	6.85595e-08	up	AT5G60920	COBRA-like extracellular glycosyl-phosphatidyl inositol-anchored protein family	LOC_Os05g32110	COBRA, putative, expressed
	TRIAE_CS42_6DL_TGACv1_526803_AA1692360	2.312	1.80327e-07	up	AT5G60920	COBRA-like extracellular glycosyl-phosphatidyl inositol-anchored protein family	LOC_Os05g32110	COBRA, putative, expressed
	TRIAE_CS42_U_TGACv1_641498_AA2096480	6.93424	1.43813e-20	up	AT5G16910	cellulose-synthase like D2	LOC_Os07g36630	CSLF8 - cellulose synthase-like family F; beta1,3;1,4 glucan synthase, expressed
Cell wall.degradation	TRIAE_CS42_1AS_TGACv1_019179_AA0062240	0.0215311	3.16241e-68	down	AT4G33840	Glycosyl hydrolase family 10 protein	LOC_Os10g21110	glycosyl hydrolase family 10 protein, putative, expressed
	TRIAE_CS42_1BS_TGACv1_049399_AA0152220	0.0868255	4.81915e-08	down	AT4G33830	Glycosyl hydrolase family 10 protein	LOC_Os10g21110	glycosyl hydrolase family 10 protein, putative, expressed
	TRIAE_CS42_1DL_TGACv1_062036_AA0207870	0.168333	0.000774857	down	AT1G80170	Pectin lyase-like superfamily protein	LOC_Os05g46520	polygalacturonase, putative, expressed
	TRIAE_CS42_1DL_TGACv1_062556_AA0216380	0.348177	0.00104043	down	AT1G60590	Pectin lyase-like superfamily protein	LOC_Os01g44970	polygalacturonase, putative, expressed
	TRIAE_CS42_1DL_TGACv1_063761_AA0230650	0.334686	0.0319741	down	AT1G02460	Pectin lyase-like superfamily protein	LOC_Os01g19170	polygalacturonase, putative, expressed
	TRIAE_CS42_1DS_TGACv1_080332_AA0246120	0.135818	1.7529e-09	down	AT4G33830	Glycosyl hydrolase family 10 protein	LOC_Os10g21110	glycosyl hydrolase family 10 protein, putative, expressed
	TRIAE_CS42_1DS_TGACv1_082007_AA0263570	0.0212389	3.67999e-40	down	AT3G57510	Pectin lyase-like superfamily protein	LOC_Os07g10740	polygalacturonase, putative
	TRIAE_CS42_2BL_TGACv1_130544_AA0413210	0.0552938	2.96068e-07	down	AT4G33830	Glycosyl hydrolase family 10 protein	LOC_Os10g21110	glycosyl hydrolase family 10 protein, putative, expressed
	TRIAE_CS42_2BS_TGACv1_146745_AA0471910	0.387466	0.00505287	down	AT5G06860	polygalacturonase inhibiting protein 1	LOC_Os07g38130	polygalacturonase inhibitor 1 precursor, putative, expressed
	TRIAE_CS42_3AL_TGACv1_193913_AA0622490	0.350597	3.43494e-07	down	AT1G60590	Pectin lyase-like superfamily protein	LOC_Os01g44970	polygalacturonase, putative, expressed
	TRIAE_CS42_3B_TGACv1_220796_AA0719470	0.355695	7.72995e-09	down	AT1G60590	Pectin lyase-like superfamily protein	LOC_Os01g45060	polygalacturonase, putative
	TRIAE_CS42_3DL_TGACv1_251173_AA0878370	0.228444	4.67536e-18	down	AT1G60590	Pectin lyase-like superfamily protein	LOC_Os01g44970	polygalacturonase, putative, expressed
	TRIAE_CS42_4AL_TGACv1_288686_AA0955620	0.460072	0.00504837	down	AT1G78060	Glycosyl hydrolase family protein	LOC_Os11g18730	glycosyl hydrolase family 3 protein, putative, expressed
	TRIAE_CS42_4AL_TGACv1_290279_AA0983540	0.103252	4.0605e-09	down	AT1G09880	Rhamnogalacturonate lyase family protein	LOC_Os12g03790	rhamnogalacturonate lyase, putative, expressed
	TRIAE_CS42_4AL_TGACv1_291904_AA0996990	0.42438	0.00390343	down	AT1G70370	polygalacturonase 2	LOC_Os08g29200	BURP domain containing protein, expressed
	TRIAE_CS42_4AS_TGACv1_307583_AA1021660	0.0505238	3.58511e-28	down	AT3G07970	Pectin lyase-like superfamily protein	LOC_Os03g11760	polygalacturonase, putative, expressed
	TRIAE_CS42_4BL_TGACv1_320829_AA1049710	0.0793884	2.35456e-08	down	AT3G07970	Pectin lyase-like superfamily protein	LOC_Os03g11760	polygalacturonase, putative, expressed
	TRIAE_CS42_4BL_TGACv1_321723_AA1064680	0.470557	0.033135	down	AT4G33840	Glycosyl hydrolase family 10 protein	LOC_Os03g10440	glycosyl hydrolase family 10 protein, putative, expressed
	TRIAE_CS42_4BS_TGACv1_328273_AA1085530	0.436637	5.54288e-06	down	AT5G49360	beta-xylosidase 1	LOC_Os11g44950	glycosyl hydrolase family 3 protein, putative, expressed
	TRIAE_CS42_4DL_TGACv1_342745_AA1120820	0.470654	0.0313395	down	AT4G33840	Glycosyl hydrolase family 10 protein	LOC_Os03g10440	glycosyl hydrolase family 10 protein, putative, expressed
	TRIAE_CS42_4DL_TGACv1_343835_AA1140240	0.0716899	6.90943e-08	down	AT3G07970	Pectin lyase-like superfamily protein	LOC_Os03g11760	polygalacturonase, putative, expressed
	TRIAE_CS42_4DS_TGACv1_361544_AA1169960	0.426487	0.000168849	down	AT1G78060	Glycosyl hydrolase family protein	LOC_Os11g18730	glycosyl hydrolase family 3 protein, putative, expressed
	TRIAE_CS42_5AL_TGACv1_375300_AA1219460	0.396849	0.000593932	down	AT5G20950	Glycosyl hydrolase family protein	LOC_Os03g53800	periplasmic beta-glucosidase precursor, putative, expressed
	TRIAE_CS42_5BL_TGACv1_404380_AA1297730	0.454299	0.0171241	down	AT5G20950	Glycosyl hydrolase family protein	LOC_Os03g53800	periplasmic beta-glucosidase precursor, putative, expressed
	TRIAE_CS42_5DL_TGACv1_433039_AA1399440	0.02743	3.64706e-08	down	AT1G58370	glycosyl hydrolase family 10 protein / carbohydrate-binding domain-containing protein	LOC_Os01g04300	glycosyl hydrolase family 10 protein, putative, expressed
	TRIAE_CS42_5DL_TGACv1_434288_AA1433330	0.391244	0.0385483	down	AT5G20950	Glycosyl hydrolase family protein	LOC_Os03g53860	periplasmic beta-glucosidase precursor, putative, expressed
	TRIAE_CS42_5DL_TGACv1_436125_AA1458320	0.26611	3.33897e-08	down	AT5G20950	Glycosyl hydrolase family protein	LOC_Os03g53800	periplasmic beta-glucosidase precursor, putative, expressed
	TRIAE_CS42_6AL_TGACv1_473062_AA1528360	0.0580816	2.71651e-12	down	AT5G66460	Glycosyl hydrolase superfamily protein	LOC_Os02g52800	OsMan03 - Endo-Beta-Mannanase, expressed
	TRIAE_CS42_6BL_TGACv1_500012_AA1597220	0.0516411	1.61927e-17	down	AT5G66460	Glycosyl hydrolase superfamily protein	LOC_Os02g52800	OsMan03 - Endo-Beta-Mannanase, expressed
	TRIAE_CS42_6DL_TGACv1_526472_AA1684550	0.0495295	2.45811e-19	down	AT5G66460	Glycosyl hydrolase superfamily protein	LOC_Os02g52800	OsMan03 - Endo-Beta-Mannanase, expressed
	TRIAE_CS42_6DL_TGACv1_527677_AA1707240	0.260714	0.0106938	down	AT5G66460	Glycosyl hydrolase superfamily protein	LOC_Os02g52800	OsMan03 - Endo-Beta-Mannanase, expressed
	TRIAE_CS42_7AS_TGACv1_570856_AA1841730	0.381994	9.51126e-05	down	AT1G70370	polygalacturonase 2	LOC_Os08g29200	BURP domain containing protein, expressed
	TRIAE_CS42_7DL_TGACv1_602927_AA1972120	0.317975	0.0248642	down	AT4G18180	Pectin lyase-like superfamily protein	LOC_Os06g40880	polygalacturonase, putative, expressed
	TRIAE_CS42_7DS_TGACv1_622096_AA2032670	0.298123	1.37755e-12	down	AT3G61490	Pectin lyase-like superfamily protein	LOC_Os03g03350	polygalacturonase, putative, expressed
	TRIAE_CS42_7DS_TGACv1_625125_AA2064400	0.495067	0.0029191	down	AT1G70370	polygalacturonase 2	LOC_Os08g29200	BURP domain containing protein, expressed
	TRIAE_CS42_1AL_TGACv1_001312_AA0028550	4.04836	7.02649e-09	up	AT1G80170	Pectin lyase-like superfamily protein	LOC_Os05g46520	polygalacturonase, putative, expressed
	TRIAE_CS42_1DL_TGACv1_062036_AA0207880	2.31181	0.000100717	up	AT1G80170	Pectin lyase-like superfamily protein	LOC_Os05g46520	polygalacturonase, putative, expressed
	TRIAE_CS42_2AL_TGACv1_093266_AA0276070	2.6327	0.0269355	up	AT5G62150	peptidoglycan-binding LysM domain-containing protein	LOC_Os04g48380	lysM domain containing protein, putative, expressed
	TRIAE_CS42_2AL_TGACv1_094655_AA0301170	5.20742	2.81924e-06	up	AT3G15720	Pectin lyase-like superfamily protein	LOC_Os07g10740	polygalacturonase, putative
	TRIAE_CS42_2BL_TGACv1_131047_AA0421740	3.73435	1.21766e-07	up	AT3G57510	Pectin lyase-like superfamily protein	LOC_Os07g10740	polygalacturonase, putative
	TRIAE_CS42_2BL_TGACv1_134314_AA0443940	5.48868	3.32895e-12	up	AT4G35670	Pectin lyase-like superfamily protein	LOC_Os07g10740	polygalacturonase, putative
	TRIAE_CS42_2BS_TGACv1_146738_AA0471840	2.2766	0.00269645	up	AT4G38650	Glycosyl hydrolase family 10 protein	LOC_Os05g23924	glycosyl hydrolase family 10 protein, putative, expressed
	TRIAE_CS42_2DL_TGACv1_158050_AA0507340	2.43561	0.00865654	up	AT3G57510	Pectin lyase-like superfamily protein	LOC_Os07g10740	polygalacturonase, putative
	TRIAE_CS42_2DL_TGACv1_158050_AA0507350	3.27205	9.72972e-09	up	AT4G35670	Pectin lyase-like superfamily protein	LOC_Os07g10740	polygalacturonase, putative
	TRIAE_CS42_2DL_TGACv1_159310_AA0536270	33.7564	5.76747e-52	up	AT2G28100	alpha-L-fucosidase 1	LOC_Os04g47280	ATFUC1, putative, expressed
	TRIAE_CS42_2DS_TGACv1_177523_AA0579260	7.21789	1.65487e-08	up	AT4G38650	Glycosyl hydrolase family 10 protein	LOC_Os05g23924	glycosyl hydrolase family 10 protein, putative, expressed
	TRIAE_CS42_3AS_TGACv1_212176_AA0698430	2.43291	0.00051837	up	AT4G35670	Pectin lyase-like superfamily protein	LOC_Os01g07790	polygalacturonase, putative
	TRIAE_CS42_3B_TGACv1_227148_AA0821710	12.4446	3.42607e-20	up	AT3G57510	Pectin lyase-like superfamily protein	LOC_Os01g07790	polygalacturonase, putative
	TRIAE_CS42_3DS_TGACv1_271872_AA0909830	6.09759	7.47536e-19	up	AT3G57510	Pectin lyase-like superfamily protein	LOC_Os01g07790	polygalacturonase, putative
	TRIAE_CS42_4AS_TGACv1_306990_AA1015860	2.48739	1.24291e-05	up	AT1G78060	Glycosyl hydrolase family protein	LOC_Os11g18730	glycosyl hydrolase family 3 protein, putative, expressed
	TRIAE_CS42_4BL_TGACv1_320384_AA1037370	2.38066	1.98126e-05	up	AT1G78060	Glycosyl hydrolase family protein	LOC_Os11g18730	glycosyl hydrolase family 3 protein, putative, expressed
	TRIAE_CS42_4DL_TGACv1_343889_AA1141110	4.12777	5.61225e-11	up	AT1G78060	Glycosyl hydrolase family protein	LOC_Os11g18730	glycosyl hydrolase family 3 protein, putative, expressed
	TRIAE_CS42_5AL_TGACv1_374213_AA1193900	4.15736	1.35405e-06	up	AT1G58370	glycosyl hydrolase family 10 protein / carbohydrate-binding domain-containing protein	LOC_Os01g04300	glycosyl hydrolase family 10 protein, putative, expressed
	TRIAE_CS42_5AL_TGACv1_376571_AA1238600	2.01444	0.0075332	up	AT2G28100	alpha-L-fucosidase 1	LOC_Os09g34920	glycosyl hydrolase family 29, putative, expressed
	TRIAE_CS42_5DL_TGACv1_435076_AA1445750	4.08177	6.48563e-09	up	AT4G08160	glycosyl hydrolase family 10 protein / carbohydrate-binding domain-containing protein	LOC_Os01g04300	glycosyl hydrolase family 10 protein, putative, expressed
	TRIAE_CS42_U_TGACv1_641281_AA2090600	2.35637	0.00077734	up	AT4G38650	Glycosyl hydrolase family 10 protein	LOC_Os05g23924	glycosyl hydrolase family 10 protein, putative, expressed
	TRIAE_CS42_U_TGACv1_641549_AA2097750	3.32601	6.4239e-09	up	AT3G57510	Pectin lyase-like superfamily protein	LOC_Os07g10740	polygalacturonase, putative
Cell wall.modification	TRIAE_CS42_1AL_TGACv1_002471_AA0042220	0.449265	0.00912682	down	AT1G14720	xyloglucan endotransglucosylase/hydrolase 28	LOC_Os10g42670	glycosyl hydrolases family 16, putative, expressed
	TRIAE_CS42_1BL_TGACv1_032018_AA0124290	0.422153	0.00167476	down	AT1G69530	expansin A1	LOC_Os05g39990	expansin precursor, putative, expressed
	TRIAE_CS42_1DL_TGACv1_061461_AA0195950	0.315845	0.000812976	down	AT5G57550	xyloglucan endotransglucosylase/hydrolase 25	LOC_Os08g13920	glycosyl hydrolases family 16, putative, expressed
	TRIAE_CS42_2AL_TGACv1_093145_AA0273230	0.316358	7.61938e-07	down	AT4G03210	xyloglucan endotransglucosylase/hydrolase 9	LOC_Os04g53950	glycosyl hydrolases family 16 protein, protein, expressed
	TRIAE_CS42_2AL_TGACv1_093665_AA0284870	0.328763	3.09488e-07	down	AT4G28250	expansin B3	LOC_Os02g42650	expansin precursor, putative, expressed
	TRIAE_CS42_2AS_TGACv1_115902_AA0373340	0.264531	1.41229e-05	down	AT2G45110	expansin B4	LOC_Os02g44106	expansin precursor, putative
	TRIAE_CS42_2BL_TGACv1_129281_AA0376350	0.43172	0.0437233	down	AT4G28250	expansin B3	LOC_Os02g42650	expansin precursor, putative, expressed
	TRIAE_CS42_2BL_TGACv1_131468_AA0428210	0.347475	0.000220311	down	AT4G03210	xyloglucan endotransglucosylase/hydrolase 9	LOC_Os04g53950	glycosyl hydrolases family 16 protein, protein, expressed
	TRIAE_CS42_2DL_TGACv1_160174_AA0547790	0.146559	0.0154314	down	AT4G30270	xyloglucan endotransglucosylase/hydrolase 24	LOC_Os04g51460	glycosyl hydrolases family 16, putative, expressed
	TRIAE_CS42_2DL_TGACv1_160567_AA0551820	0.238198	8.35139e-14	down	AT4G03210	xyloglucan endotransglucosylase/hydrolase 9	LOC_Os04g53950	glycosyl hydrolases family 16 protein, protein, expressed
	TRIAE_CS42_2DL_TGACv1_161177_AA0557220	0.291994	1.50794e-08	down	AT4G28250	expansin B3	LOC_Os02g42650	expansin precursor, putative, expressed
	TRIAE_CS42_3AS_TGACv1_211994_AA0696530	0.325345	0.000909606	down	AT5G57550	xyloglucan endotransglucosylase/hydrolase 25	LOC_Os08g13920	glycosyl hydrolases family 16, putative, expressed
	TRIAE_CS42_3AS_TGACv1_212181_AA0698510	0.233133	0.000802376	down	AT4G13080	xyloglucan endotransglucosylase/hydrolase 1	LOC_Os06g13040	glycosyl hydrolases family 16, putative, expressed
	TRIAE_CS42_3B_TGACv1_226665_AA0818530	0.0354689	4.21583e-15	down	AT4G13090	xyloglucan endotransglucosylase/hydrolase 2	LOC_Os06g13040	glycosyl hydrolases family 16, putative, expressed
	TRIAE_CS42_3DS_TGACv1_271881_AA0910150	0.351242	0.000862477	down	AT5G57560	Xyloglucan endotransglucosylase/hydrolase family protein	LOC_Os08g13920	glycosyl hydrolases family 16, putative, expressed
	TRIAE_CS42_5AL_TGACv1_374723_AA1207410	0.182782	3.71446e-05	down	AT1G20190	expansin 11	LOC_Os02g16730	expansin precursor, putative, expressed
	TRIAE_CS42_5AL_TGACv1_375179_AA1217300	0.45555	0.0272381	down	AT1G65680	expansin B2	LOC_Os10g40730	expansin precursor, putative, expressed
	TRIAE_CS42_5BL_TGACv1_407229_AA1354640	0.230498	1.22146e-06	down	AT1G20190	expansin 11	LOC_Os02g16730	expansin precursor, putative, expressed
	TRIAE_CS42_5DL_TGACv1_433521_AA1415520	0.0993709	2.05468e-10	down	AT1G20190	expansin 11	LOC_Os02g16730	expansin precursor, putative, expressed
	TRIAE_CS42_6DL_TGACv1_527873_AA1709420	0.463249	0.000397678	down	AT2G03090	expansin A15	LOC_Os02g51040	expansin precursor, putative, expressed
	TRIAE_CS42_7AL_TGACv1_557229_AA1778500	0.25292	5.30836e-06	down	AT4G25810	xyloglucan endotransglycosylase 6	LOC_Os06g48170	glycosyl hydrolases family 16, putative
	TRIAE_CS42_7DL_TGACv1_603134_AA1976600	0.226206	0.000314854	down	AT4G25810	xyloglucan endotransglycosylase 6	LOC_Os06g48170	glycosyl hydrolases family 16, putative
	TRIAE_CS42_7DL_TGACv1_603210_AA1978410	0.4732	0.000679862	down	AT4G25810	xyloglucan endotransglycosylase 6	LOC_Os06g48180	glycosyl hydrolases family 16, putative, expressed
	TRIAE_CS42_1AL_TGACv1_001604_AA0032830	137.893	2.72144e-68	up	AT5G57550	xyloglucan endotransglucosylase/hydrolase 25	LOC_Os08g13920	glycosyl hydrolases family 16, putative, expressed
	TRIAE_CS42_1DL_TGACv1_062107_AA0208850	2.12788	0.0016126	up	AT1G65680	expansin B2	LOC_Os10g40720	expansin precursor, putative, expressed
	TRIAE_CS42_2BL_TGACv1_129773_AA0395490	3.40232	6.1157e-11	up	AT3G45970	expansin-like A1	LOC_Os03g04020	expansin precursor, putative, expressed
	TRIAE_CS42_2DS_TGACv1_179985_AA0609770	4.89796	1.23237e-09	up	AT2G45110	expansin B4	LOC_Os04g46630	expansin precursor, putative, expressed
	TRIAE_CS42_3AL_TGACv1_194580_AA0636220	4.25821	0.000114061	up	AT1G65680	expansin B2	LOC_Os03g01270	expansin precursor, putative, expressed
	TRIAE_CS42_3AS_TGACv1_212195_AA0698660	2.8904	0.00774012	up	AT5G57550	xyloglucan endotransglucosylase/hydrolase 25	LOC_Os08g13920	glycosyl hydrolases family 16, putative, expressed
	TRIAE_CS42_3DS_TGACv1_271869_AA0909750	8.33218	0.000235605	up	AT5G57550	xyloglucan endotransglucosylase/hydrolase 25	LOC_Os08g13920	glycosyl hydrolases family 16, putative, expressed
	TRIAE_CS42_3DS_TGACv1_274238_AA0935130	8.08209	4.34501e-38	up	AT1G65680	expansin B2	LOC_Os03g01270	expansin precursor, putative, expressed
	TRIAE_CS42_4AL_TGACv1_290812_AA0989580	2.10168	5.02381e-05	up	AT5G57550	xyloglucan endotransglucosylase/hydrolase 25	LOC_Os08g13920	glycosyl hydrolases family 16, putative, expressed
	TRIAE_CS42_4BL_TGACv1_320289_AA1034110	2.32121	0.010381	up	AT2G36870	xyloglucan endotransglucosylase/hydrolase 32	LOC_Os10g39840	glycosyl hydrolases family 16, putative, expressed
	TRIAE_CS42_4BL_TGACv1_320826_AA1049570	2.47547	0.00341962	up	AT5G57550	xyloglucan endotransglucosylase/hydrolase 25	LOC_Os08g13920	glycosyl hydrolases family 16, putative, expressed
	TRIAE_CS42_4BL_TGACv1_322143_AA1068920	2.16495	0.000363509	up	AT3G45970	expansin-like A1	LOC_Os03g04020	expansin precursor, putative, expressed
	TRIAE_CS42_4DL_TGACv1_342781_AA1121940	3.07438	0.00256632	up	AT2G36870	xyloglucan endotransglucosylase/hydrolase 32	LOC_Os10g39840	glycosyl hydrolases family 16, putative, expressed
	TRIAE_CS42_4DL_TGACv1_344616_AA1148420	2.54498	3.76659e-05	up	AT3G45970	expansin-like A1	LOC_Os03g04020	expansin precursor, putative, expressed
	TRIAE_CS42_5AL_TGACv1_374528_AA1202440	2.63095	0.000393052	up	AT2G36870	xyloglucan endotransglucosylase/hydrolase 32	LOC_Os10g39840	glycosyl hydrolases family 16, putative, expressed
	TRIAE_CS42_5AL_TGACv1_376206_AA1233650	2.47144	0.000329583	up	AT3G45970	expansin-like A1	LOC_Os03g04020	expansin precursor, putative, expressed
	TRIAE_CS42_5AL_TGACv1_377017_AA1243240	2.32375	0.00734216	up	AT3G45970	expansin-like A1	LOC_Os03g04020	expansin precursor, putative, expressed
	TRIAE_CS42_5DL_TGACv1_433716_AA1420380	2.79763	5.00528e-08	up	AT1G65680	expansin B2	LOC_Os03g44290	expansin precursor, putative, expressed
	TRIAE_CS42_6AL_TGACv1_471252_AA1505570	3.21226	0.0293708	up	AT5G57560	Xyloglucan endotransglucosylase/hydrolase family protein	LOC_Os08g13980	glycosyl hydrolases family 16, putative, expressed
	TRIAE_CS42_6AL_TGACv1_471657_AA1512440	4.33603	5.73146e-12	up	AT2G45110	expansin B4	LOC_Os04g46630	expansin precursor, putative, expressed
	TRIAE_CS42_6DL_TGACv1_527221_AA1700780	3.17807	2.76677e-20	up	AT5G57530	xyloglucan endotransglucosylase/hydrolase 12	LOC_Os08g13920	glycosyl hydrolases family 16, putative, expressed
	TRIAE_CS42_6DL_TGACv1_527377_AA1703040	2.31316	2.59149e-05	up	AT1G65680	expansin B2	LOC_Os02g44108	expansin precursor, putative, expressed
	TRIAE_CS42_7AL_TGACv1_557236_AA1778610	2.1873	0.000903359	up	AT2G36870	xyloglucan endotransglucosylase/hydrolase 32	LOC_Os07g29750	glycosyl hydrolases family 16, putative, expressed
	TRIAE_CS42_7AS_TGACv1_570117_AA1830770	3.3766	5.87113e-09	up	AT5G57550	xyloglucan endotransglucosylase/hydrolase 25	LOC_Os08g13920	glycosyl hydrolases family 16, putative, expressed
	TRIAE_CS42_7AS_TGACv1_571103_AA1844620	3.50593	8.77781e-05	up	AT5G57530	xyloglucan endotransglucosylase/hydrolase 12	LOC_Os08g13920	glycosyl hydrolases family 16, putative, expressed
	TRIAE_CS42_7BL_TGACv1_576755_AA1853830	2.36415	0.0204603	up	AT2G36870	xyloglucan endotransglucosylase/hydrolase 32	LOC_Os07g29750	glycosyl hydrolases family 16, putative, expressed
	TRIAE_CS42_7BL_TGACv1_576920_AA1859830	2.86487	2.54575e-05	up	AT4G25810	xyloglucan endotransglycosylase 6	LOC_Os06g48200	glycosyl hydrolases family 16, putative, expressed
	TRIAE_CS42_7DL_TGACv1_602541_AA1960010	2.6119	8.33485e-07	up	AT5G57550	xyloglucan endotransglucosylase/hydrolase 25	LOC_Os06g48200	glycosyl hydrolases family 16, putative, expressed
	TRIAE_CS42_7DL_TGACv1_603961_AA1991700	3.37631	2.93959e-06	up	AT5G39270	expansin A22	LOC_Os01g60770	expansin precursor, putative, expressed
	TRIAE_CS42_7DS_TGACv1_622068_AA2032100	4.76436	2.56728e-09	up	AT5G57550	xyloglucan endotransglucosylase/hydrolase 25	LOC_Os08g13920	glycosyl hydrolases family 16, putative, expressed
	TRIAE_CS42_7DS_TGACv1_622068_AA2032110	4.8193	5.77352e-09	up	AT5G57550	xyloglucan endotransglucosylase/hydrolase 25	LOC_Os08g13920	glycosyl hydrolases family 16, putative, expressed
	TRIAE_CS42_U_TGACv1_640986_AA2081430	4.85264	4.63562e-17	up	AT3G45970	expansin-like A1	LOC_Os03g04020	expansin precursor, putative, expressed
	TRIAE_CS42_U_TGACv1_642196_AA2113130	3.21219	0.048129	up	AT1G20190	expansin 11	LOC_Os02g16839	expansin precursor, putative
	TRIAE_CS42_U_TGACv1_646611_AA2146830	3.49584	0.000151901	up	AT3G45970	expansin-like A1	LOC_Os03g04020	expansin precursor, putative, expressed
Cell wall.cell wall proteins	TRIAE_CS42_1DL_TGACv1_062737_AA0219030	0.333178	1.02759e-16	down	AT5G48385	FRIGIDA-like protein	LOC_Os07g40270	frigida, putative, expressed
	TRIAE_CS42_2AS_TGACv1_115706_AA0372920	0.421734	0.00212502	down	AT4G12730	FASCICLIN-like arabinogalactan 2	LOC_Os09g30010	fasciclin domain containing protein, expressed
	TRIAE_CS42_2BS_TGACv1_147989_AA0489650	0.475561	0.00328786	down	AT4G12730	FASCICLIN-like arabinogalactan 2	LOC_Os09g07350	fasciclin-like arabinogalactan protein 8 precursor, putative, expressed
	TRIAE_CS42_2DS_TGACv1_177283_AA0572290	0.408506	0.000709236	down	AT4G12730	FASCICLIN-like arabinogalactan 2	LOC_Os09g30010	fasciclin domain containing protein, expressed
	TRIAE_CS42_5DL_TGACv1_435357_AA1449510	0.201915	0.00317469	down	AT4G12730	FASCICLIN-like arabinogalactan 2	LOC_Os09g07350	fasciclin-like arabinogalactan protein 8 precursor, putative, expressed
	TRIAE_CS42_6AL_TGACv1_472069_AA1517370	0.10009	2.89065e-05	down	AT5G55730	FASCICLIN-like arabinogalactan 1	LOC_Os02g49420	fasciclin-like arabinogalactan precursor protein, putative, expressed
	TRIAE_CS42_6BL_TGACv1_499718_AA1589980	0.129689	3.93439e-07	down	AT5G55730	FASCICLIN-like arabinogalactan 1	LOC_Os02g49420	fasciclin-like arabinogalactan precursor protein, putative, expressed
	TRIAE_CS42_6DL_TGACv1_526508_AA1685750	0.124255	3.76139e-11	down	AT5G55730	FASCICLIN-like arabinogalactan 1	LOC_Os02g49420	fasciclin-like arabinogalactan precursor protein, putative, expressed
	TRIAE_CS42_6DS_TGACv1_543462_AA1740400	0.250429	3.71657e-05	down	AT4G12730	FASCICLIN-like arabinogalactan 2	LOC_Os02g49420	fasciclin-like arabinogalactan precursor protein, putative, expressed
	TRIAE_CS42_1AL_TGACv1_000912_AA0021720	622.744	1.22019e-157	up	AT5G44130	FASCICLIN-like arabinogalactan protein 13 precursor	LOC_Os05g48890	fasciclin domain containing protein, expressed
	TRIAE_CS42_1AL_TGACv1_005510_AA0054870	108.454	3.47887e-89	up	AT5G48385	FRIGIDA-like protein	LOC_Os07g40270	frigida, putative, expressed
	TRIAE_CS42_1BS_TGACv1_050931_AA0176800	5.83408	7.97314e-07	up	AT5G03170	FASCICLIN-like arabinogalactan-protein 11	LOC_Os05g07060	fasciclin domain containing protein, expressed
	TRIAE_CS42_2AS_TGACv1_113912_AA0362310	2.39475	3.41284e-07	up	AT3G22800	Leucine-rich repeat (LRR) family protein	LOC_Os07g07990	uncharacterized protein At4g06744 precursor, putative, expressed
	TRIAE_CS42_2BL_TGACv1_131043_AA0421680	4.6552	1.77861e-06	up	AT4G06744	Leucine-rich repeat (LRR) family protein	LOC_Os04g42620	uncharacterized protein At4g06744 precursor, putative, expressed
	TRIAE_CS42_2DS_TGACv1_177997_AA0588880	2.26978	8.55614e-06	up	AT3G22800	Leucine-rich repeat (LRR) family protein	LOC_Os07g07990	uncharacterized protein At4g06744 precursor, putative, expressed
	TRIAE_CS42_3AS_TGACv1_211212_AA0686760	2.62744	1.02815e-10	up	AT3G24480	Leucine-rich repeat (LRR) family protein	LOC_Os01g08470	retrotransposon protein, putative, unclassified, expressed
	TRIAE_CS42_3B_TGACv1_226411_AA0816760	2.11582	1.08333e-06	up	AT3G24480	Leucine-rich repeat (LRR) family protein	LOC_Os01g08470	retrotransposon protein, putative, unclassified, expressed
	TRIAE_CS42_3B_TGACv1_226636_AA0818250	2.85809	5.78215e-09	up	AT3G02230	reversibly glycosylated polypeptide 1	LOC_Os03g40270	alpha-1,4-glucan-protein synthase, putative, expressed
	TRIAE_CS42_5AL_TGACv1_375085_AA1215790	3.72142	2.4333e-09	up	AT2G04780	FASCICLIN-like arabinoogalactan 7	LOC_Os09g30486	fasciclin domain containing protein, expressed
	TRIAE_CS42_5BL_TGACv1_404144_AA1286550	2.59978	4.78375e-08	up	AT2G04780	FASCICLIN-like arabinoogalactan 7	LOC_Os09g30486	fasciclin domain containing protein, expressed
	TRIAE_CS42_5DL_TGACv1_434581_AA1438240	2.84588	2.67442e-10	up	AT2G04780	FASCICLIN-like arabinoogalactan 7	LOC_Os09g30486	fasciclin domain containing protein, expressed
	TRIAE_CS42_U_TGACv1_641360_AA2093030	2.01073	1.43254e-07	up	AT2G45470	FASCICLIN-like arabinogalactan protein 8	LOC_Os04g48490	fasciclin-like arabinogalactan protein, putative, expressed
	TRIAE_CS42_U_TGACv1_642256_AA2114390	2.2056	4.06196e-05	up	AT3G02230	reversibly glycosylated polypeptide 1	LOC_Os03g40270	alpha-1,4-glucan-protein synthase, putative, expressed
	TRIAE_CS42_U_TGACv1_642438_AA2117630	650.393	2.30199e-188	up	AT5G03170	FASCICLIN-like arabinogalactan-protein 11	LOC_Os05g48900	fasciclin domain containing protein, expressed
