# Supplementary material for: Transcriptome analysis reveals potential mechanisms for different grain size between natural and resynthesized allohexaploid wheats with near-identical AABB genomes
Source: BMC Plant Biol. 2018 Feb 5;18:28. doi: 10.1186/s12870-018-1248-y (PMC5799976; doi:10.1186/s12870-018-1248-y)
Supplement: Supplementary file 5 — The MapMan enrichment analysis of the differentially expressed genes between the natural and resynthesized allohexaploid wheats (TAA10 and XX329). (XLSX 22 kb) [file 12870_2018_1248_MOESM5_ESM.xlsx]

## Sheet: Sheet1
Additional file 5: Table S5. The differentially expressed genes in the enriched MapMan categories of hormone metabolism.
Functional category	Gene ID	Differentially Expression Analysis			Blast against Arabidopsis and Rice Protein Database
		Fold Change	FDR	Profile	At Gene ID	Annotation	Os Gene ID	Annotation
Hormone metabolism.auxin.synthesis-degradation	TRIAE_CS42_2DL_TGACv1_159122_AA0532990	0.443899	0.000428064	down	AT5G54140	IAA-leucine-resistant (ILR1)-like 3	LOC_Os04g44110	hydrolase, putative, expressed
	TRIAE_CS42_2DS_TGACv1_178281_AA0593760	0.229354	7.50853e-06	down	AT3G02875	Peptidase M20/M25/M40 family protein	LOC_Os07g14590	hydrolase, putative, expressed
	TRIAE_CS42_2DS_TGACv1_177654_AA0581970	5.37697	2.74591e-09	up	AT3G02875	Peptidase M20/M25/M40 family protein	LOC_Os07g14590	hydrolase, putative, expressed
	TRIAE_CS42_3B_TGACv1_220847_AA0721180	2.56991	0.00530501	up	AT1G51760	peptidase M20/M25/M40 family protein	LOC_Os01g51060	hydrolase, putative, expressed
	TRIAE_CS42_5BL_TGACv1_405519_AA1329270	2.26806	7.90551e-08	up	AT3G02875	Peptidase M20/M25/M40 family protein	LOC_Os03g62070	hydrolase, putative, expressed
	TRIAE_CS42_5BL_TGACv1_405519_AA1329290	7.52095	1.14104e-06	up	AT3G02875	Peptidase M20/M25/M40 family protein	LOC_Os03g62070	hydrolase, putative, expressed
	TRIAE_CS42_5DL_TGACv1_433368_AA1411140	8.66469	5.11894e-20	up	AT3G02875	Peptidase M20/M25/M40 family protein	LOC_Os03g62070	hydrolase, putative, expressed
	TRIAE_CS42_5DL_TGACv1_434772_AA1441370	2.44582	1.17535e-08	up	AT3G02875	Peptidase M20/M25/M40 family protein	LOC_Os07g14590	hydrolase, putative, expressed
	TRIAE_CS42_5DS_TGACv1_457463_AA1486770	3.1794	0.00402011	up	AT3G02875	Peptidase M20/M25/M40 family protein	LOC_Os07g14590	hydrolase, putative, expressed
	TRIAE_CS42_7AL_TGACv1_559410_AA1799490	2.70775	1.60264e-07	up	AT1G44350	IAA-leucine resistant (ILR)-like gene 6	LOC_Os06g47620	peptidase, putative, expressed
Hormone metabolism.abscisic acid.signal transduction	TRIAE_CS42_3AL_TGACv1_194458_AA0633460	2.72912	0.0049103	up	AT3G26790	AP2/B3-like transcriptional factor family protein	LOC_Os01g51610	B3 DNA binding domain containing protein, expressed
	TRIAE_CS42_3AL_TGACv1_194620_AA0636870	3.74591	4.19456e-10	up	AT3G24650	AP2/B3-like transcriptional factor family protein	LOC_Os01g68370	B3 DNA binding domain containing protein, expressed
	TRIAE_CS42_3B_TGACv1_221120_AA0730910	2.41051	0.0392748	up	AT3G26790	AP2/B3-like transcriptional factor family protein	LOC_Os01g51610	B3 DNA binding domain containing protein, expressed
	TRIAE_CS42_3B_TGACv1_224932_AA0803240	7.03585	1.81997e-11	up	AT3G24650	AP2/B3-like transcriptional factor family protein	LOC_Os01g68370	B3 DNA binding domain containing protein, expressed
	TRIAE_CS42_3DL_TGACv1_250297_AA0865590	2.91407	0.00556134	up	AT3G26790	AP2/B3-like transcriptional factor family protein	LOC_Os01g51610	B3 DNA binding domain containing protein, expressed
	TRIAE_CS42_3DL_TGACv1_252621_AA0891090	5.41195	4.87533e-15	up	AT3G24650	AP2/B3-like transcriptional factor family protein	LOC_Os01g68370	B3 DNA binding domain containing protein, expressed
	TRIAE_CS42_7BS_TGACv1_591894_AA1924840	2.10057	0.00347142	up	AT3G56850	ABA-responsive element binding protein 3	LOC_Os06g10880	bZIP transcription factor, putative, expressed
Hormone metabolism.ethylene	TRIAE_CS42_1AL_TGACv1_003183_AA0048530	0.420293	0.00282616	down	AT1G17020	senescence-related gene 1	LOC_Os10g41020	flavonol synthase/flavanone 3-hydroxylase, putative, expressed
	TRIAE_CS42_1AL_TGACv1_005638_AA0054920	0.454952	0.0420293	down	AT1G17020	senescence-related gene 1	LOC_Os03g32470	leucoanthocyanidin dioxygenase, putative, expressed
	TRIAE_CS42_1DL_TGACv1_062805_AA0220240	0.412614	0.00258415	down	AT1G78550	2-oxoglutarate (2OG) and Fe(II)-dependent oxygenase superfamily protein	LOC_Os09g18450	flavonol synthase/flavanone 3-hydroxylase, putative, expressed
	TRIAE_CS42_2DL_TGACv1_157936_AA0502570	0.417566	0.00145125	down	AT5G24530	2-oxoglutarate (2OG) and Fe(II)-dependent oxygenase superfamily protein	LOC_Os04g49194	naringenin,2-oxoglutarate 3-dioxygenase, putative, expressed
	TRIAE_CS42_3AS_TGACv1_211642_AA0692490	0.428974	0.00685392	down	AT4G29100	basic helix-loop-helix (bHLH) DNA-binding superfamily protein	LOC_Os05g14010	ethylene-responsive protein related, putative, expressed
	TRIAE_CS42_3DL_TGACv1_250478_AA0868870	0.259535	1.48807e-05	down	AT1G17020	senescence-related gene 1	LOC_Os01g24980	naringenin,2-oxoglutarate 3-dioxygenase, putative, expressed
	TRIAE_CS42_3DL_TGACv1_250562_AA0870310	0.340702	0.0414547	down	AT1G78440	Arabidopsis thaliana gibberellin 2-oxidase 1	LOC_Os01g55240	gibberellin 2-beta-dioxygenase, putative, expressed
	TRIAE_CS42_3DL_TGACv1_250631_AA0871310	0.214221	2.78802e-15	down	AT1G06620	2-oxoglutarate (2OG) and Fe(II)-dependent oxygenase superfamily protein	LOC_Os08g30210	1-aminocyclopropane-1-carboxylate oxidase homolog 1, putative, expressed
	TRIAE_CS42_3DS_TGACv1_272655_AA0923600	0.0179985	5.97577e-17	down	AT3G58680	multiprotein bridging factor 1B	LOC_Os08g27850	endothelial differentiation-related factor 1, putative, expressed
	TRIAE_CS42_4BL_TGACv1_320553_AA1042970	0.195427	0.00536013	down	AT4G21200	gibberellin 2-oxidase 8	LOC_Os04g44150	gibberellin 2-beta-dioxygenase 7, putative, expressed
	TRIAE_CS42_4DS_TGACv1_361899_AA1174050	0.473063	0.00802845	down	AT1G06620	2-oxoglutarate (2OG) and Fe(II)-dependent oxygenase superfamily protein	LOC_Os03g64280	1-aminocyclopropane-1-carboxylate oxidase homolog 1, putative, expressed
	TRIAE_CS42_5AL_TGACv1_377407_AA1246570	0.348272	0.000298947	down	AT1G05010	ethylene-forming enzyme	LOC_Os09g27820	1-aminocyclopropane-1-carboxylate oxidase protein, putative, expressed
	TRIAE_CS42_5BL_TGACv1_404974_AA1316780	0.472712	4.92278e-06	down	AT2G38240	2-oxoglutarate (2OG) and Fe(II)-dependent oxygenase superfamily protein	LOC_Os11g25060	flavonol synthase/flavanone 3-hydroxylase, putative
	TRIAE_CS42_5BL_TGACv1_405108_AA1320210	0.426968	0.0190875	down	AT1G05010	ethylene-forming enzyme	LOC_Os09g27820	1-aminocyclopropane-1-carboxylate oxidase protein, putative, expressed
	TRIAE_CS42_5DL_TGACv1_433013_AA1398110	0.208684	0.0176434	down	AT4G25470	C-repeat/DRE binding factor 2	LOC_Os09g35020	AP2 domain containing protein, expressed
	TRIAE_CS42_5DL_TGACv1_435322_AA1448960	0.363351	0.000561347	down	AT1G05010	ethylene-forming enzyme	LOC_Os09g27820	1-aminocyclopropane-1-carboxylate oxidase protein, putative, expressed
	TRIAE_CS42_6BL_TGACv1_500886_AA1611300	0.289916	9.97922e-05	down	AT1G05010	ethylene-forming enzyme	LOC_Os02g53180	1-aminocyclopropane-1-carboxylate oxidase protein, putative, expressed
	TRIAE_CS42_6BL_TGACv1_502324_AA1624290	0.318706	0.013462	down	AT1G05010	ethylene-forming enzyme	LOC_Os02g53180	1-aminocyclopropane-1-carboxylate oxidase protein, putative, expressed
	TRIAE_CS42_6DL_TGACv1_527981_AA1710420	0.337556	0.00241609	down	AT1G05010	ethylene-forming enzyme	LOC_Os02g53180	1-aminocyclopropane-1-carboxylate oxidase protein, putative, expressed
	TRIAE_CS42_6DL_TGACv1_529073_AA1717380	0.273254	0.02263	down	AT1G05010	ethylene-forming enzyme	LOC_Os02g53180	1-aminocyclopropane-1-carboxylate oxidase protein, putative, expressed
	TRIAE_CS42_7AS_TGACv1_569075_AA1806590	0.268555	0.0083361	down	AT1G06620	2-oxoglutarate (2OG) and Fe(II)-dependent oxygenase superfamily protein	LOC_Os08g30100	1-aminocyclopropane-1-carboxylate oxidase homolog 1, putative, expressed
	TRIAE_CS42_1AL_TGACv1_000361_AA0010050	3.96207	0.0281265	up	AT5G51190	Integrase-type DNA-binding superfamily protein	LOC_Os10g41330	AP2 domain containing protein, expressed
	TRIAE_CS42_1AL_TGACv1_000668_AA0016720	11.478	0.00563746	up	AT4G34410	redox responsive transcription factor 1	LOC_Os08g36920	AP2 domain containing protein, expressed
	TRIAE_CS42_1AL_TGACv1_003618_AA0050750	3.95169	0.00484199	up	AT5G52020	Integrase-type DNA-binding superfamily protein	LOC_Os10g38000	dehydration-responsive element-binding protein, putative
	TRIAE_CS42_1AS_TGACv1_019516_AA0067570	2.36455	2.35313e-05	up	AT3G11180	2-oxoglutarate (2OG) and Fe(II)-dependent oxygenase superfamily protein	LOC_Os05g03640	flavonol synthase/flavanone 3-hydroxylase, putative, expressed
	TRIAE_CS42_1BL_TGACv1_030266_AA0084590	5.87089	0.0455673	up	AT4G34410	redox responsive transcription factor 1	LOC_Os08g36920	AP2 domain containing protein, expressed
	TRIAE_CS42_1BL_TGACv1_032814_AA0134350	5.64557	0.0079386	up	AT5G51190	Integrase-type DNA-binding superfamily protein	LOC_Os10g41330	AP2 domain containing protein, expressed
	TRIAE_CS42_1BS_TGACv1_050442_AA0172070	2.60595	3.81347e-05	up	AT1G77330	2-oxoglutarate (2OG) and Fe(II)-dependent oxygenase superfamily protein	LOC_Os05g05680	1-aminocyclopropane-1-carboxylate oxidase, putative, expressed
	TRIAE_CS42_1DL_TGACv1_061871_AA0205010	3.15601	0.0317424	up	AT5G51190	Integrase-type DNA-binding superfamily protein	LOC_Os10g41330	AP2 domain containing protein, expressed
	TRIAE_CS42_2AL_TGACv1_093272_AA0276390	2.77996	0.000556312	up	AT4G10500	2-oxoglutarate (2OG) and Fe(II)-dependent oxygenase superfamily protein	LOC_Os04g49210	naringenin,2-oxoglutarate 3-dioxygenase, putative, expressed
	TRIAE_CS42_2AL_TGACv1_094172_AA0293670	7.70032	3.72022e-10	up	AT3G51240	flavanone 3-hydroxylase	LOC_Os04g56700	naringenin,2-oxoglutarate 3-dioxygenase, putative, expressed
	TRIAE_CS42_2AL_TGACv1_094374_AA0296690	2.28543	0.0136196	up	AT3G20310	ethylene response factor 7	LOC_Os04g52090	AP2 domain containing protein, expressed
	TRIAE_CS42_2AL_TGACv1_094999_AA0305770	4.05483	1.58593e-14	up	AT5G25190	Integrase-type DNA-binding superfamily protein	LOC_Os04g56150	AP2 domain containing protein
	TRIAE_CS42_2AL_TGACv1_097895_AA0325290	2.07317	1.32756e-07	up	AT1G05710	basic helix-loop-helix (bHLH) DNA-binding superfamily protein	LOC_Os04g41570	ethylene-responsive protein related, putative, expressed
	TRIAE_CS42_2AS_TGACv1_112164_AA0331900	3.94606	0.0310291	up	AT1G06620	2-oxoglutarate (2OG) and Fe(II)-dependent oxygenase superfamily protein	LOC_Os04g10350	1-aminocyclopropane-1-carboxylate oxidase homolog 2, putative, expressed
	TRIAE_CS42_2AS_TGACv1_112987_AA0349260	3.57555	0.000312344	up	AT1G06620	2-oxoglutarate (2OG) and Fe(II)-dependent oxygenase superfamily protein	LOC_Os03g64280	1-aminocyclopropane-1-carboxylate oxidase homolog 1, putative, expressed
	TRIAE_CS42_2BL_TGACv1_129323_AA0378710	7.31047	3.85568e-20	up	AT5G25190	Integrase-type DNA-binding superfamily protein	LOC_Os04g56150	AP2 domain containing protein
	TRIAE_CS42_2BL_TGACv1_129334_AA0379200	2.95641	3.58225e-15	up	AT1G05710	basic helix-loop-helix (bHLH) DNA-binding superfamily protein	LOC_Os04g41570	ethylene-responsive protein related, putative, expressed
	TRIAE_CS42_2BL_TGACv1_129400_AA0381880	7.00973	2.72266e-08	up	AT3G51240	flavanone 3-hydroxylase	LOC_Os04g56700	naringenin,2-oxoglutarate 3-dioxygenase, putative, expressed
	TRIAE_CS42_2BL_TGACv1_129484_AA0385640	2.63018	0.030108	up	AT1G28370	ERF domain protein 11	LOC_Os04g52090	AP2 domain containing protein, expressed
	TRIAE_CS42_2BL_TGACv1_130178_AA0405600	2.15001	0.00122155	up	AT5G25190	Integrase-type DNA-binding superfamily protein	LOC_Os04g56150	AP2 domain containing protein
	TRIAE_CS42_2BS_TGACv1_146307_AA0462220	2.15816	0.0220432	up	AT1G06620	2-oxoglutarate (2OG) and Fe(II)-dependent oxygenase superfamily protein	LOC_Os04g10350	1-aminocyclopropane-1-carboxylate oxidase homolog 2, putative, expressed
	TRIAE_CS42_2BS_TGACv1_147579_AA0485110	11.7428	1.6346e-06	up	AT2G30840	2-oxoglutarate (2OG) and Fe(II)-dependent oxygenase superfamily protein	LOC_Os03g48430	1-aminocyclopropane-1-carboxylate oxidase homolog 4, putative, expressed
	TRIAE_CS42_2BS_TGACv1_148806_AA0495170	2.53776	0.000300324	up	AT1G06620	2-oxoglutarate (2OG) and Fe(II)-dependent oxygenase superfamily protein	LOC_Os08g30210	1-aminocyclopropane-1-carboxylate oxidase homolog 1, putative, expressed
	TRIAE_CS42_2DL_TGACv1_157936_AA0502560	2.98052	0.0488912	up	AT4G10500	2-oxoglutarate (2OG) and Fe(II)-dependent oxygenase superfamily protein	LOC_Os04g49210	naringenin,2-oxoglutarate 3-dioxygenase, putative, expressed
	TRIAE_CS42_2DL_TGACv1_158141_AA0510230	5.26054	2.32466e-12	up	AT5G25190	Integrase-type DNA-binding superfamily protein	LOC_Os04g56150	AP2 domain containing protein
	TRIAE_CS42_2DL_TGACv1_159075_AA0531860	3.18188	0.0107567	up	AT1G28370	ERF domain protein 11	LOC_Os04g52090	AP2 domain containing protein, expressed
	TRIAE_CS42_2DL_TGACv1_159442_AA0538420	3.2536	1.20249e-07	up	AT5G25190	Integrase-type DNA-binding superfamily protein	LOC_Os04g56150	AP2 domain containing protein
	TRIAE_CS42_2DL_TGACv1_161538_AA0559080	2.99	9.45081e-09	up	AT5G07480	KAR-UP oxidoreductase 1	LOC_Os04g57160	flavonol synthase/flavanone 3-hydroxylase, putative, expressed
	TRIAE_CS42_2DL_TGACv1_162895_AA0563810	5.82191	0.00811221	up	AT3G20310	ethylene response factor 7	LOC_Os04g57340	AP2 domain containing protein, expressed
	TRIAE_CS42_2DS_TGACv1_177302_AA0572660	2.22752	0.0208912	up	AT5G59530	2-oxoglutarate (2OG) and Fe(II)-dependent oxygenase superfamily protein	LOC_Os04g10350	1-aminocyclopropane-1-carboxylate oxidase homolog 2, putative, expressed
	TRIAE_CS42_2DS_TGACv1_177437_AA0577150	3.92615	0.00177653	up	AT1G06640	2-oxoglutarate (2OG) and Fe(II)-dependent oxygenase superfamily protein	LOC_Os04g10350	1-aminocyclopropane-1-carboxylate oxidase homolog 2, putative, expressed
	TRIAE_CS42_3AL_TGACv1_194146_AA0627440	2.26304	0.00301898	up	AT5G44210	erf domain protein 9	LOC_Os01g58420	AP2 domain containing protein, expressed
	TRIAE_CS42_3AL_TGACv1_194843_AA0640520	2.59347	5.81766e-05	up	AT1G06620	2-oxoglutarate (2OG) and Fe(II)-dependent oxygenase superfamily protein	LOC_Os08g30100	1-aminocyclopropane-1-carboxylate oxidase homolog 1, putative, expressed
	TRIAE_CS42_3AL_TGACv1_195455_AA0649810	11.5792	4.86969e-21	up	AT1G17020	senescence-related gene 1	LOC_Os03g63900	1-aminocyclopropane-1-carboxylate oxidase 2, putative, expressed
	TRIAE_CS42_3AL_TGACv1_195658_AA0652420	2.07673	0.0126387	up	AT5G50080	ethylene response factor 110	LOC_Os01g64790	AP2 domain containing protein, expressed
	TRIAE_CS42_3AL_TGACv1_195879_AA0655160	3.48643	5.63365e-09	up	AT1G17020	senescence-related gene 1	LOC_Os03g63900	1-aminocyclopropane-1-carboxylate oxidase 2, putative, expressed
	TRIAE_CS42_3B_TGACv1_220825_AA0720310	2.26393	7.90014e-08	up	AT1G17020	senescence-related gene 1	LOC_Os03g63900	1-aminocyclopropane-1-carboxylate oxidase 2, putative, expressed
	TRIAE_CS42_3B_TGACv1_222483_AA0765620	2.34228	1.10334e-05	up	AT1G17020	senescence-related gene 1	LOC_Os03g32470	leucoanthocyanidin dioxygenase, putative, expressed
	TRIAE_CS42_3B_TGACv1_225151_AA0805500	2.25268	0.0219499	up	AT5G50080	ethylene response factor 110	LOC_Os01g64790	AP2 domain containing protein, expressed
	TRIAE_CS42_3B_TGACv1_227749_AA0824580	9.38286	6.5239e-16	up	AT1G17020	senescence-related gene 1	LOC_Os03g63900	1-aminocyclopropane-1-carboxylate oxidase 2, putative, expressed
	TRIAE_CS42_3DL_TGACv1_252228_AA0888640	2.67977	1.44312e-06	up	AT1G17020	senescence-related gene 1	LOC_Os03g63900	1-aminocyclopropane-1-carboxylate oxidase 2, putative, expressed
	TRIAE_CS42_3DL_TGACv1_252924_AA0892640	2.12138	0.00345465	up	AT5G44210	erf domain protein 9	LOC_Os01g58420	AP2 domain containing protein, expressed
	TRIAE_CS42_4AS_TGACv1_306371_AA1007170	6.96472	1.59953e-07	up	AT3G11180	2-oxoglutarate (2OG) and Fe(II)-dependent oxygenase superfamily protein	LOC_Os03g18030	leucoanthocyanidin dioxygenase, putative, expressed
	TRIAE_CS42_4AS_TGACv1_307934_AA1024560	8.86921	1.86741e-13	up	AT3G62550	Adenine nucleotide alpha hydrolases-like superfamily protein	LOC_Os03g19270	universal stress protein domain containing protein, putative, expressed
	TRIAE_CS42_4BL_TGACv1_320814_AA1049320	5.72583	9.27428e-08	up	AT3G11180	2-oxoglutarate (2OG) and Fe(II)-dependent oxygenase superfamily protein	LOC_Os03g18030	leucoanthocyanidin dioxygenase, putative, expressed
	TRIAE_CS42_4BL_TGACv1_321193_AA1057010	30.4016	6.04468e-34	up	AT5G05600	2-oxoglutarate (2OG) and Fe(II)-dependent oxygenase superfamily protein	LOC_Os01g61610	flavonol synthase/flavanone 3-hydroxylase, putative, expressed
	TRIAE_CS42_4DL_TGACv1_342396_AA1112390	5.40112	0.00293467	up	AT3G11180	2-oxoglutarate (2OG) and Fe(II)-dependent oxygenase superfamily protein	LOC_Os03g18030	leucoanthocyanidin dioxygenase, putative, expressed
	TRIAE_CS42_4DL_TGACv1_342613_AA1118160	2.42244	0.0013882	up	AT5G08640	flavonol synthase 1	LOC_Os02g52840	flavonol synthase/flavanone 3-hydroxylase, putative, expressed
	TRIAE_CS42_4DL_TGACv1_342731_AA1120510	9.82626	1.27913e-34	up	AT3G62550	Adenine nucleotide alpha hydrolases-like superfamily protein	LOC_Os03g19270	universal stress protein domain containing protein, putative, expressed
	TRIAE_CS42_5AL_TGACv1_374243_AA1194940	14.536	3.11058e-17	up	AT3G11930	Adenine nucleotide alpha hydrolases-like superfamily protein	LOC_Os03g53900	universal stress protein domain containing protein, putative, expressed
	TRIAE_CS42_5AL_TGACv1_374512_AA1202090	6.44221	0.000177126	up	AT5G20400	2-oxoglutarate (2OG) and Fe(II)-dependent oxygenase superfamily protein	LOC_Os06g08014	hydroxylase, putative
	TRIAE_CS42_5AL_TGACv1_374536_AA1202630	19.3986	7.13638e-16	up	AT5G20400	2-oxoglutarate (2OG) and Fe(II)-dependent oxygenase superfamily protein	LOC_Os06g08014	hydroxylase, putative
	TRIAE_CS42_5AL_TGACv1_375971_AA1229820	8.85827	2.8193e-05	up	AT5G20400	2-oxoglutarate (2OG) and Fe(II)-dependent oxygenase superfamily protein	LOC_Os06g08014	hydroxylase, putative
	TRIAE_CS42_5AL_TGACv1_376683_AA1239900	3.40004	1.75999e-10	up	AT2G30830	2-oxoglutarate (2OG) and Fe(II)-dependent oxygenase superfamily protein	LOC_Os08g30210	1-aminocyclopropane-1-carboxylate oxidase homolog 1, putative, expressed
	TRIAE_CS42_5BL_TGACv1_404147_AA1286670	3.40604	0.000214455	up	AT5G20400	2-oxoglutarate (2OG) and Fe(II)-dependent oxygenase superfamily protein	LOC_Os02g17940	leucoanthocyanidin dioxygenase, putative, expressed
	TRIAE_CS42_5BL_TGACv1_404270_AA1293230	41.8717	1.4485e-21	up	AT1G66340	Signal transduction histidine kinase, hybrid-type, ethylene sensor	LOC_Os03g49500	ethylene receptor, putative, expressed
	TRIAE_CS42_5BL_TGACv1_404561_AA1304180	13.2466	1.08727e-12	up	AT3G11930	Adenine nucleotide alpha hydrolases-like superfamily protein	LOC_Os03g53900	universal stress protein domain containing protein, putative, expressed
	TRIAE_CS42_5BL_TGACv1_405761_AA1334890	7.04913	5.50372e-07	up	AT5G20400	2-oxoglutarate (2OG) and Fe(II)-dependent oxygenase superfamily protein	LOC_Os06g08014	hydroxylase, putative
	TRIAE_CS42_5DL_TGACv1_434092_AA1428890	7.43488	3.06152e-08	up	AT5G20400	2-oxoglutarate (2OG) and Fe(II)-dependent oxygenase superfamily protein	LOC_Os06g08014	hydroxylase, putative
	TRIAE_CS42_5DL_TGACv1_434288_AA1433280	11.5442	1.55856e-05	up	AT3G11930	Adenine nucleotide alpha hydrolases-like superfamily protein	LOC_Os03g53900	universal stress protein domain containing protein, putative, expressed
	TRIAE_CS42_5DL_TGACv1_436258_AA1459480	28.2776	8.42131e-20	up	AT5G20400	2-oxoglutarate (2OG) and Fe(II)-dependent oxygenase superfamily protein	LOC_Os06g08014	hydroxylase, putative
	TRIAE_CS42_5DL_TGACv1_439685_AA1469020	4.49488	0.0491251	up	AT1G06620	2-oxoglutarate (2OG) and Fe(II)-dependent oxygenase superfamily protein	LOC_Os08g30210	1-aminocyclopropane-1-carboxylate oxidase homolog 1, putative, expressed
	TRIAE_CS42_6AL_TGACv1_470909_AA1498270	11.4223	1.27899e-06	up	AT3G04580	Signal transduction histidine kinase, hybrid-type, ethylene sensor	LOC_Os07g15540	ethylene receptor, putative, expressed
	TRIAE_CS42_6AL_TGACv1_472594_AA1524000	3.1359	5.77245e-11	up	AT5G08640	flavonol synthase 1	LOC_Os02g52840	flavonol synthase/flavanone 3-hydroxylase, putative, expressed
	TRIAE_CS42_6AS_TGACv1_488030_AA1574050	4.71421	9.34606e-07	up	AT5G20400	2-oxoglutarate (2OG) and Fe(II)-dependent oxygenase superfamily protein	LOC_Os06g08014	hydroxylase, putative
	TRIAE_CS42_6BS_TGACv1_514237_AA1657370	48.8207	3.31813e-19	up	AT2G36690	2-oxoglutarate (2OG) and Fe(II)-dependent oxygenase superfamily protein	LOC_Os07g07410	oxidoreductase, 2OG-Fe oxygenase family protein, putative, expressed
	TRIAE_CS42_6DL_TGACv1_526539_AA1686400	4.72297	3.08347e-18	up	AT5G08640	flavonol synthase 1	LOC_Os02g52840	flavonol synthase/flavanone 3-hydroxylase, putative, expressed
	TRIAE_CS42_6DL_TGACv1_528424_AA1714030	19.8044	3.0764e-09	up	AT3G23150	Signal transduction histidine kinase, hybrid-type, ethylene sensor	LOC_Os07g15540	ethylene receptor, putative, expressed
	TRIAE_CS42_6DS_TGACv1_542917_AA1732540	13.2858	1.89492e-07	up	AT5G20400	2-oxoglutarate (2OG) and Fe(II)-dependent oxygenase superfamily protein	LOC_Os06g08014	hydroxylase, putative
	TRIAE_CS42_7AL_TGACv1_556972_AA1774460	8.98318	1.4785e-13	up	AT3G24500	multiprotein bridging factor 1C	LOC_Os06g39240	endothelial differentiation-related factor 1, putative, expressed
	TRIAE_CS42_7AS_TGACv1_569561_AA1819220	7.5279	0.00247735	up	AT5G13910	Integrase-type DNA-binding superfamily protein	LOC_Os04g32790	AP2 domain containing protein, expressed
	TRIAE_CS42_7AS_TGACv1_569697_AA1822090	2.00667	0.000165009	up	AT5G51690	1-amino-cyclopropane-1-carboxylate synthase 12	LOC_Os06g03990	aminotransferase, classes I and II, domain containing protein, expressed
	TRIAE_CS42_7AS_TGACv1_570405_AA1835190	13.0968	7.27174e-16	up	AT4G31060	Integrase-type DNA-binding superfamily protein	LOC_Os08g41030	AP2 domain containing protein, expressed
	TRIAE_CS42_7AS_TGACv1_570405_AA1835200	8.12421	7.52685e-05	up	AT4G31060	Integrase-type DNA-binding superfamily protein	LOC_Os08g41030	AP2 domain containing protein, expressed
	TRIAE_CS42_7AS_TGACv1_570622_AA1838380	2.68837	0.0485394	up	AT4G10490	2-oxoglutarate (2OG) and Fe(II)-dependent oxygenase superfamily protein	LOC_Os07g07410	oxidoreductase, 2OG-Fe oxygenase family protein, putative, expressed
	TRIAE_CS42_7AS_TGACv1_571368_AA1847180	5.59017	0.000160729	up	AT5G20400	2-oxoglutarate (2OG) and Fe(II)-dependent oxygenase superfamily protein	LOC_Os06g08014	hydroxylase, putative
	TRIAE_CS42_7BL_TGACv1_577757_AA1882690	7.48987	5.3516e-11	up	AT3G24500	multiprotein bridging factor 1C	LOC_Os06g39240	endothelial differentiation-related factor 1, putative, expressed
	TRIAE_CS42_7BS_TGACv1_591920_AA1925640	7.49205	0.000266746	up	AT4G31060	Integrase-type DNA-binding superfamily protein	LOC_Os08g41030	AP2 domain containing protein, expressed
	TRIAE_CS42_7BS_TGACv1_592538_AA1939990	5.2733	0.000193885	up	AT5G20400	2-oxoglutarate (2OG) and Fe(II)-dependent oxygenase superfamily protein	LOC_Os06g08014	hydroxylase, putative
	TRIAE_CS42_7DL_TGACv1_605837_AA2008220	6.27676	9.87462e-10	up	AT3G24500	multiprotein bridging factor 1C	LOC_Os06g39240	endothelial differentiation-related factor 1, putative, expressed
	TRIAE_CS42_7DS_TGACv1_621657_AA2022340	31.9421	1.95327e-15	up	AT4G31060	Integrase-type DNA-binding superfamily protein	LOC_Os08g41030	AP2 domain containing protein, expressed
	TRIAE_CS42_7DS_TGACv1_621657_AA2022350	29.6071	9.60177e-15	up	AT4G31060	Integrase-type DNA-binding superfamily protein	LOC_Os08g41030	AP2 domain containing protein, expressed
	TRIAE_CS42_7DS_TGACv1_621673_AA2022870	5.02922	0.00408789	up			LOC_Os08g42570	plant protein of unknown function domain containing protein, expressed
	TRIAE_CS42_7DS_TGACv1_622364_AA2038450	3.21191	1.00231e-05	up	AT5G20400	2-oxoglutarate (2OG) and Fe(II)-dependent oxygenase superfamily protein	LOC_Os06g08014	hydroxylase, putative
	TRIAE_CS42_7DS_TGACv1_622780_AA2045220	6.64157	0.0127045	up	AT1G12980	Integrase-type DNA-binding superfamily protein	LOC_Os04g32790	AP2 domain containing protein, expressed
	TRIAE_CS42_U_TGACv1_640839_AA2076600	2.05157	2.53302e-05	up	AT5G51690	1-amino-cyclopropane-1-carboxylate synthase 12	LOC_Os06g03990	aminotransferase, classes I and II, domain containing protein, expressed
	TRIAE_CS42_U_TGACv1_641571_AA2098420	2.01503	0.0175502	up	AT2G19590	ACC oxidase 1	LOC_Os01g39860	1-aminocyclopropane-1-carboxylate oxidase protein, putative, expressed
Hormone metabolism.gibberelin	TRIAE_CS42_1AS_TGACv1_019522_AA0067640	0.484427	0.0160615	down	AT1G78440	Arabidopsis thaliana gibberellin 2-oxidase 1	LOC_Os01g11150	gibberellin 2-beta-dioxygenase, putative, expressed
	TRIAE_CS42_1DL_TGACv1_061625_AA0200310	0.223238	0.00312702	down	AT1G52820	2-oxoglutarate (2OG) and Fe(II)-dependent oxygenase superfamily protein	LOC_Os05g50090	oxidoreductase, 2OG-FeII oxygenase domain containing protein, putative, expressed
	TRIAE_CS42_1DL_TGACv1_061906_AA0205490	0.104894	2.55118e-11	down	AT5G15230	GAST1 protein homolog 4	LOC_Os10g02625	gibberellin regulated protein, putative
	TRIAE_CS42_2AS_TGACv1_113018_AA0349790	0.184024	0.00609454	down			LOC_Os06g51320	GASR8 - Gibberellin-regulated GASA/GAST/Snakin family protein precursor, expressed
	TRIAE_CS42_2DS_TGACv1_179187_AA0605060	0.248555	0.00454034	down	AT1G52820	2-oxoglutarate (2OG) and Fe(II)-dependent oxygenase superfamily protein	LOC_Os08g32170	oxidoreductase, 2OG-FeII oxygenase domain containing protein, putative, expressed
	TRIAE_CS42_3DS_TGACv1_271552_AA0902420	0.216179	3.4719e-05	down	AT1G15550	gibberellin 3-oxidase 1	LOC_Os01g08220	gibberellin 3-beta-dioxygenase 2-2, putative, expressed
	TRIAE_CS42_5BL_TGACv1_404907_AA1314550	0.444189	0.0457835	down	AT4G25420	2-oxoglutarate (2OG) and Fe(II)-dependent oxygenase superfamily protein	LOC_Os03g63970	gibberellin 20 oxidase 1, putative, expressed
	TRIAE_CS42_5DL_TGACv1_433498_AA1414740	0.314521	0.00186215	down	AT4G25420	2-oxoglutarate (2OG) and Fe(II)-dependent oxygenase superfamily protein	LOC_Os03g63970	gibberellin 20 oxidase 1, putative, expressed
	TRIAE_CS42_1AL_TGACv1_001063_AA0024230	21.2322	2.58064e-20	up	AT1G52820	2-oxoglutarate (2OG) and Fe(II)-dependent oxygenase superfamily protein	LOC_Os05g50090	oxidoreductase, 2OG-FeII oxygenase domain containing protein, putative, expressed
	TRIAE_CS42_1AL_TGACv1_001082_AA0024620	3.30367	0.0197188	up	AT4G09610	GAST1 protein homolog 2	LOC_Os05g35690	GASR6 - Gibberellin-regulated GASA/GAST/Snakin family protein precursor, expressed
	TRIAE_CS42_1DL_TGACv1_061442_AA0195410	5.01912	4.37276e-09	up	AT5G51810	gibberellin 20 oxidase 2	LOC_Os05g34854	gibberellin 20 oxidase 2, putative, expressed
	TRIAE_CS42_2AL_TGACv1_096240_AA0318130	28.5505	1.49086e-27	up	AT1G80330	gibberellin 3-oxidase 4	LOC_Os01g08220	gibberellin 3-beta-dioxygenase 2-2, putative, expressed
	TRIAE_CS42_2BL_TGACv1_133400_AA0442430	69.8942	1.12628e-15	up	AT1G80330	gibberellin 3-oxidase 4	LOC_Os01g08220	gibberellin 3-beta-dioxygenase 2-2, putative, expressed
	TRIAE_CS42_3AL_TGACv1_194765_AA0639020	5.75371	3.02089e-07	up	AT5G51810	gibberellin 20 oxidase 2	LOC_Os07g07420	gibberellin 20 oxidase 1-B, putative, expressed
	TRIAE_CS42_3AS_TGACv1_212549_AA0701660	2.50257	1.67861e-09	up	AT1G78440	Arabidopsis thaliana gibberellin 2-oxidase 1	LOC_Os01g11150	gibberellin 2-beta-dioxygenase, putative, expressed
	TRIAE_CS42_3B_TGACv1_221467_AA0741640	11.8932	1.2821e-20	up	AT5G51810	gibberellin 20 oxidase 2	LOC_Os07g07420	gibberellin 20 oxidase 1-B, putative, expressed
	TRIAE_CS42_3B_TGACv1_223452_AA0782440	3.00889	1.96129e-10	up	AT1G78440	Arabidopsis thaliana gibberellin 2-oxidase 1	LOC_Os01g11150	gibberellin 2-beta-dioxygenase, putative, expressed
	TRIAE_CS42_3DL_TGACv1_249277_AA0843900	4.12645	1.7344e-05	up	AT5G51810	gibberellin 20 oxidase 2	LOC_Os07g07420	gibberellin 20 oxidase 1-B, putative, expressed
	TRIAE_CS42_3DS_TGACv1_273136_AA0928740	4.22473	2.36644e-13	up	AT1G78440	Arabidopsis thaliana gibberellin 2-oxidase 1	LOC_Os01g11150	gibberellin 2-beta-dioxygenase, putative, expressed
	TRIAE_CS42_5DL_TGACv1_433682_AA1419290	2.56061	1.50573e-05	up	AT2G39540	Gibberellin-regulated family protein	LOC_Os03g55290	GASR3 - Gibberellin-regulated GASA/GAST/Snakin family protein precursor, expressed
	TRIAE_CS42_6DL_TGACv1_527263_AA1701530	6.72105	2.72781e-28	up	AT2G39540	Gibberellin-regulated family protein	LOC_Os06g51320	GASR8 - Gibberellin-regulated GASA/GAST/Snakin family protein precursor, expressed
