# Supplementary material for: Transcriptome analysis reveals potential mechanisms for different grain size between natural and resynthesized allohexaploid wheats with near-identical AABB genomes
Source: BMC Plant Biol. 2018 Feb 5;18:28. doi: 10.1186/s12870-018-1248-y (PMC5799976; doi:10.1186/s12870-018-1248-y)
Supplement: Supplementary file 6 — Verification of 5 differentially expressed genes involved in carbohydrate metabolism by qRT-PCR. (XLSX 12 kb) [file 12870_2018_1248_MOESM6_ESM.xlsx]

## Sheet: Sheet1
Additional file 6: Table S6. Detailed information of genes used for qRT-PCR analysis.
Gene Name	Gene ID	Forward Primer (5’-3’)	Reverse Primer (5’-3’)	Differentially Expression Analysis			Blast against Arabidopsis and Rice Protein Database
				Fold Change	FDR	Profile	At Gene ID	Annotation	Os Gene ID	Annotation
TaCATHB2-4D	TRIAE_CS42_4DS_TGACv1_362292_AA1178580	AATTTAAAGTTTGGGCTGCG	TCTGCACGCGTCGTATTTCA	2.04995	4.19204e-07	up	AT1G02305	Cysteine proteinases superfamily protein	LOC_Os05g24550	Papain family cysteine protease domain containing protein, expressed
Ta158415_AA0518270	TRIAE_CS42_2DL_TGACv1_158415_AA0518270	GGAGCCCCAATTGGGAATCAA	TCCTCCTCCCTCCAGAGTAT	575.488	9.93393e-135	up			LOC_Os10g34602	csAtPR5, putative, expressed
Ta621596_AA2020420	TRIAE_CS42_7DS_TGACv1_621596_AA2020420	CTGCCTGATCAGCTCAACTT	TGTCCGGGTCTTCCTTTTCG	5.39462	1.19583e-06	up	AT1G73040	Mannose-binding lectin superfamily protein	LOC_Os10g04270	jacalin-like lectin domain containing protein, expressed
TaYAB5-5D	TRIAE_CS42_5DS_TGACv1_457157_AA1483350	GTTTGGTTCGTCTTCTTCTTCG	TCGGGGTTGTTTGCCTTT	3.84195	5.17545e-23	up	AT2G26580	plant-specific transcription factor YABBY family protein	LOC_Os12g42610	YABBY domain containing protein, putative, expressed
TaRNR1-7D	TRIAE_CS42_7DS_TGACv1_623124_AA2049810	CAATCAAGTTTACTGTGGAC	AGAGAAAAACAGATGCAAGA	0.408873	0.000647228	down	AT2G21790	ribonucleotide reductase 1	LOC_Os06g07210	ribonucleoside-diphosphate reductase large subunit, putative, expressed
Ta361544_AA1169960	TRIAE_CS42_4DS_TGACv1_361544_AA1169960	GCCAGCTGGTTGGGTTCCAA	CAATAACTACGGAGAGTTAG	0.426487	0.000168849	down	AT1G78060	Glycosyl hydrolase family protein	LOC_Os11g18730	glycosyl hydrolase family 3 protein, putative, expressed
TaPYD4-1D	TRIAE_CS42_1DL_TGACv1_061085_AA0184600	ACTGCCATCCTGATGTGATT	AGTGCAAGCTCATTTGCCTCT	0.191779	2.38327e-17	down	AT3G08860	PYRIMIDINE 4	LOC_Os05g39770	aminotransferase, putative, expressed
TaAPA1-1D	TRIAE_CS42_1DL_TGACv1_061137_AA0186580	GGTTTCTGGCAGTGGATTCTAC	GCGAGGACTAAATCGAGGGTTC	0.439084	7.77481e-09	down	AT1G11910	aspartic proteinase A1	LOC_Os05g49200	aspartic proteinase oryzasin-1 precursor, putative, expressed
Ta435097_AA1446010	TRIAE_CS42_5DL_TGACv1_435097_AA1446010	TACCGAACCATTTTTCTGTCTGATG	GGTTTTTGCTAGTACTACGACTACGAG	0.424937	9.12264e-12	down	AT3G56340	Ribosomal protein S26e family protein	LOC_Os01g60790	40S ribosomal protein S26, putative, expressed
TaVacINV1-7D	TRIAE_CS42_7DS_TGACv1_622976_AA2048120	CCCTCATCCCCAGCACGCTA	TGCTGGCCCCAAAGACCGCT	9.57619	4.96513e-28	up	AT1G62660	Glycosyl hydrolases family 32 protein	LOC_Os02g01590	glycosyl hydrolases, putative, expressed
TaSUS6-6D	TRIAE_CS42_6DL_TGACv1_527850_AA1709240	TCATACCGGACGCAAAGGGA	TGTCTGGCTTCCCCTCAAGT	0.300007	3.13797e-07	down	AT1G73370	sucrose synthase 6	LOC_Os04g24430	sucrose synthase, putative, expressed
TaSBE2-2D	TRIAE_CS42_2DL_TGACv1_158200_AA0512220	GGACAAAGAATCATCTACGA	GTATTCTCCTGTATAGGCTA	3.65419	1.96207e-09	up	AT5G03650	starch branching enzyme 2.2	LOC_Os02g32660	1,4-alpha-glucan-branching enzyme, chloroplast precursor, putative, expressed
TaGBSS1-2D	TRIAE_CS42_2DL_TGACv1_157939_AA0502660	TAACAATGGAGTTATGTTTG	AGGAGTCCTACTAGAATTAG	0.492185	0.00131463	down	AT1G32900	UDP-Glycosyltransferase superfamily protein	LOC_Os07g22930	starch synthase, putative, expressed
TaAGPase1-7D	TRIAE_CS42_7DS_TGACv1_622617_AA2042690	CTGATATTACTGTTGCTGCG	TTTCCTTTGCCCTCGCATCA	2.87561	6.3719e-08	up	AT5G48300	ADP glucose pyrophosphorylase 1	LOC_Os08g25734	glucose-1-phosphate adenylyltransferase large subunit, chloroplast precursor, putative, expressed
