# Supplementary material for: Transcriptome analysis reveals potential mechanisms for different grain size between natural and resynthesized allohexaploid wheats with near-identical AABB genomes
Source: BMC Plant Biol. 2018 Feb 5;18:28. doi: 10.1186/s12870-018-1248-y (PMC5799976; doi:10.1186/s12870-018-1248-y)
Supplement: Supplementary file 7 — The differentially expressed genes in the enriched MapMan categories of cell wall metabolism. (XLSX 33 kb) [file 12870_2018_1248_MOESM7_ESM.xlsx]

## Sheet: Sheet1
Additional file 7: Table S7. Detailed information of genes associated with known QTL and candidate genes controlling wheat grain size and weight.
The differentially expressed genes within the QTL regions on chromosomes 2DS, 2DL and 7DS
QTL Region	Gene ID	Differentially Expression Analysis			Blast against Arabidopsis and Rice Protein Database
		Fold Change	FDR	Profile	At Gene ID	Annotation	Os Gene ID	Annotation
2DS QTL region	TRIAE_CS42_2DS_TGACv1_177171_AA0567590	32.5666	8.53903e-57	up	AT1G67090	ribulose bisphosphate carboxylase small chain 1A	LOC_Os12g17600	ribulose bisphosphate carboxylase small chain, chloroplast precursor, putative, expressed
	TRIAE_CS42_2DS_TGACv1_177171_AA0567600	2.46157	7.91615e-09	up	AT1G67090	ribulose bisphosphate carboxylase small chain 1A	LOC_Os12g17600	ribulose bisphosphate carboxylase small chain, chloroplast precursor, putative, expressed
	TRIAE_CS42_2DS_TGACv1_177304_AA0572920	6.17786	0.000334207	up	AT4G21410	cysteine-rich RLK (RECEPTOR-like protein kinase) 29	LOC_Os11g10640	protein kinase domain containing protein, expressed
	TRIAE_CS42_2DS_TGACv1_177403_AA0575930	5.08748	1.06731e-19	up			LOC_Os04g13160	OsFBD9 - F-box and FBD domain containing protein, expressed
	TRIAE_CS42_2DS_TGACv1_177447_AA0577380	6.14158	0.000412272	up	AT3G62160	HXXXD-type acyl-transferase family protein	LOC_Os04g09590	transferase family protein, putative, expressed
	TRIAE_CS42_2DS_TGACv1_177501_AA0578890	70.6261	4.26452e-31	up	AT4G34730	ribosome-binding factor A family protein	LOC_Os06g04610	ribosome-binding factor A, chloroplast precursor, putative, expressed
	TRIAE_CS42_2DS_TGACv1_177502_AA0578910	9.12907	3.34481e-16	up	AT2G41380	S-adenosyl-L-methionine-dependent methyltransferases superfamily protein	LOC_Os01g20206	methyltransferase, putative
	TRIAE_CS42_2DS_TGACv1_177523_AA0579260	7.21789	1.65487e-08	up	AT4G38650	Glycosyl hydrolase family 10 protein	LOC_Os05g23924	glycosyl hydrolase family 10 protein, putative, expressed
	TRIAE_CS42_2DS_TGACv1_177523_AA0579290	6.07953	4.05129e-07	up			LOC_Os10g05970	POEI12 - Pollen Ole e I allergen and extensin family protein precursor, expressed
	TRIAE_CS42_2DS_TGACv1_177654_AA0581970	5.37697	2.74591e-09	up	AT3G02875	Peptidase M20/M25/M40 family protein	LOC_Os07g14590	hydrolase, putative, expressed
	TRIAE_CS42_2DS_TGACv1_177707_AA0582790	11.5582	4.84395e-27	up	AT1G19250	flavin-dependent monooxygenase 1	LOC_Os04g14690	flavin-containing monooxygenase family protein, putative, expressed
	TRIAE_CS42_2DS_TGACv1_177724_AA0583230	2.08115	0.00961309	up			LOC_Os11g46100	NBS-LRR type disease resistance protein, putative
	TRIAE_CS42_2DS_TGACv1_177724_AA0583240	2.4717	0.0419001	up			LOC_Os11g29030	disease resistance protein RPM1, putative
	TRIAE_CS42_2DS_TGACv1_177747_AA0583740	11.292	4.22676e-16	up	AT5G26594	response regulator 24	LOC_Os04g13480	response regulator receiver domain containing protein, expressed
	TRIAE_CS42_2DS_TGACv1_177750_AA0583840	2.0935	0.0078222	up	AT5G60740	ABC transporter family protein	LOC_Os04g11820	white-brown complex homolog protein, putative, expressed
	TRIAE_CS42_2DS_TGACv1_177750_AA0583850	2.09267	0.00329426	up	AT5G55150	Protein of unknown function (DUF295)	LOC_Os03g51090	OsFBDUF17 - F-box and DUF domain containing protein, expressed
	TRIAE_CS42_2DS_TGACv1_177845_AA0585840	3.34717	0.000346124	up	AT5G44410	FAD-binding Berberine family protein	LOC_Os06g35650	reticuline oxidase-like protein precursor, putative, expressed
	TRIAE_CS42_2DS_TGACv1_177854_AA0586100	2.93835	5.55928e-05	up	AT3G25130	unknown protein; FUNCTIONS IN: molecular_function unknown; INVOLVED IN: biological_process unknown; LOCATED IN: plasma membrane; EXPRESSED IN: 17 plant structures; EXPRESSED DURING: 9 growth stages; Has 3885 Blast hits to 2658 proteins in 280 species: Archae - 12; Bacteria - 208; Metazoa - 970; Fungi - 222; Plants - 148; Viruses - 11; Other Eukaryotes - 2314 (source: NCBI BLink).	LOC_Os11g26990	expressed protein
	TRIAE_CS42_2DS_TGACv1_178152_AA0591960	2.70544	0.00122813	up			LOC_Os10g05970	POEI12 - Pollen Ole e I allergen and extensin family protein precursor, expressed
	TRIAE_CS42_2DS_TGACv1_178248_AA0593430	5.31342	8.97842e-08	up	AT5G26594	response regulator 24	LOC_Os04g13480	response regulator receiver domain containing protein, expressed
	TRIAE_CS42_2DS_TGACv1_178818_AA0601330	2.46818	0.0238793	up	AT2G44210	Protein of Unknown Function (DUF239)	LOC_Os02g54960	carboxyl-terminal proteinase, putative, expressed
	TRIAE_CS42_2DS_TGACv1_179709_AA0608730	3.07352	1.45485e-06	up	AT5G55150	Protein of unknown function (DUF295)	LOC_Os03g51090	OsFBDUF17 - F-box and DUF domain containing protein, expressed
	TRIAE_CS42_2DS_TGACv1_177143_AA0566590	0.00771614	3.60396e-52	down	AT3G07040	NB-ARC domain-containing disease resistance protein	LOC_Os11g46210	NB-ARC domain containing protein, expressed
	TRIAE_CS42_2DS_TGACv1_177143_AA0566620	0.0193272	4.52283e-23	down	AT3G14470	NB-ARC domain-containing disease resistance protein	LOC_Os08g16460	NBS-LRR disease resistance protein, putative
	TRIAE_CS42_2DS_TGACv1_177143_AA0566670	0.152117	0.00187438	down			LOC_Os01g25160	jacalin-like lectin domain containing protein
	TRIAE_CS42_2DS_TGACv1_177171_AA0567440	0.258825	5.14962e-24	down	AT5G10360	Ribosomal protein S6e	LOC_Os03g27260	40S ribosomal protein S6, putative, expressed
	TRIAE_CS42_2DS_TGACv1_177171_AA0567460	0.0832747	2.91334e-06	down			LOC_Os08g01570	retrotransposon protein, putative, unclassified
	TRIAE_CS42_2DS_TGACv1_177171_AA0567480	0.140633	4.16936e-11	down	AT4G03100	Rho GTPase activating protein with PAK-box/P21-Rho-binding domain	LOC_Os07g22580	rhoGAP domain containing protein, expressed
	TRIAE_CS42_2DS_TGACv1_177171_AA0567660	0.324431	0.00015795	down	AT3G47570	Leucine-rich repeat protein kinase family protein	LOC_Os04g15660	receptor kinase, putative
	TRIAE_CS42_2DS_TGACv1_177171_AA0567710	0.0781272	1.16638e-16	down	AT1G15000	serine carboxypeptidase-like 50	LOC_Os05g50600	OsSCP31 - Putative Serine Carboxypeptidase homologue, expressed
	TRIAE_CS42_2DS_TGACv1_177171_AA0567730	0.100945	2.2385e-19	down	AT3G47570	Leucine-rich repeat protein kinase family protein	LOC_Os04g15660	receptor kinase, putative
	TRIAE_CS42_2DS_TGACv1_177171_AA0567740	0.177817	7.58885e-14	down	AT3G47570	Leucine-rich repeat protein kinase family protein	LOC_Os04g15630	xa21, putative
	TRIAE_CS42_2DS_TGACv1_177189_AA0568250	0.0884027	5.1639e-38	down
	TRIAE_CS42_2DS_TGACv1_177327_AA0573670	0.387665	5.15324e-05	down			LOC_Os04g06850	expressed protein
	TRIAE_CS42_2DS_TGACv1_177327_AA0573760	0.150562	6.61242e-18	down	AT5G64440	fatty acid amide hydrolase	LOC_Os04g01250	amidase family protein, putative, expressed
	TRIAE_CS42_2DS_TGACv1_177578_AA0580370	0.104469	1.27592e-06	down	AT3G26190	cytochrome P450, family 71, subfamily B, polypeptide 21	LOC_Os02g17760	cytochrome P450, putative, expressed
	TRIAE_CS42_2DS_TGACv1_177921_AA0587430	0.0593553	6.20146e-06	down			LOC_Os01g25160	jacalin-like lectin domain containing protein
	TRIAE_CS42_2DS_TGACv1_178281_AA0593760	0.229354	7.50853e-06	down	AT3G02875	Peptidase M20/M25/M40 family protein	LOC_Os07g14590	hydrolase, putative, expressed
	TRIAE_CS42_2DS_TGACv1_178363_AA0594620	0.00331232	1.36494e-91	down			LOC_Os02g18720	hypothetical protein
	TRIAE_CS42_2DS_TGACv1_178422_AA0595320	0.240511	1.83282e-07	down	AT5G60900	receptor-like protein kinase 1	LOC_Os04g12560	receptor-like protein kinase, putative, expressed
	TRIAE_CS42_2DS_TGACv1_178739_AA0600390	0.0983124	8.82379e-10	down	AT4G20820	FAD-binding Berberine family protein	LOC_Os06g35650	reticuline oxidase-like protein precursor, putative, expressed
	TRIAE_CS42_2DS_TGACv1_179187_AA0605060	0.248555	0.00454034	down	AT1G52820	2-oxoglutarate (2OG) and Fe(II)-dependent oxygenase superfamily protein	LOC_Os08g32170	oxidoreductase, 2OG-FeII oxygenase domain containing protein, putative, expressed
	TRIAE_CS42_2DS_TGACv1_179469_AA0607360	0.225152	5.75691e-15	down	AT3G62700	multidrug resistance-associated protein 10	LOC_Os04g13210	multidrug resistance-associated protein, putative, expressed
2DL QTL region	TRIAE_CS42_2DL_TGACv1_157928_AA0502340	2.40269	0.0148326	up	AT5G13250	RING finger protein	LOC_Os04g32510	expressed protein
	TRIAE_CS42_2DL_TGACv1_157960_AA0503720	10.8151	0.000610001	up	AT5G50700	hydroxysteroid dehydrogenase 1	LOC_Os04g32080	11-beta-hydroxysteroid dehydrogenase, putative, expressed
	TRIAE_CS42_2DL_TGACv1_158003_AA0505600	31.8431	5.08995e-08	up	AT4G02600	Seven transmembrane MLO family protein	LOC_Os04g36680	MLO domain containing protein, putative
	TRIAE_CS42_2DL_TGACv1_158056_AA0507510	5.35418	0.000288412	up	AT5G14070	Thioredoxin superfamily protein	LOC_Os07g05630	OsGrx_C10 - glutaredoxin subgroup III, expressed
	TRIAE_CS42_2DL_TGACv1_158200_AA0512220	3.65419	1.96207e-09	up	AT5G03650	starch branching enzyme 2.2	LOC_Os02g32660	1,4-alpha-glucan-branching enzyme, chloroplast precursor, putative, expressed
	TRIAE_CS42_2DL_TGACv1_158446_AA0518860	5.30575	6.0816e-11	up	AT5G06270	unknown protein; FUNCTIONS IN: molecular_function unknown; INVOLVED IN: biological_process unknown; LOCATED IN: chloroplast; EXPRESSED IN: 21 plant structures; EXPRESSED DURING: 11 growth stages; BEST Arabidopsis thaliana protein match is: unknown protein (TAIR:AT3G11600.1); Has 1807 Blast hits to 1807 proteins in 277 species: Archae - 0; Bacteria - 0; Metazoa - 736; Fungi - 347; Plants - 385; Vi…	LOC_Os04g33860	expressed protein
	TRIAE_CS42_2DL_TGACv1_158542_AA0521510	7.27269	7.83303e-09	up
	TRIAE_CS42_2DL_TGACv1_158910_AA0528580	4.27366	3.91595e-06	up	AT5G52450	MATE efflux family protein	LOC_Os10g11354	MATE efflux family protein, putative, expressed
	TRIAE_CS42_2DL_TGACv1_158941_AA0529180	2.44452	3.11182e-08	up			LOC_Os10g34602	csAtPR5, putative, expressed
	TRIAE_CS42_2DL_TGACv1_159235_AA0535050	2.26565	0.000120964	up	AT5G04660	cytochrome P450, family 77, subfamily A, polypeptide 4	LOC_Os04g33370	cytochrome P450, putative, expressed
	TRIAE_CS42_2DL_TGACv1_159647_AA0540910	2.16303	0.00144788	up	AT1G59960	NAD(P)-linked oxidoreductase superfamily protein	LOC_Os04g37470	oxidoreductase, aldo/keto reductase family protein, putative, expressed
	TRIAE_CS42_2DL_TGACv1_159676_AA0541370	3.88386	4.2275e-24	up	AT3G04240	Tetratricopeptide repeat (TPR)-like superfamily protein	LOC_Os01g68680	tetratricopeptide repeat domain containing protein, expressed
	TRIAE_CS42_2DL_TGACv1_159694_AA0541610	2.40034	9.85876e-09	up	AT2G36250	Tubulin/FtsZ family protein	LOC_Os03g44420	tubulin/FtsZ domain containing protein, putative, expressed
	TRIAE_CS42_2DL_TGACv1_159944_AA0544770	3.67179	1.41502e-07	up	AT3G25230	rotamase FKBP 1	LOC_Os04g28420	peptidyl-prolyl isomerase, putative, expressed
	TRIAE_CS42_2DL_TGACv1_159954_AA0544870	6.49394	3.36119e-07	up	AT5G66920	SKU5 similar 17	LOC_Os07g02810	L-ascorbate oxidase homolog precursor, putative, expressed
	TRIAE_CS42_2DL_TGACv1_160047_AA0546050	15.7966	1.54125e-20	up	AT3G11900	aromatic and neutral transporter 1	LOC_Os07g12770	transmembrane amino acid transporter protein, putative, expressed
	TRIAE_CS42_2DL_TGACv1_160129_AA0547200	2.68216	1.22262e-09	up
	TRIAE_CS42_2DL_TGACv1_160162_AA0547670	3.62256	3.06162e-18	up			LOC_Os03g13370	tetratricopeptide repeat domain containing protein, expressed
	TRIAE_CS42_2DL_TGACv1_160451_AA0550660	3.32686	0.00354856	up			LOC_Os04g28850	RALFL36 - Rapid ALkalinization Factor RALF family protein precursor, expressed
	TRIAE_CS42_2DL_TGACv1_160451_AA0550670	8.31156	8.02565e-08	up			LOC_Os04g28805	hypothetical protein
	TRIAE_CS42_2DL_TGACv1_160659_AA0552770	5.47374	7.27582e-07	up	AT1G72100	late embryogenesis abundant domain-containing protein / LEA domain-containing protein	LOC_Os04g35490	expressed protein
	TRIAE_CS42_2DL_TGACv1_160743_AA0553730	2.89121	0.0124848	up	AT3G28960	Transmembrane amino acid transporter family protein	LOC_Os06g12320	transmembrane amino acid transporter protein, putative, expressed
	TRIAE_CS42_2DL_TGACv1_160864_AA0554780	2.13117	6.53617e-05	up	AT1G26820	ribonuclease 3	LOC_Os08g33710	ribonuclease T2 family domain containing protein, expressed
	TRIAE_CS42_2DL_TGACv1_161091_AA0556610	2.47856	0.00616277	up	AT4G19810	Glycosyl hydrolase family protein with chitinase insertion domain	LOC_Os04g30770	glycosyl hydrolase, putative, expressed
	TRIAE_CS42_2DL_TGACv1_161544_AA0559140	21.5854	1.07847e-11	up
	TRIAE_CS42_2DL_TGACv1_162095_AA0561750	6.95679	9.05073e-05	up	AT4G27270	Quinone reductase family protein	LOC_Os05g42190	NADPH-dependent FMN reductase domain containing protein, expressed
	TRIAE_CS42_2DL_TGACv1_162831_AA0563670	2.0864	0.000111916	up	AT5G63500	Protein of unknown function (DUF 3339)	LOC_Os04g31820	hypothetical protein
	TRIAE_CS42_2DS_TGACv1_177196_AA0568480	2.72553	1.62953e-05	up
	TRIAE_CS42_2DS_TGACv1_177259_AA0570930	2.90883	1.27812e-13	up	AT3G02210	COBRA-like protein 1 precursor	LOC_Os07g41310	COBRA, putative, expressed
	TRIAE_CS42_2DS_TGACv1_177728_AA0583290	2.79201	0.0354529	up	AT3G21750	UDP-glucosyl transferase 71B1	LOC_Os07g37690	UDP-glucoronosyl and UDP-glucosyl transferase domain containing protein, expressed
	TRIAE_CS42_2DS_TGACv1_177811_AA0584970	7.11131	0.00033968	up			LOC_Os07g39640	LTPL64 - Protease inhibitor/seed storage/LTP family protein precursor, expressed
	TRIAE_CS42_2DS_TGACv1_177904_AA0586940	2.31927	8.00719e-10	up	AT1G61667	Protein of unknown function, DUF538	LOC_Os07g36410	expressed protein
	TRIAE_CS42_2DS_TGACv1_178094_AA0590720	4.21911	2.16353e-07	up	AT5G55560	Protein kinase superfamily protein	LOC_Os07g39520	STE_PAK_Ste20_Slob_Wnk.5 - STE kinases include homologs to sterile 7, sterile 11 and sterile 20 from yeast, expressed
	TRIAE_CS42_2DS_TGACv1_178236_AA0593220	4.16778	9.40585e-05	up	AT1G27461	unknown protein; Has 30201 Blast hits to 17322 proteins in 780 species: Archae - 12; Bacteria - 1396; Metazoa - 17338; Fungi - 3422; Plants - 5037; Viruses - 0; Other Eukaryotes - 2996 (source: NCBI BLink).	LOC_Os07g39700	expressed protein
	TRIAE_CS42_2DS_TGACv1_178332_AA0594230	4.19488	0.00145043	up
	TRIAE_CS42_2DS_TGACv1_178390_AA0594870	2.45846	4.55625e-05	up	AT5G64700	nodulin MtN21 /EamA-like transporter family protein	LOC_Os07g34110	integral membrane protein DUF6 containing protein, expressed
	TRIAE_CS42_2DS_TGACv1_179076_AA0604160	2.43569	0.00281149	up	AT5G16910	cellulose-synthase like D2	LOC_Os07g36690	CSLF2 - cellulose synthase-like family F; beta1,3;1,4 glucan synthase, expressed
	TRIAE_CS42_2DS_TGACv1_179205_AA0605200	2.23821	2.16292e-06	up	AT5G26330	Cupredoxin superfamily protein	LOC_Os07g38290	plastocyanin-like domain containing protein, putative, expressed
	TRIAE_CS42_2DS_TGACv1_179436_AA0607120	2.18776	0.00145544	up
	TRIAE_CS42_2DS_TGACv1_179582_AA0608070	2.41885	0.00621757	up	AT3G15510	NAC domain containing protein 2	LOC_Os07g37920	no apical meristem protein, putative, expressed
	TRIAE_CS42_2DS_TGACv1_180140_AA0610290	2.38689	3.98531e-09	up	AT3G18830	polyol/monosaccharide transporter 5	LOC_Os07g39360	transporter family protein, putative, expressed
	TRIAE_CS42_2DS_TGACv1_180256_AA0610600	4.24744	1.81187e-18	up	AT3G29970	B12D protein	LOC_Os07g41340	B12D protein, putative, expressed
	TRIAE_CS42_2DS_TGACv1_180952_AA0611540	23.7597	2.46126e-18	up	AT3G12720	myb domain protein 67	LOC_Os07g31470	MYB family transcription factor, putative, expressed
	TRIAE_CS42_2DL_TGACv1_157959_AA0503670	0.0895465	8.37877e-06	down
	TRIAE_CS42_2DL_TGACv1_157959_AA0503690	0.451995	1.06802e-05	down	AT2G27550	centroradialis	LOC_Os04g33570	RCN4 Centroradialis-like1 homologous to TFL1 gene; contains Pfam profile PF01161: Phosphatidylethanolamine-binding protein, expressed
	TRIAE_CS42_2DL_TGACv1_157959_AA0503700	0.153536	1.70965e-28	down	AT3G48410	alpha/beta-Hydrolases superfamily protein	LOC_Os04g33590	hydrolase, alpha/beta fold family protein, putative, expressed
	TRIAE_CS42_2DL_TGACv1_158041_AA0507030	0.192108	6.41436e-16	down
	TRIAE_CS42_2DL_TGACv1_158213_AA0512630	0.206291	0.0047912	down	AT2G02540	homeobox protein 21	LOC_Os04g35500	ZF-HD protein dimerisation region containing protein, expressed
	TRIAE_CS42_2DL_TGACv1_158363_AA0516660	0.262137	6.52088e-21	down	AT5G66760	succinate dehydrogenase 1-1	LOC_Os07g04240	succinate dehydrogenase flavoprotein subunit,mitochondrial precursor, putative, expressed
	TRIAE_CS42_2DL_TGACv1_158527_AA0520960	0.437807	0.00893179	down	AT5G46290	3-ketoacyl-acyl carrier protein synthase I	LOC_Os04g36800	3-oxoacyl-synthase, putative, expressed
	TRIAE_CS42_2DL_TGACv1_158563_AA0521880	0.442242	0.0203688	down	AT4G23000	Calcineurin-like metallo-phosphoesterase superfamily protein	LOC_Os07g01540	Ser/Thr protein phosphatase family protein, putative, expressed
	TRIAE_CS42_2DL_TGACv1_158897_AA0528080	0.325645	5.12227e-10	down	AT4G37030	unknown protein; FUNCTIONS IN: molecular_function unknown; INVOLVED IN: biological_process unknown; LOCATED IN: endomembrane system; BEST Arabidopsis thaliana protein match is: unknown protein (TAIR:AT4G12680.1); Has 101 Blast hits to 99 proteins in 12 species: Archae - 0; Bacteria - 0; Metazoa - 0; Fungi - 0; Plants - 101; Viruses - 0; Other Eukaryotes - 0 (source: NCBI BLink).	LOC_Os04g37670	steroid nuclear receptor, ligand-binding, putative, expressed
	TRIAE_CS42_2DL_TGACv1_158910_AA0528590	0.0931325	5.57834e-06	down
	TRIAE_CS42_2DL_TGACv1_158942_AA0529210	0.139291	8.59156e-08	down
	TRIAE_CS42_2DL_TGACv1_158977_AA0529820	0.15761	0.00165828	down
	TRIAE_CS42_2DL_TGACv1_159583_AA0540170	0.425182	0.000163984	down	AT1G47710	Serine protease inhibitor (SERPIN) family protein	LOC_Os05g43590	serpin domain containing protein, putative
	TRIAE_CS42_2DL_TGACv1_159789_AA0542800	0.210999	0.00410105	down			LOC_Os04g37700	expressed protein
	TRIAE_CS42_2DL_TGACv1_160067_AA0546260	0.100433	4.71278e-16	down
	TRIAE_CS42_2DL_TGACv1_160810_AA0554390	0.33813	6.61181e-07	down	AT4G20940	Leucine-rich receptor-like protein kinase family protein	LOC_Os07g05190	leucine-rich repeat family protein, putative, expressed
	TRIAE_CS42_2DL_TGACv1_161189_AA0557280	0.14084	6.47454e-08	down			LOC_Os01g70410	protein kinase, putative, expressed
	TRIAE_CS42_2DL_TGACv1_161723_AA0560300	0.483408	0.0317803	down	AT1G69040	ACT domain repeat 4	LOC_Os04g32110	ACT domain containing protein, expressed
	TRIAE_CS42_2DL_TGACv1_162985_AA0563910	0.295286	0.0209386	down			LOC_Os07g03120	expressed protein
	TRIAE_CS42_2DS_TGACv1_177150_AA0566860	0.033705	1.16878e-11	down	AT2G45570	cytochrome P450, family 76, subfamily C, polypeptide 2	LOC_Os08g39730	cytochrome P450, putative, expressed
	TRIAE_CS42_2DS_TGACv1_177153_AA0566930	0.0128105	1.25021e-35	down
	TRIAE_CS42_2DS_TGACv1_177251_AA0570490	0.435246	0.000130914	down	AT1G18650	plasmodesmata callose-binding protein 3	LOC_Os07g40940	X8 domain containing protein, expressed
	TRIAE_CS42_2DS_TGACv1_177251_AA0570540	0.426079	0.00306632	down
	TRIAE_CS42_2DS_TGACv1_177283_AA0572290	0.408506	0.000709236	down	AT4G12730	FASCICLIN-like arabinogalactan 2	LOC_Os09g30010	fasciclin domain containing protein, expressed
	TRIAE_CS42_2DS_TGACv1_177503_AA0578950	0.49266	0.00414549	down
	TRIAE_CS42_2DS_TGACv1_177719_AA0583150	0.454429	0.000290134	down	AT1G53160	squamosa promoter binding protein-like 4	LOC_Os07g32170	OsSPL13 - SBP-box gene family member, expressed
	TRIAE_CS42_2DS_TGACv1_177739_AA0583540	0.198511	4.13782e-05	down	AT4G21230	cysteine-rich RLK (RECEPTOR-like protein kinase) 27	LOC_Os07g35260	TKL_IRAK_DUF26-lc.9 - DUF26 kinases have homology to DUF26 containing loci, expressed
	TRIAE_CS42_2DS_TGACv1_178494_AA0596400	0.29584	8.12835e-11	down	AT4G04570	cysteine-rich RLK (RECEPTOR-like protein kinase) 40	LOC_Os11g11780	cysteine-rich receptor-like protein kinase 21 precursor, putative, expressed
	TRIAE_CS42_2DS_TGACv1_178546_AA0597360	0.0404197	2.31971e-10	down	AT3G50940	P-loop containing nucleoside triphosphate hydrolases superfamily protein	LOC_Os03g38800	AAA family ATPase, putative, expressed
	TRIAE_CS42_2DS_TGACv1_178789_AA0600950	0.450179	0.00130658	down	AT5G23530	carboxyesterase 18	LOC_Os07g41590	gibberellin receptor GID1L2, putative, expressed
	TRIAE_CS42_2DS_TGACv1_178948_AA0602620	0.452588	2.31534e-05	down	AT2G25010	Aminotransferase-like, plant mobile domain family protein	LOC_Os07g32406	expressed protein
	TRIAE_CS42_2DS_TGACv1_178991_AA0603290	0.375797	0.000205915	down	AT1G74160	unknown protein; BEST Arabidopsis thaliana protein match is: unknown protein (TAIR:AT1G18620.1); Has 3407 Blast hits to 2217 proteins in 314 species: Archae - 0; Bacteria - 264; Metazoa - 1296; Fungi - 318; Plants - 346; Viruses - 34; Other Eukaryotes - 1149 (source: NCBI BLink).	LOC_Os07g41200	expressed protein
	TRIAE_CS42_2DS_TGACv1_179169_AA0604900	0.373861	7.18939e-06	down
	TRIAE_CS42_2DS_TGACv1_179504_AA0607670	0.0475237	3.95915e-11	down
	TRIAE_CS42_2DS_TGACv1_180247_AA0610550	0.326951	0.000597327	down			LOC_Os08g38620	expressed protein
7DS QTL region	TRIAE_CS42_7DS_TGACv1_621416_AA2014870	4.37723	9.29014e-09	up	AT5G47670	nuclear factor Y, subunit B6	LOC_Os02g49370	histone-like transcription factor and archaeal histone, putative, expressed
	TRIAE_CS42_7DS_TGACv1_621664_AA2022610	7.86256	0.00160628	up	AT1G19180	jasmonate-zim-domain protein 1	LOC_Os10g25230	ZIM domain containing protein, putative, expressed
	TRIAE_CS42_7DS_TGACv1_621808_AA2026690	5.38303	8.06772e-07	up	AT4G05460	RNI-like superfamily protein	LOC_Os08g09450	OsFBL41 - F-box domain and LRR containing protein, expressed
	TRIAE_CS42_7DS_TGACv1_621849_AA2027610	2.12425	0.00104044	up	AT5G14860	UDP-Glycosyltransferase superfamily protein	LOC_Os06g16000	UDP-glucoronosyl and UDP-glucosyl transferase, putative, expressed
	TRIAE_CS42_7DS_TGACv1_621858_AA2027760	2.89776	0.0225685	up	AT3G62120	Class II aaRS and biotin synthetases superfamily protein	LOC_Os12g25710	bifunctional aminoacyl-tRNA synthetase, putative, expressed
	TRIAE_CS42_7DS_TGACv1_621858_AA2027780	4.76023	4.45315e-05	up	AT4G05460	RNI-like superfamily protein	LOC_Os08g09450	OsFBL41 - F-box domain and LRR containing protein, expressed
	TRIAE_CS42_7DS_TGACv1_621881_AA2028490	2.52006	0.00141496	up	AT2G02120	Scorpion toxin-like knottin superfamily protein	LOC_Os04g11130	DEF9 - Defensin and Defensin-like DEFL family, expressed
	TRIAE_CS42_7DS_TGACv1_621984_AA2030690	61.2385	2.77023e-35	up
	TRIAE_CS42_7DS_TGACv1_622039_AA2031450	20.2602	4.7447e-10	up	AT3G18400	NAC domain containing protein 58	LOC_Os12g22630	retrotransposon protein, putative, unclassified, expressed
	TRIAE_CS42_7DS_TGACv1_622130_AA2033410	2.55136	9.40382e-06	up	AT1G70280	NHL domain-containing protein	LOC_Os06g15820	NHL repeat-containing protein, putative, expressed
	TRIAE_CS42_7DS_TGACv1_622139_AA2033540	36.8202	1.61709e-41	up	AT1G60690	NAD(P)-linked oxidoreductase superfamily protein	LOC_Os01g43090	oxidoreductase, aldo/keto reductase family protein, putative, expressed
	TRIAE_CS42_7DS_TGACv1_622146_AA2033850	2.56967	0.00011362	up	AT1G24180	Thiamin diphosphate-binding fold (THDP-binding) superfamily protein	LOC_Os06g13720	dehydrogenase E1 component domain containing protein, expressed
	TRIAE_CS42_7DS_TGACv1_622210_AA2035360	2.2717	0.035668	up	AT1G70090	glucosyl transferase family 8	LOC_Os02g50600	glycosyl transferase 8 domain containing protein, putative, expressed
	TRIAE_CS42_7DS_TGACv1_622259_AA2036610	5.04975	0.00106019	up	AT3G22840	Chlorophyll A-B binding family protein	LOC_Os07g08160	early light-induced protein, chloroplast precursor, putative, expressed
	TRIAE_CS42_7DS_TGACv1_622764_AA2045010	2.58127	2.26692e-13	up	AT1G12000	Phosphofructokinase family protein	LOC_Os06g13810	pyrophosphate--fructose 6-phosphate 1-phosphotransferase subunit beta, putative, expressed
	TRIAE_CS42_7DS_TGACv1_622836_AA2046050	2.35466	0.000547714	up
	TRIAE_CS42_7DS_TGACv1_622843_AA2046190	2.4505	0.00010708	up	AT5G62880	RAC-like 10	LOC_Os02g50860	ras-related protein, putative, expressed
	TRIAE_CS42_7DS_TGACv1_622843_AA2046200	5.62283	4.18697e-18	up	AT5G40200	DegP protease 9	LOC_Os06g12780	OsDegp10 - Putative Deg protease homologue, expressed
	TRIAE_CS42_7DS_TGACv1_622924_AA2047330	3.04974	2.69401e-12	up	AT2G03890	phosphoinositide 4-kinase gamma 7	LOC_Os06g17290	phosphatidylinositol 3- and 4-kinase family protein, putative, expressed
	TRIAE_CS42_7DS_TGACv1_623146_AA2050060	5.474	0.0038666	up	AT3G18400	NAC domain containing protein 58	LOC_Os09g32260	no apical meristem protein, putative, expressed
	TRIAE_CS42_7DS_TGACv1_623167_AA2050370	4.60059	4.95768e-20	up	AT1G60060	Serine/threonine-protein kinase WNK (With No Lysine)-related	LOC_Os06g12740	expressed protein
	TRIAE_CS42_7DS_TGACv1_623292_AA2051660	8.79047	0.00474379	up			LOC_Os10g25230	ZIM domain containing protein, putative, expressed
	TRIAE_CS42_7DS_TGACv1_623300_AA2051740	4.4844	4.76077e-05	up	AT5G08520	Duplicated homeodomain-like superfamily protein	LOC_Os06g07650	myb-like DNA-binding domain, SHAQKYF class family protein
	TRIAE_CS42_7DS_TGACv1_623437_AA2053190	30.4921	4.70938e-13	up	AT3G18400	NAC domain containing protein 58	LOC_Os09g32260	no apical meristem protein, putative, expressed
	TRIAE_CS42_7DS_TGACv1_623542_AA2054340	2.99557	0.00693054	up	AT4G28390	ADP/ATP carrier 3	LOC_Os05g23720	mitochondrial carrier protein, putative, expressed
	TRIAE_CS42_7DS_TGACv1_623813_AA2056510	9.94672	3.57618e-08	up	AT1G74790	catalytics	LOC_Os07g09520	expressed protein
	TRIAE_CS42_7DS_TGACv1_623901_AA2057250	14.193	1.44915e-13	up	AT3G45070	P-loop containing nucleoside triphosphate hydrolases superfamily protein	LOC_Os07g41460	sulfotransferase domain containing protein, expressed
	TRIAE_CS42_7DS_TGACv1_623966_AA2057910	2.39628	2.92897e-06	up	AT1G68850	Peroxidase superfamily protein	LOC_Os06g16350	peroxidase precursor, putative, expressed
	TRIAE_CS42_7DS_TGACv1_624103_AA2058970	2.06228	0.000243996	up	AT1G58360	amino acid permease 1	LOC_Os06g36180	amino acid transporter, putative, expressed
	TRIAE_CS42_7DS_TGACv1_624177_AA2059480	4.54929	0.00398277	up
	TRIAE_CS42_7DS_TGACv1_624258_AA2060110	7.02879	0.00333995	up	AT4G24220	NAD(P)-binding Rossmann-fold superfamily protein	LOC_Os03g32170	NAD dependent epimerase/dehydratase family protein, putative, expressed
	TRIAE_CS42_7DS_TGACv1_624880_AA2063710	3.46191	0.0308639	up			LOC_Os07g08610	retrotransposon protein, putative, unclassified
	TRIAE_CS42_7DS_TGACv1_624887_AA2063740	38.6342	5.18112e-18	up			LOC_Os09g35770	transposon protein, putative, Mutator sub-class
	TRIAE_CS42_7DS_TGACv1_625862_AA2065960	12.0464	1.62092e-19	up	AT1G66230	myb domain protein 20	LOC_Os06g14670	ODORANT1, putative, expressed
	TRIAE_CS42_7DS_TGACv1_621584_AA2020060	0.433113	0.00186692	down	AT5G41330	BTB/POZ domain with WD40/YVTN repeat-like protein	LOC_Os07g23720	B4-BTB4 - Bric-a-Brac, Tramtrack, Broad Complex BTB domain with B4 subfamily conserved sequence, expressed
	TRIAE_CS42_7DS_TGACv1_621682_AA2023110	0.332632	0.00171953	down	AT5G06740	Concanavalin A-like lectin protein kinase family protein	LOC_Os02g06160	cysteine-rich receptor-like protein kinase 16 precursor, putative
	TRIAE_CS42_7DS_TGACv1_621695_AA2023340	0.181684	1.12382e-12	down			LOC_Os06g02110	OsFBX182 - F-box domain containing protein, expressed
	TRIAE_CS42_7DS_TGACv1_622169_AA2034470	0.429918	6.87133e-08	down	AT5G60190	Cysteine proteinases superfamily protein	LOC_Os12g01180	OsWRKY57v2 - Superfamily of TFs having WRKY and zinc finger domains, expressed
	TRIAE_CS42_7DS_TGACv1_622196_AA2034950	0.342399	0.000766522	down	AT1G68570	Major facilitator superfamily protein	LOC_Os06g15370	peptide transporter PTR2, putative, expressed
	TRIAE_CS42_7DS_TGACv1_622209_AA2035330	0.230497	1.00798e-05	down	AT1G70710	glycosyl hydrolase 9B1	LOC_Os06g14540	endoglucanase, putative, expressed
	TRIAE_CS42_7DS_TGACv1_622218_AA2035580	0.291134	0.000452626	down			LOC_Os06g18900	cadmium tolerance factor, putative, expressed
	TRIAE_CS42_7DS_TGACv1_622468_AA2040160	0.393838	0.000597653	down	AT2G05920	Subtilase family protein	LOC_Os10g25450	OsSub60 - Putative Subtilisin homologue, expressed
	TRIAE_CS42_7DS_TGACv1_623456_AA2053470	0.312216	1.23257e-06	down	AT1G58360	amino acid permease 1	LOC_Os06g36180	amino acid transporter, putative, expressed
	TRIAE_CS42_7DS_TGACv1_623680_AA2055260	0.307866	0.00380763	down	AT1G69690	TCP family transcription factor	LOC_Os02g51280	TCP-domain protein, putative, expressed
	TRIAE_CS42_7DS_TGACv1_623790_AA2056230	0.284293	0.00317232	down	AT5G15890	TRICHOME BIREFRINGENCE-LIKE 21	LOC_Os06g16170	expressed protein
	TRIAE_CS42_7DS_TGACv1_624197_AA2059630	0.0318035	7.45678e-28	down
	TRIAE_CS42_7DS_TGACv1_624408_AA2061030	0.0043894	1.57005e-93	down			LOC_Os08g38620	expressed protein
	TRIAE_CS42_7DS_TGACv1_625391_AA2065010	0.449738	0.000265457	down	AT1G25580	NAC (No Apical Meristem) domain transcriptional regulator superfamily protein	LOC_Os06g15690	no apical meristem protein, putative, expressed
Known candidate genes controlling wheat grain size and weight
Gene Name	Gene ID	Differentially Expression Analysis			Blast against Arabidopsis and Rice Protein Database
		Fold Change	FDR	Profile	At Gene ID	Annotation	Os Gene ID	Annotation
TaCwi-A1	TRIAE_CS42_2AL_TGACv1_096348_AA0318750	0.66593	0.0441774	zno	AT3G52600	cell wall invertase 2	LOC_Os04g33740	glycosyl hydrolases, putative, expressed
TaGW2-A1	TRIAE_CS42_6AS_TGACv1_485817_AA1552750	1.12949	0.672297	zno	AT1G78420	RING/U-box superfamily protein	LOC_Os02g14720	expressed protein
TaGW2-B1	TRIAE_CS42_6BS_TGACv1_516455_AA1675340	0.954272	0.960287	zno	AT1G78420	RING/U-box superfamily protein	LOC_Os02g14720	expressed protein
TaGW2-D1	TRIAE_CS42_6DS_TGACv1_542703_AA1728330	0.991306	1	zno	AT1G78420	RING/U-box superfamily protein	LOC_Os02g14720	expressed protein
TaTGW6	TRIAE_CS42_4AL_TGACv1_293207_AA1000450	not expressed
TaGS1a-A1	TRIAE_CS42_6AL_TGACv1_470941_AA1499070	0.810891	0.30424	zno	AT1G66200	glutamine synthase clone F11	LOC_Os02g50240	glutamine synthetase, catalytic domain containing protein, expressed
TaGS1a-B1	TRIAE_CS42_6BL_TGACv1_500652_AA1608010	0.846224	0.475176	zno	AT1G66200	glutamine synthase clone F11	LOC_Os02g50240	glutamine synthetase, catalytic domain containing protein, expressed
TaGS1a-D1	TRIAE_CS42_6DL_TGACv1_527226_AA1700820	0.644158	0.0136276	zno	AT1G66200	glutamine synthase clone F11	LOC_Os02g50240	glutamine synthetase, catalytic domain containing protein, expressed
TaGASR7-A1	TRIAE_CS42_7AS_TGACv1_569647_AA1821120	0.546641	0.00105034	zno	AT1G74670	Gibberellin-regulated family protein	LOC_Os06g15620	GASR7 - Gibberellin-regulated GASA/GAST/Snakin family protein precursor, expressed
TaCYP78A3-A1	TRIAE_CS42_7AS_TGACv1_569577_AA1819410	not expressed
TaCYP78A3-B1	TRIAE_CS42_7BS_TGACv1_593350_AA1950750	0.632031	0.632189	zno	AT2G46660	cytochrome P450, family 78, subfamily A, polypeptide 6	LOC_Os08g43390	cytochrome P450, putative, expressed
TaCYP78A3-D1	TRIAE_CS42_7DS_TGACv1_621754_AA2025310	0.946201	0.991115	zno	AT3G26210	cytochrome P450, family 71, subfamily B, polypeptide 23	LOC_Os12g32850	cytochrome P450, putative, expressed
TaSAP1-A1	TRIAE_CS42_7AL_TGACv1_557220_AA1778310	1.30141	0.110156	zno	AT1G51200	A20/AN1-like zinc finger family protein	LOC_Os06g41010	zinc finger A20 and AN1 domain-containing stress-associated protein, putative, expressed
TaCKX6-D1	TRIAE_CS42_3DS_TGACv1_273065_AA0927920	1.3964	0.18911	zno	AT1G75450	cytokinin oxidase 5	LOC_Os01g10110	cytokinin dehydrogenase precursor, putative, expressed
TaCWI-4A	TRIAE_CS42_4AL_TGACv1_288495_AA0950120	not expressed
TaCWI-5B	TRIAE_CS42_5BL_TGACv1_404129_AA1285630	not expressed
TaCWI-5D	TRIAE_CS42_5DL_TGACv1_435640_AA1452940	not expressed
